# Supplementary material for: Repository-based plasmid design
Source: PLoS One. 2020 Jan 9;15(1):e0223935. doi: 10.1371/journal.pone.0223935 (PMC6952187; doi:10.1371/journal.pone.0223935)
Supplement: S2 File — Multi-FASTA of iGEM target plasmids that were each constructed by REPP. Each plasmids’ iGEM name and year of submission is included. (ZIP) [file pone.0223935.s002.zip]

Archive with 3 entries (2 files):
- S5_text.fa
- __MACOSX/
- __MACOSX/._S5_text.fa
