# Supplementary material for: Repository-based plasmid design
Source: PLoS One. 2020 Jan 9;15(1):e0223935. doi: 10.1371/journal.pone.0223935 (PMC6952187; doi:10.1371/journal.pone.0223935)
Supplement: S4 File — Excel table with REPP generated PCR fragments, primers, and synthetic fragments to create As0 plasmid (Addgene #123158). (XLSX) [file pone.0223935.s004.xlsx]

## Sheet: Sheet1
Name	Source	Cost	Sequence
Input
As0 (target)	https://www.addgene.org/123158/		GTCCGGCAAAAAAGGGCAAGGTGTCACCACCCTGCCCTTTTTCTTTAAAACCGAAAAGATTACTTCGCGTTATGCAGGCTTCCTCGCTCACTGACTCGCTGCGCTCGGTCGTTCGGCTGCGGCGAGCGGTATCAGCTCACTCAAAGGCGGTAATCTCGAGGTTACATTGTCGATCTGTTCATGGTGAACAGCTTTGAATGCACCAAAAACTCGTAAAAGCTCTGATGTATCTATCTTTTTTACACCGTTTTCATCTGTGCATATGGACAGTTTTCCCTTTGATATGTAACGGTGAACAGTTGTTCTACTTTTGTTTGTTAGTCTTGATGCTTCACTGATAGATACAAGAGCCATAAGAACCTCAGATCCTTCCGTATTTAGCCAGTATGTTCTCTAGTG…
Output
REPP map			GTCCGGCAAAAAAGGGCAAGGTGTCACCACCCTGCCCTTTTTCTTTAAAACCGAAAAGATTACTTCGCGTTATGCAGGCTTCCTCGCTCACTGACTCGCTGCGCTCGGTCGTTCGGCTGCGGCGAGCGGTATCAGCTCACTCAAAGGCGGTAATCTCGAGGTTACATTGTCGATCTGTTCATGGTGAACAGCTTTGAATGCACCAAAAACTCGTAAAAGCTCTGATGTATCTATCTTTTTTACACCGTTTTCATCTGTGCATATGGACAGTTTTCCCTTTGATATGTAACGGTGAACAGTTGTTCTACTTTTGTTTGTTAGTCTTGATGCTTCACTGATAGATACAAGAGCCATAAGAACCTCAGATCCTTCCGTATTTAGCCAGTATGTTCTCTAGTG…
Fragments
1_pcr*	https://www.addgene.org/78637/	0	TACTAGATGAGTACAGGCATCGATAAGGACGTCCGAGAGTGTTGGGGCGTAACTGCATTATCAGCGGGTCATCAAATTGCAATGAATAGCGCGTTTCTGGATATGGACTTGCTGTTGTGCGGGGAAACCGGCACCGGCAAGGACACACTGGCCAACCGCATTCACGAGTTGTCCAGCAGGTCGGGACCCTTTGTGGGCATGAACTGCGCCGCCATTCCCGAGTCGCTGGCAGAGAGCCAGTTATTCGGTGTGGTCAACGGTGCATTCACCGGCGTATGCCGGGCTCGCGAGGGCTACATAGAGGCCTCCAGTGGTGGCACCTTGTACCTGGATGAAATCGACAGCATGCCGTTGAGCCTGCAAGCCAAACTGCTGCGTGTGTTGGAGAGTCGAGGTATC…
1_pcr_FWD	IDT**	13.8	TACTAGATGAGTACAGGCATCGA
1_pcr_REV	IDT	12.6	CATCTAGTATTTCTCCTCTTT
2_synth	Twist***	53.62	GGAGAAATACTAGATGACTAAAAAGAAATATGGATTAAAATTATCAACAGTTCGAAAGTTAGAAGATGAGTTGTGTGATTATCCTAATTATCATAAGCAACTCGAAGATTTAAGAAGTGAAATAATGACACCATGGATTCCAACAGATACAAATATAGGCGGGGAGTTTGTACCGTCTAATACATCGAAAACAGAAATGGCAGTAACTAATTATCTTTGTAGTATACGAAGAGGTAAAATCCTTGAGTTTAAGAGCGCTATTGAACGTATAATCAACACATCAAGTAGGAAAGAACGCGAATTTATTCAAGAGTATTATTTTAATAAAAAGGAATTAGTGAAAGTTTGTGATGACATACACATTTCTGATAGAACTGCTCATAGAATCAAAAGGAAAAT…
3_pcr*	https://www.addgene.org/61439/	0	TACTAGAGATTAAAGAGGAGAAATACTAGATGCGTAAAGGAGAAGAACTTTTCACTGGAGTTGTCCCAATTCTTGTTGAATTAGATGGTGATGTTAATGGGCACAAATTTTCTGTCAGTGGAGAGGGTGAAGGTGATGCAACATACGGAAAACTTACCCTTAAATTTATTTGCACTACTGGAAAACTACCTGTTCCATGGCCAACACTTGTCACTACTTTCGGTTATGGTGTTCAATGCTTTGCGAGATACCCAGATCATATGAAACAGCATGACTTTTTCAAGAGTGCCATGCCCGAAGGTTATGTACAGGAAAGAACTATATTTTTCAAAGATGACGGGAACTACAAGACACGTGCTGAAGTCAAGTTTGAAGGTGATACCCTTGTTAATAGAATCG…
3_pcr_FWD	IDT	13.2	TACTAGAGATTAAAGAGGAGAA
3_pcr_REV	IDT	12	CTCTAGAAGCGGCCGCGAAT
4_synth	Twist	56.84	GCGGCCGCTTCTAGAGTTTACAGCTAGCTCAGTCCTAGGGACTGTGCTAGCTACTAGAGATTAAAGAGGAGAAATACTAGATGTCATTTCTGTTACCCATCCAATTGTTCAAAATTCTTGCTGATGAAACCCGTCTGGGCATCGTTTTACTGCTCAGCGAACTGGGAGAGTTATGCGTCTGCGATCTCTGCACTGCTCTCGACCAGTCGCAGCCCAAGATCTCCCGCCACCTGGCATTGCTGCGTGAAAGCGGGCTATTGCTGGACCGCAAGCAAGGTAAGTGGGTTCATTACCGCTTATCACCGCATATTCCAGCATGGGCGGCGAAAATTATTGATGAGGCCTGGCGATGTGAACAGGAAAAGGTTCAGGCGATTGTCCGCAACCTGGCTCGACAAA…
	Costs
	Gibson Assembly Master Mix	12.98
	PCR Reaction Cost x 2	0.54
	Synthesis Cost	110.46
	Primer Cost	51.6
	Reaction Cost	13.52
	Total Cost	175.58
Legend
*Same source lab as target plasmid
**$0.06 per primer bp
***$0.07 per bp
