# Supplementary material for: Repository-based plasmid design
Source: PLoS One. 2020 Jan 9;15(1):e0223935. doi: 10.1371/journal.pone.0223935 (PMC6952187; doi:10.1371/journal.pone.0223935)
Supplement: S1 Text — A list of synthesis costs for Eurofins, GeneArt, GeneWiz, GenSript, IDT, and Twist Bioscience. (TXT) [file pone.0223935.s006.txt]

## Eurofins

synthetic-min-length: 100
synthetic-max-length: 2000
synthetic-fragment-cost:
  500:
    fixed: true
    cost: 89.0
  750:
    fixed: true
    cost: 129.0
  1000:
    fixed: true
    cost: 149.0
  1250:
    fixed: true
    cost: 209.0
  1500:
    fixed: true
    cost: 249.0
  1750:
    fixed: true
    cost: 289.0
  2000:
    fixed: true
    cost: 329.0
synthetic-vector-cost:
  500:
    fixed: true
    cost: 125
  1000:
    fixed: false
    cost: 0.35
  3000:
    fixed: false
    cost: 0.35

## GeneArt
synthetic-min-length: 150
synthetic-max-length: 3000
synthetic-fragment-cost:
  600:
    fixed: true
    cost: 99.0
  750:
    fixed: true
    cost: 129.0
  1000:
    fixed: true
    cost: 149.0
  1250:
    fixed: true
    cost: 219.0
  1500:
    fixed: true
    cost: 259.0
  1750:
    fixed: true
    cost: 299.0
  2000:
    fixed: true
    cost: 349.0
  2250:
    fixed: true
    cost: 399.0
  2500:
    fixed: true
    cost: 449.0
  2750:
    fixed: true
    cost: 499.0
  3000:
    fixed: true
    cost: 549.0
synthetic-vector-cost:
  500:
    fixed: true
    cost: 152
  3000:
    fixed: false
    cost: 0.28
  5000:
    fixed: false
    cost: 0.40
  7000:
    fixed: false
    cost: 0.52
  9000:
    fixed: false
    cost: 0.59

## GeneWiz
synthetic-min-length: 100
synthetic-max-length: 3000
synthetic-fragment-cost:
  500:
    fixed: true
    cost: 69.0
  750:
    fixed: true
    cost: 99.0
  1000:
    fixed: true
    cost: 119.0
  1250:
    fixed: true
    cost: 169.0
  1500:
    fixed: true
    cost: 199.0
  1750:
    fixed: true
    cost: 229.0
  2000:
    fixed: true
    cost: 259.0
  2250:
    fixed: true
    cost: 319.0
  2500:
    fixed: true
    cost: 359.0
  2750:
    fixed: true
    cost: 399.0
  3000:
    fixed: true
    cost: 439.0
synthetic-vector-cost:
  1500:
    fixed: false
    cost: 0.28
  3000:
    fixed: false
    cost: 0.28
  6000:
    fixed: false
    cost: 0.32
  10000:
    fixed: false
    cost: 0.36

## Genscript
synthetic-min-length: 100
synthetic-max-length: 2000
synthetic-fragment-cost:
  500:
    fixed: true
    cost: 89.0
  750:
    fixed: true
    cost: 119.0
  1000:
    fixed: true
    cost: 149.0
  1250:
    fixed: true
    cost: 199.0
  1500:
    fixed: true
    cost: 249.0
  1750:
    fixed: true
    cost: 279.0
  2000:
    fixed: true
    cost: 299.0
synthetic-vector-cost:
  8000:
    fixed: false
    cost: 0.35

## IDT
synthetic-min-length: 125
synthetic-max-length: 3000
synthetic-fragment-cost:
  250:
    fixed: true
    cost: 89.0
  500:
    fixed: true
    cost: 89.0
  750:
    fixed: true
    cost: 129.0
  1000:
    fixed: true
    cost: 149.0
  1250:
    fixed: true
    cost: 209.0
  1500:
    fixed: true
    cost: 249.0
  1750:
    fixed: true
    cost: 289.0
  2000:
    fixed: true
    cost: 329.0
  2250:
    fixed: true
    cost: 399.0
  2500:
    fixed: true
    cost: 449.0
  2750:
    fixed: true
    cost: 499.0
  3000:
    fixed: true
    cost: 549.0
synthetic-vector-cost:
  500:
    fixed: true
    cost: 160
  3000:
    fixed: false
    cost: 0.35
  30000:
    fixed: false
    cost: 0.6

## Twist
synthetic-min-length: 300
synthetic-max-length: 1800
synthetic-fragment-cost:
  1800:
    fixed: false
    cost: 0.07
synthetic-vector-cost:
  5000:
    fixed: false
    cost: 0.09
