# Supplementary material for: Repository-based plasmid design
Source: PLoS One. 2020 Jan 9;15(1):e0223935. doi: 10.1371/journal.pone.0223935 (PMC6952187; doi:10.1371/journal.pone.0223935)
Supplement: S2 Text — Default REPP restriction enzymes. (TXT) [file pone.0223935.s007.txt]

PISceI	ATCTATGTCGG_GTGC^GGAGAAAGAGGTAATGAAATGG
PIPspI	TGGCAAACAGCTA_TTAT^GGGTATTATGGGT
ICeuI	TAACTATAACGGTC_CTAA^GGTAGCGAA
ISceI	TAGGG_ATAA^CAGGGTAAT
AscI	GG^CGCG_CC
AsiSI	GCG_AT^CGC
FseI	GG_CCGG^CC
NotI	GC^GGCC_GC
PacI	TTA_AT^TAA
PmeI	GTTT^_AAAC
PspXI	VC^TCGA_GB
SbfI	CC_TGCA^GG
SfiI	GGCCN_NNN^NGGCC
SgrAI	CR^CCGG_YG
SrfI	GCCC^_GGGC
SwaI	ATTT^_AAAT
BaeI	NNNNNNNNNNNNNNNACNNNNGTAYCNNNNNNN_NNNNN^N
BbvCI	CC^TCA_GC
BspQI	GCTCTTCN^NNN_N
CspCI	NNNNNNNNNNNNNCAANNNNNGTGGNNNNNNNNNN_NN^N
PpuMI	RG^GWC_CY
RsrII	CG^GWC_CG
SapI	GCTCTTCN^NNN_N
SexAI	A^CCWGG_T
AatII	G_ACGT^C
Acc65I	G^GTAC_C
AccI	GT^MK_AC
AclI	AA^CG_TT
AcuI	CTGAAGNNNNNNNNNNNNNN_NN^N
AfeI	AGC^_GCT
AflII	C^TTAA_G
AflIII	A^CRYG_T
AgeI	A^CCGG_T
AhdI	GACNN_N^NNGTC
AleI	CACNN^_NNGTG
AlwNI	CAG_NNN^CTG
ApaI	G_GGCC^C
ApaLI	G^TGCA_C
ApoI	R^AATT_Y
AseI	AT^TA_AT
AvaI	C^YCGR_G
AvrII	C^CTAG_G
BaeGI	G_KGCM^C
BamHI	G^GATC_C
BanI	G^GYRC_C
BanII	G_RGCY^C
BbsI	GAAGACNN^NNNN_N
BcgI	NNNNNNNNNNNNCGANNNNNNTGCNNNNNNNNNN_NN^N
BciVI	GTATCCNNNNN_N^N
BclI	T^GATC_A
BfuAI	ACCTGCNNNN^NNNN_N
BglI	GCCN_NNN^NGGC
BglII	A^GATC_T
BlpI	GC^TNA_GC
BmgBI	CAC^_GTC
BmrI	ACTGGGNNNN_N^N
BmtI	G_CTAG^C
BpmI	CTGGAGNNNNNNNNNNNNNN_NN^N
Bpu10I	CC^TNA_GC
BpuEI	CTTGAGNNNNNNNNNNNNNN_NN^N
BsaAI	YAC^_GTR
BsaBI	GATNN^_NNATC
BsaHI	GR^CG_YC
BsaI	GGTCTCN^NNNN_N
BsaWI	W^CCGG_W
BsaXI	NNNNNNNNNNNNACNNNNNCTCCNNNNNNN_NNN^N
BseRI	GAGGAGNNNNNNNN_NN^N
BseYI	C^CCAG_C
BsgI	GTGCAGNNNNNNNNNNNNNN_NN^N
BsiEI	CG_RY^CG
BsiHKAI	G_WGCW^C
BsiWI	C^GTAC_G
BsmBI	CGTCTCN^NNNN_N
BsmI	GAATG_CN^N
BsoBI	C^YCGR_G
Bsp1286I	G_DGCH^C
BspDI	AT^CG_AT
BspEI	T^CCGG_A
BspHI	T^CATG_A
BspMI	ACCTGCNNNN^NNNN_N
BsrBI	CCG^_CTC
BsrDI	GCAATG_NN^N
BsrFI	R^CCGG_Y
BsrGI	T^GTAC_A
BssHII	G^CGCG_C
BssSI	C^ACGA_G
BstAPI	GCAN_NNN^NTGC
BstBI	TT^CG_AA
BstEII	G^GTNAC_C
BstXI	CCAN_NNNN^NTGG
BstYI	R^GATC_Y
BstZ17I	GTA^_TAC
Bsu36I	CC^TNA_GG
BtgI	C^CRYG_G
BtgZI	GCGATGNNNNNNNNNN^NNNN_N
BtsI	GCAGTG_NN^N
ClaI	AT^CG_AT
DraI	TTT^_AAA
DraIII	CAC_NNN^GTG
DrdI	GACNN_NN^NNGTC
EaeI	Y^GGCC_R
EagI	C^GGCC_G
EarI	CTCTTCN^NNN_N
EciI	GGCGGANNNNNNNNN_NN^N
Eco53kI	GAG^_CTC
EcoNI	CCTNN^N_NNAGG
EcoO109I	RG^GNC_CY
EcoRI	G^AATT_C
EcoRV	GAT^_ATC
Esp3I	CGTCTCN^NNNN_N
FspI	TGC^_GCA
HaeII	R_GCGC^Y
HincII	GTY^_RAC
HindIII	A^AGCT_T
HpaI	GTT^_AAC
KasI	G^GCGC_C
KpnI	G_GTAC^C
MfeI	C^AATT_G
MluI	A^CGCG_T
MmeI	TCCRACNNNNNNNNNNNNNNNNNN_NN^N
MscI	TGG^_CCA
MslI	CAYNN^_NNRTG
MspA1I	CMG^_CKG
NaeI	GCC^_GGC
NarI	GG^CG_CC
NcoI	C^CATG_G
NdeI	CA^TA_TG
NgoMIV	G^CCGG_C
NheI	G^CTAG_C
NmeAIII	GCCGAGNNNNNNNNNNNNNNNNNNN_N^N
NruI	TCG^_CGA
NsiI	A_TGCA^T
NspI	R_CATG^Y
PaeR7I	C^TCGA_G
PciI	A^CATG_T
PflFI	GACN^N_NGTC
PflMI	CCAN_NNN^NTGG
PluTI	G_GCGC^C
PmlI	CAC^_GTG
PshAI	GACNN^_NNGTC
PsiI	TTA^_TAA
PspOMI	G^GGCC_C
PstI	C_TGCA^G
PvuI	CG_AT^CG
PvuII	CAG^_CTG
SacI	G_AGCT^C
SacII	CC_GC^GG
SalI	G^TCGA_C
ScaI	AGT^_ACT
SfcI	C^TRYA_G
SfoI	GGC^_GCC
SmaI	CCC^_GGG
SmlI	C^TYRA_G
SnaBI	TAC^_GTA
SpeI	A^CTAG_T
SphI	G_CATG^C
SspI	AAT^_ATT
StuI	AGG^_CCT
StyI	C^CWWG_G
TspMI	C^CCGG_G
Tth111I	GACN^N_NGTC
XbaI	T^CTAG_A
XcmI	CCANNNN_N^NNNNTGG
XhoI	C^TCGA_G
XmaI	C^CCGG_G
XmnI	GAANN^_NNTTC
ZraI	GAC^_GTC
AlwI	GGATCNNNN^N_N
ApeKI	G^CWG_C
AvaII	G^GWC_C
BbvI	GCAGCNNNNNNNN^NNNN_N
BccI	CCATCNNNN^N_N
BceAI	ACGGCNNNNNNNNNNNN^NN_N
BcoDI	GTCTCN^NNNN_N
BsmAI	GTCTCN^NNNN_N
BsmFI	GGGACNNNNNNNNNN^NNNN_N
BspCNI	CTCAGNNNNNNN_NN^N
BsrI	ACTG_GN^N
BstNI	CC^W_GG
BtsCI	GGATG_NN^N
BtsIMutI	CAGTG_NN^N
FauI	CCCGCNNNN^NN_N
FokI	GGATGNNNNNNNNN^NNNN_N
HgaI	GACGCNNNNN^NNNNN_N
HphI	GGTGANNNNNNN_N^N
Hpy99I	_CGWCG^N
HpyAV	CCTTCNNNNN_N^N
MboII	GAAGANNNNNNN_N^N
MlyI	GAGTCNNNNN^_N
NciI	CC^S_GG
PleI	GAGTCNNNN^N_N
PspGI	^CCWGG_N
SfaNI	GCATCNNNNN^NNNN_N
TfiI	G^AWT_C
TseI	G^CWG_C
Tsp45I	^GTSAC_N
TspRI	_NNCASTGNN^N
AciI	C^CG_C
AluI	AG^_CT
BfaI	C^TA_G
BsaJI	C^CNNG_G
BslI	CCNN_NNN^NNGG
BstUI	CG^_CG
Cac8I	GCN^_NGC
CviAII	C^AT_G
CviKI1	RG^_CY
CviQI	G^TA_C
DdeI	C^TNA_G
DpnII	^GATC_N
FatI	^CATG_N
Fnu4HI	GC^N_GC
HaeIII	GG^_CC
HhaI	G_CG^C
HinP1I	G^CG_C
HinfI	G^ANT_C
HpaII	C^CG_G
Hpy166II	GTN^_NAC
Hpy188I	TC_N^GA
Hpy188III	TC^NN_GA
HpyCH4III	AC_N^GT
HpyCH4IV	A^CG_T
HpyCH4V	TG^_CA
MboI	^GATC_N
MluCI	^AATT_N
MnlI	CCTCNNNNNN_N^N
MseI	T^TA_A
MspI	C^CG_G
MwoI	GCNN_NNN^NNGC
NlaIII	_CATG^N
NlaIV	GGN^_NCC
RsaI	GT^_AC
Sau3AI	^GATC_N
Sau96I	G^GNC_C
ScrFI	CC^N_GG
StyD4I	^CCNGG_N
TaqI	T^CG_A
