# Supplementary material for: Repository-based plasmid design
Source: PLoS One. 2020 Jan 9;15(1):e0223935. doi: 10.1371/journal.pone.0223935 (PMC6952187; doi:10.1371/journal.pone.0223935)
Supplement: S3 Text — Default REPP features. (TSV) [file pone.0223935.s008.tsv]

Stuffer	CACCGGAGACGGTTGTAAATGAGCACACAAAATACACATGCTAAAATATTATATTCTATGACCTTTATAAAATCAACCAAAATCTTCTTTTTAATAACTTTAGTATCAATAATTAGAATTTTTATGTTCCTTTTTGCAAACTTTTAATAAAAATGAGCAAAATAAAAAAACGCTAGTTTTAGTAACTCGCGTTGTTTTCTTCACCTTTAATAATAGCTACTCCACCACTTGTTCCTAAGCGGTCAGCTCCTGCTTCAATCATTTTTTGAGCATCTTCAAATGTTCTAACTCCACCAGCTGCTTTAACTAAAGCATTGTCTTTAACAACTGACTTCATTAGTTTAACATCTTCAAATGTTGCACCTGATTTTGAAAATCCTGTTGATGTTTTAACAAATT…
rhaT	AATTAA
virE3	ATGGTGAACACTACAAAGAAAAGTTTTGCGAAGTCGCTTACGGCAGATATGCGCCGTTCTGCTCAGCGCGTTGTCGAGCAAATGCGAAAAGCATTGATTACCGAAGAAGAGGCGCTCAAGCGGCAAGCCAGACTGGAGAGTCCCGATAGGAAGCGAAAGTATGCTGCTGATATGGCGATAGTCGACAAACTCGACGTAGGGTTTCGAGGCGAAATAGGCTATAAAATTCTTGGAAATAACCGGCTTCGAGTAGACAACCATAAAGAATTAACGCGTGAGCACGGTAGACTTCGCAAAACCAAAACGGTTCTGAAGCGTAACCCGGTGACGCAGGAAGTCTATTTGGGTTTATATGAAAGGAAGTCCTGGTTAAGTGTCAGCAGCCATTTGTATGCTGCG…
TagCFP	ATGAGCGGGGGCGAGGAGCTGTTCGCTGGCATCGTGCCCGTGCTGATCGAGCTGGACGGCGACGTGCACGGCCACAAGTTCAGCGTGCGCGGTGAGGGAGAGGGCGACGCCGACTACGGCAAGCTGGAGATCAAGTTCATCTGCACCACCGGCAAGCTGCCCGTGCCCTGGCCCACCCTGGTGACCACCCTCGCCTGGGGCATCCAGTGCTTCGCCCGCTACCCCGAGCACATGAAGATGAACGACTTCTTCAAGAGCGCCATGCCCGAGGGCTACATCCAGGAGCGCACCATCCACTTCCAGGACGACGGCAAGTACAAGACCCGCGGCGAGGTGAAGTTCGAGGGCGACACCCTGGTGAACCGCGTCGAGCTGAAGGGCGAGGGCTTCAAGGAGGAC…
polyhedrin promoter	ATCATGGAGATAATTAAAATGATAACCATCTCGCAAATAAATAAGTATTTTACTGTTTTCGTAACAGTTTTGTAATAAAAAAACCTATAAAT
tdTomato	ATGGTGAGCAAGGGCGAGGAGGTCATCAAAGAGTTCATGCGCTTCAAGGTGCGCATGGAGGGCTCCATGAACGGCCACGAGTTCGAGATCGAGGGCGAGGGCGAGGGCCGCCCCTACGAGGGCACCCAGACCGCCAAGCTGAAGGTGACCAAGGGCGGCCCCCTGCCCTTCGCCTGGGACATCCTGTCCCCCCAGTTCATGTACGGCTCCAAGGCGTACGTGAAGCACCCCGCCGACATCCCCGATTACAAGAAGCTGTCCTTCCCCGAGGGCTTCAAGTGGGAGCGCGTGATGAACTTCGAGGACGGCGGTCTGGTGACCGTGACCCAGGACTCCTCCCTGCAGGACGGCACGCTGATCTACAAGGTGAAGATGCGCGGCACCAACTTCCCCCCCGAC…
rhaR	GTGGCGCATCAGTTAAAACTTCTCAAAGATGATTTTTTTGCCAGCGACCAGCAGGCAGTCGCTGTGGCTGACCGTTATCCGCAAGATGTCTTTGCTGAACATACACATGATTTTTGTGAGCTGGTGATTGTCTGGCGCGGTAATGGCCTGCATGTACTCAACGATCGCCCTTATCGCATTACCCGTGGCGATCTCTTTTACATTCATGCTGACGATAAACACTCCTACGCTTCCGTTAACGATCTGGTTTTGCAGAATATTATTTATTGCCCGGAGCGTCTGAAGCTGAATCTTGACTGGCAGGGGGCGATTCCGGGATTTAACGCCAGCGCAGGGCAACCACACTGGCGCTTAGGTAGCATGGGGATGGCGCAGGCGCGGCAGGTTATCGGTCAGCTT…
RSV promoter	AATGTAGTCTTATGCAATACTCTTGTAGTCTTGCAACATGGTAACGATGAGTTAGCAACATGCCTTACAAGGAGAGAAAAAGCACCGTGCATGCCGATTGGTGGAAGTAAGGTGGTACGATCGTGCCTTATTAGGAAGGCAACAGACGGGTCTGACATGGATTGGACGAACCACTGAATTGCCGCATTGCAGAGATATTGTATTTAAGTGCCTAGCTCGATACA
SUMO3	GAGGAGAAGCCCAAGGAGGGTGTGAAGACAGAGAATGACCACATCAACCTGAAGGTGGCCGGGCAGGACGGCTCCGTGGTGCAGTTCAAGATCAAGAGGCACACGCCGCTGAGCAAGCTGATGAAGGCCTACTGCGAGAGGCAGGGCTTGTCAATGAGGCAGATCAGATTCAGGTTCGACGGGCAGCCAATCAATGAAACTGACACTCCAGCACAGCTGGAGATGGAGGACGAGGACACCATCGACGTGTTCCAGCAGCAGACGGGAGGT
Cre	ATGTCCAATTTACTGCCCGTACACCAAAATTTGCCTGCATTACCGGTCGATGCAACGAGTGATGAGGTTCGCAAGAACCTGATGGACATGTTCAGGGATCGCCAGGCGTTTTCTGAGCATACCTGGAAAATGCTTCTGTCCGTTTGCCGGTCGTGGGCGGCATGGTGCAAGTTGAATAACCGGAAATGGTTTCCCGCAGAACCTGAAGATGTTCGCGATTATCTTCTATATCTTCAGGCGCGCGGTCTGGCAGTAAAAACTATCCAGCAACATTTGGGCCAGCTAAACATGCTTCATCGTCGGTCCGGGCTGCCACGACCAAGTGACAGCAATGCTGTTTCACTGGTTATGCGGCGGATCCGAAAAGAAAACGTTGATGCCGGTGAACGTGCAAAACAG…
aspartic endopeptidase	ATGTTTGCACCACAAGGCTTAGCTCAATTTATAAAAGTCAATGTAACCCTAGAAAATGGTGAGCCCGTATTTATTTATACCGATGCCAATGGTCAAGTGTGCCAAGGTGATATCACCGTCACTCAAGCTGGCACAATAACTTACTTACTCAATGATCAAACCCTTAAAGGTTTAAAATTTGTCGGTGTAGGCTTTGTGACCCCATTTGATGGCATTATCGATGCGGTTACCATTAGTAGCGATGGCATGTTAGTACAACTAGTCGATTTAGATAAAACACCAGGAACCACAAAGTTCCAATTTGTATTAAGTAATACAGCTAATACATTACTCGTTTTAAGTCCAGATCCTCAAATTATCAATCGCCCACAAAAC
SV40 promoter	GTGTGTCAGTTAGGGTGTGGAAAGTCCCCAGGCTCCCCAGGCAGGCAGAAGTATGCAAAGCATGCATCTCAATTAGTCAGCAACCAGGTGTGGAAAGTCCCCAGGCTCCCCAGCAGGCAGAAGTATGCAAAGCATGCATCTCAATTAGTCAGCAACCATAGTCCCGCCCCTAACTCCGCCCATCCCGCCCCTAACTCCGCCCAGTTCCGCCCATTCTCCGCCCCATGGCTGACTAATTTTTTTTATTTATGCAGAGGCCGAGGCCGCCTCTGCCTCTGAGCTATTCCAGAAGTAGTGAGGAGGCTTTTTTGGAGGCCTAGGCTTTTGCAAA
PDK intron	GTAAGGAAATAATTATTTTCTTTTTTCCTTTTAGTATAAAATAGTTAAGTGATGTTAATTAGTATGATTATAATAATATAGTTGTTATAATTGTGAAAAAATAATTTATAAATATATTGTTTACATAAACAACATAGTAATGTAAAAAAATATGACAAGTGATGTGTAAGACGAAGAAGATAAAAGTTGAGAGTAAGTATATTATTTTTAATGAATTTGATCGAACATGTAAGATGATATACTAGCATTAATATTTGTTTTAATCATAATAGTAATTCTAGCTGGTTTGATGAATTAAATATCAATGATAAAATACTATAGTAAAAATAAGAATAAATAAATTAAAATAATATTTTTTTATGATTAATAGTTTATTATATAATTAAATATCTATACCAT…
MS2 stem loop	ACATGAGGATCACCCATGT
Nluc	ATGGTCTTCACACTCGAAGATTTCGTTGGGGACTGGCGACAGACAGCCGGCTACAACCTGGACCAAGTCCTTGAACAGGGAGGTGTGTCCAGTTTGTTTCAGAATCTCGGGGTGTCCGTAACTCCGATCCAAAGGATTGTCCTGAGCGGTGAAAATGGGCTGAAGATCGACATCCATGTCATCATCCCGTATGAAGGTCTGAGCGGCGACCAAATGGGCCAGATCGAAAAAATTTTTAAGGTGGTGTACCCTGTGGATGATCATCACTTTAAGGTGATCCTGCACTATGGCACACTGGTAATCGACGGGGTTACGCCGAACATGATCGACTATTTCGGACGGCCGTATGAAGGCATCGCCGTGTTCGACGGCAAAAAGATCACTGTAACAGGGACCCTG…
virE2	ATGGATCCGTCTAGCAATGAGAATGTCTATGTGGGTCGCGGTCACAACATCGAAAATGATGATGACACTGACCCCAGGCGTTGGAAGAAGGCGAATATCAGTTCCAACACCATCTCCGATATTCAGATGACGAATGGCGAAGACGTACAATCAGGGAGCCCTACCCGAACGGAAGTTGTAAGCCCACGTCTGGATTATGGATCGGTCGACTCCTCCTCCAGCCTTTATTCTGGCAGCGAGCACGGAAATCAAGCTGAGATTCAAAAAGAGCTGTCCGTCTTGTTCTCGAACATGTCTTTGCCAGGCAACGATCGGCGCCCGGACGAATACATTCTCGTGCATCAAACGGGACAAGATGCTTTTACTGGTATTGCCAAAGGCAACCTCGACCAAATGCCC…
ADH1 promoter	CAACTTCTTTTCTTTTTTTTTCTTTTCTCTCTCCCCCGTTGTTGTCTCACCATATCCGCAATGACAAAAAAAATGATGGAAGACACTAAAGGAAAAAATTAACGACAAAGACAGCACCAACAGATGTCGTTGTTCCAGAGCTGATGAGGGGTATCTTCGAACACACGAAACTTTTTCCTTCCTTCATTCACGCACACTACTCTCTAATGAGCAACGGTATACGGCCTTCCTTCCAGTTACTTGAATTTGAAATAAAAAAAGTTTGCCGCTTTGCTATCAAGTATAAATAGACCTGCAATTATTAATCTTTTGTTTCCTCGTCATTGTTCTCGTTCCCTTTCTTCCTTGTTTCTTTTTCTGCACAATATTTCAAGCTATACCAAGCATACAATCAACT
BioEase™ tag	ATGGAAACCGAAATCCGCGCCGCGCAGGCCGGGACCGTGCGCGGTATCGCGGTGAAAGCCGGCGACGCGGTGGCGGTCGGCGACACCCTGATGACCCTGGCG
LanYFP	ATGTCTCTCCCAGCGACACATGAGTTACACATCTTTGGCTCCTTCAACGGTGTGGACTTTGACATGGTGGGTCGTGGCACCGGCAATCCAAATGATGGTTATGAGGAGTTAAACCTGAAGTCCACCAAGGGTGCCCTCCAGTTCTCCCCCTGGATCCTGGTCCCTCAAATCGGGTATGGCTTCCATCAGTACCTGCCCTTCCCCGACGGGATGTCGCCTTTCCAGGCCGCCATGAAAGATGGCTCCGGATACCAAGTCCATCGCACAATGCAGTTTGAAGACGGTGCCTCCCTGACTTCCAACTACCGCTACACCTACGAGGGAAGCCACATCAAAGGAGAGTTTCAGGTGATCGGGACTGGTTTCCCTGCTGACGGTCCTGTGATGACCAACTCGCTG…
rop	ACCAAACAGGAAAAAACCGCCCTTAACATGGCCCGCTTTATCAGAAGCCAGACATTAACGCTTCTGGAGAAACTCAACGAGCTGGACGCGGATGAACAGGCAGACATCTGTGAATCGCTTCACGACCACGCTGATGAGCTTTACCGCAGCTGCCTCGCGCGTTTCGGTGATGACGGTGAAAACCTCTGA
gag (truncated)	GGCCAGACTGTTACCACTCCCTTAAGTTTGACCTTAGGTCACTGGAAAGATGTCGAGCGGATCGCTCACAACCAGTCGGTAGATGTCAAGAAGAGACGTTGGGTTACCTTCTGCTCTGCAGAATGGCCAACCTTTAACGTCGGATGGCCGCGAGACGGCACCTTTAACCGAGACCTCATCACCCAGGTTAAGATCAAGGTCTTTTCACCTGGCCCGCATGGACACCCAGACCAGGTCCCCTACATCGTGACCTGGGAAGCCTTGGCTTTTGACCCCCCTCCCTGGGTCAAGCCCTTTGTACACCCTAAGCCTCCGCCTCCTCTTCCTCCATCCGCCCCGTCTCTCCCCCTTGAACCTCCTCGTTCGACCCCGCCTCGATCCTCCCTTTATCCAGCCCTC…
CyPet	AGCAAGGGAGAGGAACTGTTCGGCGGCATCGTGCCCATCCTGGTGGAGCTGGAGGGCGACGTGAACGGCCACAAGTTCAGCGTGAGCGGCGAGGGCGAGGGCGACGCCACCTACGGCAAGCTGACCCTGAAGTTCATCTGCACCACCGGCAAGCTGCCCGTGCCCTGGCCCACCCTGGTGACCACCCTGACCTGGGGCGTGCAGTGCTTCAGCCGGTACCCCGACCACATGAAGCAGCACGACTTCTTCAAGAGCGTGATGCCCGAGGGCTACGTGCAGGAGCGGACCATCTTCTTCAAGGACGACGGCAACTACAAGACCCGGGCCGAGGTGAAGTTCGAGGGCGACACCCTGGTGAACCGGATCGAGCTGAAGGGCATCGACTTCAAGGAGGACGGC…
PAmKate	ATGGTGTCTAAGGGCGAAGAGCTGATTAAGGAGAACATGCACATGAAGCTGTACATGGAGGGCACCGTGAACAACCACCACTTCAAGTGCACATCCGAGGGCGAAGGCAAGCCCTACGAGGGCACCCAGACCATGAGAATCAAGGTGGTCGAGGGCGGCCCTCTCCCCTTCGCCTTCGACATCCTGGCTACCAGCTTCATGTACGGCAGCAAGACCTTCATCAACCACACCCAGGGCATCCCCGACTTCTGGAAGCAGTCCTTCCCTGAGGGCTTCACATGGGAGAGAGTCACCACATACGAAGACGGGGGCGTGCTGACCGCTACCCAGGACACCAGCCTCCAGGACGGCTGCCTCATCTACAACGTCAAGATCAGAGGGGTGAACTTCCCATCCAAC…
Clover	AGCAAGGGCGAGGAGCTGTTCACCGGGGTGGTGCCCATCCTGGTCGAGCTGGACGGCGACGTAAACGGCCACAAGTTCAGCGTCCGCGGCGAGGGCGAGGGCGATGCCACCAACGGCAAGCTGACCCTGAAGTTCATCTGCACCACCGGCAAGCTGCCCGTGCCCTGGCCCACCCTCGTGACCACCTTCGGCTACGGCGTGGCCTGCTTCAGCCGCTACCCCGACCACATGAAGCAGCACGACTTCTTCAAGTCCGCCATGCCCGAAGGCTACGTCCAGGAGCGCACCATCTCTTTCAAGGACGACGGTACCTACAAGACCCGCGCCGAGGTGAAGTTCGAGGGCGACACCCTGGTGAACCGCATCGAGCTGAAGGGCATCGACTTCAAGGAGGACGGC…
Xenopus globin 5'-UTR	CTTGTTCTTTTTGCAGAAGCTCAGAATAAACGCTCAACTTTGG
rhaS	ATGACCGTATTACATAGTGTGGATTTTTTTCCGTCTGGTAACGCGTCCGTGGCGATAGAACCCCGGCTCCCGCAGGCGGATTTTCCTGAACATCATCATGATTTTCATGAAATTGTGATTGTCGAACATGGCACGGGTATTCATGTGTTTAATGGGCAGCCCTATACCATCACCGGTGGCACGGTCTGTTTCGTACGCGATCATGATCGGCATCTGTATGAACATACCGATAATCTGTGTCTGACCAATGTGCTGTATCGCTCGCCGGATCGATTTCAGTTTCTCGCCGGGCTGAATCAGTTGCTGCCACAAGAGCTGGATGGGCAGTATCCGTCTCACTGGCGCGTTAACCACAGCGTATTGCAGCAGGTGCGACAGCTGGTTGCACAGATGGAACAG…
mRNA-plit	CGGAACAGAATCATGCCTGGTGTTTACATAGTAATAATTCCTTACGTTATCGTAAGCATTTGCTATCTCCTTTTCCGCCACTACATTCCTGGTGTTTCTTTTTCAGCTCATAGAGATGGTCTTGGGGCGACATTGTCATCATATGCAGGAACCATGATTGCAATCCTGATTGCTGCCTTGACGTTTCTAATCGGAAGCAGAACGCGCCGACTGGCCAAGATTAGAGAGTATGGGTATATGACATCGGTAGTTATTGTCTATGCCCTTAGTTTTGTTGAGCTTGGAGCTTTGTTTTTCTGCGGGTTATTGCTTCTTTCCAGCATAAGCGGCTACATGATACCCACTATCGCCATCGGCATTGCCTCTGCATCGTTCATTCATATATGCATCCTTGTTTTC…
lacI	GTGAAACCAGTAACGTTATACGATGTCGCAGAGTATGCCGGTGTCTCTTATCAGACCGTTTCCCGCGTGGTGAACCAGGCCAGCCACGTTTCTGCGAAAACGCGGGAAAAAGTGGAAGCGGCGATGGCGGAGCTGAATTACATTCCCAACCGCGTGGCACAACAACTGGCGGGCAAACAGTCGTTGCTGATTGGCGTTGCCACCTCCAGTCTGGCCCTGCACGCGCCGTCGCAAATTGTCGCGGCGATTAAATCTCGCGCCGATCAACTGGGTGCCAGCGTGGTGGTGTCGATGGTAGAACGAAGCGGCGTCGAAGCCTGTAAAGCGGCGGTGCACAATCTTCTCGCGCAACGCGTCAGTGGGCTGATCATTAACTATCCGCTGGATGACCAGGATGCC…
UAS	CGGATTAGAAGCCGCCGAGCGGGTGACAGCCCTCCGAAGGAAGACTCTCCTCCGTGCGTCCTCGTCTTCACCGGTCGCGTTCCTGAAACGCAGATGTGCCTCGCGCCGCACTGCTCCG
BleoR	ATGGCCAAGTTGACCAGTGCCGTTCCGGTGCTCACCGCGCGCGACGTCGCCGGAGCGGTCGAGTTCTGGACCGACCGGCTCGGGTTCTCCCGGGACTTCGTGGAGGACGACTTCGCCGGTGTGGTCCGGGACGACGTGACCCTGTTCATCAGCGCGGTCCAGGACCAGGTGGTGCCGGACAACACCCTGGCCTGGGTGTGGGTGCGCGGCCTGGACGAGCTGTACGCCGAGTGGTCGGAGGTCGTGTCCACGAACTTCCGGGACGCCTCCGGGCCGGCCATGACCGAGATCGGCGAGCAGCCGTGGGGGCGGGAGTTCGCCCTGCGCGACCCGGCCGGCAACTGCGTGCACTTCGTGGCCGAGGAGCAGGACTGA
leader peptide	ATGAAAACGCCCACCATTCCCACCCTTCTGGGGCCGGACGGCATGACATCGCTGCGCGAATATGCC
Myc (truncated)	CAGAAGCTGATCTCAGAGGAGGACCTG
attR4	TCAACTTTGTATAGAAAAGTTGAACGAGAAACGTAAAATGATATAAATATCAATATATTAAATTAGATTTTGCATAAAAAACAGACTACATAATACTGTAAAACACAACATATCCAGTCACTATG
attR2	ACCACTTTGTACAAGAAAGCTGAACGAGAAACGTAAAATGATATAAATATCAATATATTAAATTAGATTTTGCATAAAAAACAGACTACATAATGCTGTAAAACACAACATATCCAGTCACTATG
attR3	CAACTATGTATAATAAAGTTGAACGAGAAACGTAAAATGATATAAATATCAATATATTAAATTAGATTTTGCATAAAAAACAGACTACATAATACTGTAAAACACAACATATCCAGTCACTATG
attR1	CAAGTTTGTACAAAAAAGTTGAACGAGAAACGTAAAATGATATAAATATCAATATATTAAATTAGATTTTGCATAAAAAACAGACTACATAATACTGTAAAACACAACATATGCAGTCACTATG
lacZ	GTCGTTTTACAACGTCGTGACTGGGAAAACCCTGGCGTTACCCAACTTAATCGCCTTGCAGCACATCCCCCTTTCGCCAGCTGGCGTAATAGCGAAGAGGCCCGCACCGATCGCCCTTCCCAACAGTTGCGCAGCCTGAATGGCGAATGGCGCTTTGCCTGGTTTCCGGCACCAGAAGCGGTGCCGGAAAGCTGGCTGGAGTGCGATCTTCCTGAGGCCGATACTGTCGTCGTCCCCTCAAACTGGCAGATGCACGGTTACGATGCGCCCATCTACACCAACGTAACCTATCCCATTACGGTCAATCCGCCGTTTGTTCCCACGGAGAATCCGACGGGTTGTTACTCGCTCACATTTAATGTTGATGAAAGCTGGCTACAGGAAGGCCAGACGCGAATT…
S. pombe his5	ATGGGTAGGAGGGCTTTTGTAGAAAGAAATACGAACGAAACGAAAATCAGCGTTGCCATCGCTTTGGACAAAGCTCCCTTACCTGAAGAGTCGAATTTTATTGATGAACTTATAACTTCCAAGCATGCAAACCAAAAGGGAGAACAAGTAATCCAAGTAGACACGGGAATTGGATTCTTGGATCACATGTATCATGCACTGGCTAAACATGCAGGCTGGAGCTTACGACTTTACTCAAGAGGTGATTTAATCATCGATGATCATCACACTGCAGAAGATACTGCTATTGCACTTGGTATTGCATTCAAGCAGGCTATGGGTAACTTTGCCGGCGTTAAAAGATTTGGACATGCTTATTGTCCACTTGACGAAGCTCTTTCTAGAAGCGTAGTTGACTTG…
orf-194	ATGGCATTCAGAATGAGTGAACAACCACGGACCATAAAAATTTATAATCTGCTGGCCGGAACTAATGAATTTATTGGTGAAGGTGACGCATATATTCCGCCTCATACCGGTCTGCCTGCAAACAGTACCGATATTGCACCGCCAGATATTCCGGCTGGCTTTGTGGCTGTTTTCAACAGTGATGAGGCATCGTGGCATCTCGTTGAAGACCATCGGGGTAAAACCGTCTATGACGTGGCTTCCGGCGACGCGTTATTTATTTCTGAACTCGGTCCGTTACCGGAAAATTTTACCTGGTTATCGCCGGGAGGGGAATATCAGAAGTGGAACGGCACAGCCTGGGTGAAGGATACGGAAGCAGAAAAACTGTTCCGGATCCGGGAGGCGGAAGAAACAAAA…
eft-3 promoter	GCACCTTTGGTCTTTTATTGTCAACTTCCATTGGTTCTTCCATTGTTTCTGTTAAATTAATGAATTTTTCATAAAATAAAGACATTATACAATATAAAAATGAAGAATTTATTGAAAATAAACTGCCAGAGAGAAAAAGTATGCAACACTCCCGCCGAGAGTGTTTGAAATGGTGTACGGTACATTTTCGTGCTAGGAGTTAGATGTGCAGGCAGCAACGAGAGGGGGAGAGATTTTTTTGGGCCTTGTGAAATTAACGTGAGTTTTCTGGTCATCTGACTAATCATGTTGGTTTTTTGTTGGTTTATTTTGTTTTTATCTTTGTTTTTATCCAGATTAGGAAATTTAAATTTTATGAATTTATAATGAGGTCAAACATTCAGTCCCAGCGTTTTTCCT…
HIV-1 ψ	CTCTCTCGACGCAGGACTCGGCTTGCTGAAGCGCGCACGGCAAGAGGCGAGGGGCGGCGACTGGTGAGTACGCCAAAAATTTTGACTAGCGGAGGCTAGAAGGAGAGAGATGGGTGCGAGAGCGTC
adenovirus DNA	TGGGCGTGGTTAAGGGTGGGAAAGAATATATAAGGTGGGGGTCTTATGTAGTTTTGTATCTGTTTTGCAGCAGCCGCCGCCGCCATGAGCACCAACTCGTTTGATGGAAGCATTGTGAGCTCATATTTGACAACGCGCATGCCCCCATGGGCCGGGGTGCGTCAGAATGTGATGGGCTCCAGCATTGATGGTCGCCCCGTCCTGCCCGCAAACTCTACTACCTTGACCTACGAGACCGTGTCTGGAACGCCGTTGGAGACTGCAGCCTCCGCCGCCGCTTCAGCCGCTGCAGCCACCGCCCGCGGGATTGTGACTGACTTTGCTTTCCTGAGCCCGCTTGCAAGCAGTGCAGCTTCCCGTTCATCCGCCCGCGATGACAAGTTGACGGCTCTTTTGGCA…
KanR (with amber stop codons)	ATGAGCCATATTCAACGGGAAACGTCTTGCTCGAAGCCGCGATTAAATTCCAACATGGATGCTGATTTATATGGGTATAAATGGGCTCGCGATAATGTCGGGCAATCAGGTGCGACAATCTATCGGTTGTATGGGAAGCCCGATGCGCCAGAGTTGTTTCTGAAACATGGCAAAGGTAGCGTTGCCAATGATGTTACAGATGAGATGGTCAGACTAAACTGGCTGACGGAATTTATGCCTCTTCCGACCATCAAGCATTTTATCCGTACTCCTGATGATGCATGGTTACTCACCACTGCGATCCCCGGAAAAACAGCATTCCAGGTATTAGAAGAATATCCTGATTCAGGTGAAAATATTGTTGATGCGCTGGCAGTGTTCCTGCGCCGGTTGCATTCG…
SacB	AAAGAAACGAACCAAAAGCCATATAAGGAAACATACGGCATTTCCCATATTACACGCCATGATATGCTGCAAATCCCTGAACAGCAAAAAAATGAAAAATATCAAGTTCCTGAATTCGATTCGTCCACAATTAAAAATATCTCTTCTGCAAAAGGCCTGGACGTTTGGGACAGCTGGCCATTACAAAACGCTGACGGCACTGTCGCAAACTATCACGGCTACCACATCGTCTTTGCATTAGCCGGAGATCCTAAAAATGCGGATGACACATCGATTTACATGTTCTATCAAAAAGTCGGCGAAACTTCTATTGACAGCTGGAAAAACGCTGGCCGCGTCTTTAAAGACAGCGACAAATTCGATGCAAATGATTCTATCCTAAAAGACCAAACACAAGAA…
5X UAS	CGGAGTACTGTCCTCCGAGCGGAGTACTGTCCTCCGAGCGGAGTACTGTCCTCCGAGCGGAGTACTGTCCTCCGAGCGGAGTACTGTCCTCCGAG
J	ATGTCTAAAGGTAAAAAACGTTCTGGCGCTCGCCCTGGTCGTCCGCAGCCGTTGCGAGGTACTAAAGGCAAGCGTAAAGGCGCTCGTCTTTGGTATGTAGGTGGTCAACAATTTTAA
mCerulean	AGCAAGGGCGAGGAGCTGTTCACCGGGGTGGTGCCCATCCTGGTCGAGCTGGACGGCGACGTAAACGGCCACAAGTTCAGCGTGTCCGGCGAGGGCGAGGGCGATGCCACCTACGGCAAGCTGACCCTGAAGTTCATCTGCACCACCGGCAAGCTGCCCGTGCCCTGGCCCACCCTCGTGACCACCCTGACCTGGGGCGTGCAGTGCTTCGCCCGCTACCCCGACCACATGAAGCAGCACGACTTCTTCAAGTCCGCCATGCCCGAAGGCTACGTCCAGGAGCGCACCATCTTCTTCAAGGACGACGGCAACTACAAGACCCGCGCCGAGGTGAAGTTCGAGGGCGACACCCTGGTGAACCGCATCGAGCTGAAGGGCATCGACTTCAAGGAGGACGGC…
SBP	GACGAGAAGACCACCGGCTGGCGGGGCGGCCACGTGGTGGAGGGCCTGGCCGGCGAGCTGGAGCAGCTGCGGGCCAGGCTGGAGCACCACCCTCAGGGCCAGCGGGAGCCC
SRα promoter	GGGGCTCGCATCTCTCCTTCACGCGCCCGCCGCCCTACCTGAGGCCGCCATCCACGCCGGTTGAGTCGCGTTCTGCCGCCTCCCGCCTGTGGTGCCTCCTGAACTGCGTCCGCCGTCTAGGTAAGTTTAAAGCTCAGGTCGAGACCGGGCCTTTGTCCGGCGCTCCCTTGGAGCCTACCTAGACTCAGCCGGCTCTCCACGCTTTGCCTGACCCTGCTTGCTCAACTCTACGTCTTTGTTTCGTTTTCTGTTCTGCGCCGTTACAGATC
NeoR	ATGATCGAACAAGACGGCCTCCATGCTGGCAGTCCCGCAGCTTGGGTCGAACGCTTGTTCGGGTACGACTGGGCCCAGCAGACCATCGGATGTAGCGATGCGGCCGTGTTCCGTCTAAGCGCTCAAGGCCGGCCCGTGCTGTTCGTGAAGACCGACCTGAGCGGCGCCCTGAACGAGCTTCAAGACGAGGCTGCCCGCCTGAGCTGGCTGGCCACCACCGGCGTACCCTGCGCCGCTGTGTTGGATGTTGTGACCGAAGCCGGCCGGGACTGGCTGCTGCTGGGCGAGGTCCCTGGCCAGGATCTGCTGAGCAGCCACCTTGCCCCCGCTGAGAAGGTTTCTATCATGGCCGATGCAATGCGGCGCCTGCACACCCTGGACCCCGCTACCTGCCCCTTC…
T4 terminators	AGCTTTATGCTTGTAAACCGTTTTGTGAAAAAATTTTTAAAATAAAAAAGGGGACCTCTAGGGTCCCCAATTAATTAGTAATATAATCTATTAAAGGTCATTCAAAAGGTCATCCA
orf206b	ATGTTGGAGTTTAGTGTTATTGAAAGAGGCGGGTATATTCCTGCAGTAGAAAAAAATAAGGCATTCCTACGAGCAGATGGTTGGAATGACTATTCCTTTGTTACAATGTTTTATCTTACTGTCTTTGATGAGCATGGTGAAAAATGCGATATCGGAAATGTTAAAATTGGTTTTGTAGGTCAAAAAGAAGAAGTAAGCACTTATTCATTAATAGATAAAAAATTCAGTCAACTCCCTGAAATGTTTTTTTCCTTAGGTGAAAGCATTGACTACTATGTTAATCTCAGCAAATTAAGCGATGGTTTTAAACATAACCTTCTTAAAGCTATTCAGGATTTAGTAGTATGGCCAAATCGATTAGCCGACATTGAAAATGAAAGCGTCCTTAACACCTCATTA…
trpC promoter	CAGAAGATGATATTGAAGGAGCATTTTTGGGCTTGGCTGGAGCTAGTGGAGGTCAACACATCAATGCTATTTTGGTTTAGTCGTCCAGGCGGATCACAAAATTTGTGTCGTTTGACAAGATGGTTCATTTAGGCAACTGGTCAGATCAGCCCACTTGTAAGCAGTAGCGGCGGCGCTCGAAGTGTGACTCTTATTAGCAGACAGGAACGAGGACATTATTATCATCTGCTGCTTGGTGCACGATAACTTGTGCGTTTGTCAAGCAAGGTAAGTGAACGACCCGGTCATACCTTCTTAAGTTCGCCCTTCCTCCCTTTATTTCAGATTCAATCTGACTTACCTATTCTACCCAAGCAT
vermilion	ATGAGCTGTCCCTATGCAGGAAACGG
UbC promoter	GGCCTCCGCGCCGGGTTTTGGCGCCTCCCGCGGGCGCCCCCCTCCTCACGGCGAGCGCTGCCACGTCAGACGAAGGGCGCAGCGAGCGTCCTGATCCTTCCGCCCGGACGCTCAGGACAGCGGCCCGCTGCTCATAAGACTCGGCCTTAGAACCCCAGTATCAGCAGAAGGACATTTTAGGACGGGACTTGGGTGACTCTAGGGCACTGGTTTTCTTTCCAGAGAGCGGAACAGGCGAGGAAAAGTAGTCCCTTCTCGGCGATTCTGCGGAGGGATCTCCGTGGGGCGGTGAACGCCGATGATTATATAAGGACGCGCCGGGTGTGGCACAGCTAGTTCCGTCGCAGCCGGGATTTGGGTCGCGGTTCTTGTTTGTGGATCGCTGTGATCGTCACTTGG…
AP-1 RE	TGAGTCAGTGACTCAGTGAGTCAGTGACTCAGTGAGTCAGTGACTCAG
9xHis	CACCACCACCACCACCACCACCACCAC
cer region	CCGGAAATACAGGAACGCACGCTGGATGGCCCTTCGCTGGGATGGTGAAACCATGAAAAATGGCAGCTTCAGTGGATTAAGTGGGGGTAATGTGGCCTGTACCCTCTGGTTGCATAGGTATTCATACGGTTAAAATTTATCAGGCGCGATTGCGGCAGTTTTTCGGGTGGTTTGTTGCCATTTTTACCTGTCTGCTGCCGTGATCGCGCTGAACGCGTTTTAGCGGTGCGTACAATTAAGGGATTATGGTAAATCCACTTACTGTCTGCCCTCGTAGCCATCGA
H1 promoter	GAACGCTGACGTCATCAACCCGCTCCAAGGAATCGCGGGCCCAGTGTCACTAGGCGGGAACACCCAGCGCGCGTGCGCCCTGGCAGGAAGATGGCTGTGAGGGACAGGGGAGTGGCGCCCTGCAATATTTGCATGTCGCTATGTGTTCTGGGAAATCACCATAAACGTGAAATGTCTTTGGATTTGGGAATCTTATAAGTTCTGTATGAGACCAC
HSP terminator	CTTATCTTTAATCATATTCCATAGTCCATACCATAGCACATACAGTAGTTATATGCGAAGAGATCCAACAAAACATTCACAATGGATTATAGAAACATTTGTTTATTCATTATAATGAGATCTTACATTCATTTAATATTAGAAAAAGCCACAAATTCATAACACAACAAGCCAAGAAAAAAACACAAACTTAAGCACACAAGCTAGCTTTTTATTTGACACACCAAATATTTCATCTTCATCTTCATA
ZsGreen	ATGGCTCAGTCAAAGCACGGTCTAACAAAAGAAATGACAATGAAATACCGTATGGAAGGGTGCGTCGATGGACATAAATTTGTGATCACGGGAGAGGGCATTGGATATCCGTTCAAAGGGAAACAGGCTATTAATCTGTGTGTGGTCGAAGGTGGACCATTGCCATTTGCCGAAGACATATTGTCAGCTGCCTTTATGTACGGAAACAGGGTTTTCACTGAATATCCTCAAGACATAGCTGACTATTTCAAGAACTCGTGTCCTGCTGGTTATACATGGGACAGGTCTTTTCTCTTTGAGGATGGAGCAGTTTGCATATGTAATGCAGATATAACAGTGAGTGTTGAAGAAAACTGCATGTATCATGAGTCCAAATTTTATGGAGTGAATTTTCCTGCT…
Rhacostoma GFP	ATGAGCACTGGAAAGACTGGTAAAATGCTCTTCCAACAAGAGATTCCTTTCATCGTGTCATTAGATGGTGAAGTTGAGGGAGAAATATTTGGTGTCAGAGGGGAAGGATATGGAGATGCTACCATTGGTAAGATAGACATCACCTATCATTGTATCACCGGGAAATTGCCAGTACCATGGCCAACTATTTTAACCTCACTGGCCTATGGAGTCACATGTTTTGCGAAATATCCCGAAAATGTCAACGATTTCTTTAAAGATTGTATGCCTGAAGGCTACGTGCAGGAGAGGACTATCTCGTTTGAAGGTGAAGGCGTCTATAAGACACGAGCAGAAGTCACTTACGAAAGTGGAACTGTGTACAACAGAGTCCAATTGACTGGCTCTGGCTTCAAGAGA…
hKikGR1	ATGGTGAGCGTGATCACCAGCGAGATGAAGATCGAGCTGAGGATGGAGGGCGCCGTGAACGGCCACAAGTTCGTGATCACCGGCAAGGGCAGCGGCCAGCCCTTCGAGGGCATCCAGAACGTGGACCTGACCGTGATCGAGGGCGGCCCCCTGCCCTTCGCCTTCGACATCCTGACCACCGCCTTCCACTACGGCAACAGGGTGTTCGTGGAGTACCCCGAGGAGATCGTGGACTACTTCAAGCAGAGCTTCCCCGAGGGCTACAGCTGGGAGAGGAGCATGAGCTACGAGGACGGCGGCATCTGCCTGGCCACCAACAACATCACCATGAAGAAGGACGGCAGCAACTGCTTCGTGAACGAGATCAGGTTCGACGGCGTGAACTTCCCCGCCAACGGC…
mApple	ATGGTGAGCAAGGGCGAGGAGAATAACATGGCCATCATCAAGGAGTTCATGCGCTTCAAGGTGCACATGGAGGGCTCCGTGAACGGCCACGAGTTCGAGATCGAGGGCGAGGGCGAGGGCCGCCCCTACGAGGCCTTTCAGACCGCTAAGCTGAAGGTGACCAAGGGTGGCCCCCTGCCCTTCGCCTGGGACATCCTGTCCCCTCAGTTCATGTACGGCTCCAAGGTCTACATTAAGCACCCAGCCGACATCCCCGACTACTTCAAGCTGTCCTTCCCCGAGGGCTTCAGGTGGGAGCGCGTGATGAACTTCGAGGACGGCGGCATTATTCACGTTAACCAGGACTCCTCCCTGCAGGACGGCGTGTTCATCTACAAGGTGAAGCTGCGCGGCACCAAC…
DsRed-Express	ATGGCCTCCTCCGAGGACGTCATCAAGGAGTTCATGCGCTTCAAGGTGCGCATGGAGGGCTCCGTGAACGGCCACGAGTTCGAGATCGAGGGCGAGGGCGAGGGCCGCCCCTACGAGGGCACCCAGACCGCCAAGCTGAAGGTGACCAAGGGCGGCCCCCTGCCCTTCGCCTGGGACATCCTGTCCCCCCAGTTCCAGTACGGCTCCAAGGTGTACGTGAAGCACCCCGCCGACATCCCCGACTACAAGAAGCTGTCCTTCCCCGAGGGCTTCAAGTGGGAGCGCGTGATGAACTTCGAGGACGGCGGCGTGGTGACCGTGACCCAGGACTCCTCCCTGCAGGACGGCTCCTTCATCTACAAGGTGAAGTTCATCGGCGTGAACTTCCCCTCCGACGGC…
Dendra2	ATGAACACCCCGGGAATTAACCTGATCAAGGAGGACATGCGCGTGAAGGTGCACATGGAGGGCAACGTGAACGGCCACGCCTTCGTGATCGAGGGCGAGGGCAAGGGCAAGCCCTACGAGGGCACCCAGACCGCCAACCTGACCGTGAAGGAGGGCGCCCCCCTGCCCTTCAGCTACGACATCCTGACCACCGCCGTGCACTACGGCAACCGGGTGTTCACCAAGTACCCCGAGGACATCCCCGACTACTTCAAGCAGAGCTTCCCCGAGGGCTACAGCTGGGAGCGCACCATGACCTTCGAGGACAAGGGCATCTGCACCATCCGCAGCGACATCAGCCTGGAGGGCGACTGCTTCTTCCAGAACGTGCGCTTCAAGGGCACCAACTTCCCCCCCAAC…
mEos2	ATGAGTGCGATTAAGCCAGACATGAAGATCAAACTCCGTATGGAAGGCAACGTAAACGGGCACCACTTTGTGATCGACGGAGATGGTACAGGCAAGCCTTTTGAGGGAAAACAGAGTATGGATCTTGAAGTCAAAGAGGGCGGACCTCTGCCTTTTGCCTTTGATATCCTGACCACTGCATTCCATTACGGCAACAGGGTATTCGCCAAATATCCAGACAACATACAAGACTATTTTAAGCAGTCGTTTCCTAAGGGGTATTCGTGGGAACGAAGCTTGACTTTCGAAGACGGGGGCATTTGCATTGCCAGAAACGACATAACAATGGAAGGGGACACTTTCTATAATAAAGTTCGATTTTATGGTACCAACTTTCCCGCCAATGGTCCAGTTATGCAG…
hmKikGR1	ATGGTGAGCGTGATCACCAGCGAGATGAAGATCGAGCTGAGGATGGAGGGCTCCGTGAACGGCCACAAGTTCGTGATCACCGGCAAGGGCAGCGGCCGGCCCTACGAGGGCACCCAGACCGTGGACCTGACCGTGATCGAGGGCGGCCCCCTGCCCTTCGCCTTCGACATCCTGACCACCGCCTTCCACTACGGCAACAGGGTGTTCGTGGAGTACCCCGAGGAGATCGTGGACTACTTCAAGCAGAGCTTCCCCGAGGGCTACAGCTGGGAGAGGAGCATGAGCTACGAGGACGGCGGCATCTGCCTGGCCACCAACAACATCACCATGAAGAAGGACGGCAGCAACACCTTCGTGAACGAGATCAGGTTCGACGGCACCAACTTCCCCGCCAACGGC…
SV40 ori	ATCCCGCCCCTAACTCCGCCCAGTTCCGCCCATTCTCCGCCCCATGGCTGACTAATTTTTTTTATTTATGCAGAGGCCGAGGCCGCCTCTGCCTCTGAGCTATTCCAGAAGTAGTGAGGAGGCTTTTTTGGAGGCC
AmpR	CACCCAGAAACGCTGGTGAAAGTAAAAGATGCTGAAGATCAGTTGGGTGCACGAGTGGGTTACATCGAACTGGATCTCAACAGCGGTAAGATCCTTGAGAGTTTTCGCCCCGAAGAACGTTTTCCAATGATGAGCACTTTTAAAGTTCTGCTATGTGGCGCGGTATTATCCCGTGTTGACGCCGGGCAAGAGCAACTCGGTCGCCGCATACACTATTCTCAGAATGACTTGGTTGAGTACTCACCAGTCACAGAAAAGCATCTTACGGATGGCATGACAGTAAGAGAATTATGCAGTGCTGCCATAACCATGAGTGATAACACTGCGGCCAACTTACTTCTGACAACGATCGGAGGACCGAAGGAGCTAACCGCTTTTTTGCACAACATGGGGGATCAT…
3xFLAG	GACTATAAGGACCACGACGGAGACTACAAGGATCATGATATTGATTACAAAGACGATGACGATAAG
natMX6	GACATGGAGGCCCAGAATACCCTCCTTGACAGTCTTGACGTGCGCAGCTCAGGGGCATGATGTGACTGTCGCCCGTACATTTAGCCCATACATCCCCATGTATAATCATTTGCATCCATACATTTTGATGGCCGCACGGCGCGAAGCAAAAATTACGGCTCCTCGCTGCAGACCTGCGAGCAGGGAAACGCTCCCCTCACAGACGCGTTGAATTGTCCCCACGCCGCGCCCCTGTAGAGAAATATAAAAGGTTAGGATTTGCCACTGAGGTTCTTCTTTCATATACTTCCTTTTAAAATCTTGCTAGGATACAGTTCTCACATCACATCCGAACATAAACAACCATGGGTACCACTCTTGACGACACGGCTTACCGGTACCGCACCAGTGTCCCGGGGG…
mini-white	GTGTTCACCTCAGAGCTGCCAGTTTTTATGAGGGAGGCCCGAAGTCGACTTTATCGCTGTGACACATACTTTCTGGGCAAAACGATTGCCGAATTACCGCTTTTTCTCACAGTGCCACTGGTCTTCACGGCGATTGCCTATCCGATGATCGGACTGCGGGCCGGAGTGCTGCACTTCTTCAACTGCCTGGCGCTGGTCACTCTGGTGGCCAATGTGTCAACGTCCTTCGGATATCTAATATCCTGCGCCAGCTCCTCGACCTCGATGGCGCTGTCTGTGGGTCCGCCGGTTATCATACCATTCCTGCTCTTTGGCGGCTTCTTCTTGAACTCGGGCTCGGTGCCAGTATACCTCAAATGGTTGTCGTACCTCTCATGGTTCCGTTACGCCAACGAGGGT…
Cas9 VQR	TCTACCAAGGAGGTGCTAGACGCGACACTGATTCACCAATCCATCACGGGATTATATGAAACTCGGATAGATTTGTCACAGCTTGGGGGTGAC
ZFHD1 binding sites	TAATGATGGGCG
loxP511	ATAACTTCGTATAGTATACATTATACGAAGTTAT
MCS-1	CCATGGGCAGCAGCCATCACCATCATCACCACAGCCAGGATCCGAATTCGAGCTCGGCGCGCCTGCAGGTCGACAAGCTTGCGGCCGCATAATGCTTAAG
SIE	AGCTTCATTTCCCGTAAATCGTCGAAGCTTCATTTCCCGTAAATCGTCGAAGCTTCATTTCCCGTAAATCGTCGAAGCTTCATTTCCCGTAAATCGTCGAAGCTTCATTTCCCGTAAATCGTCGA
MCS-2	CATATGGCAGATCTCAATTGGATATCGGCCGGCCACGCGATCGCTGACGTCGGTACCCTCGAGTCTGGTAAAGAAACCGCTGCTGCGAAATTTGAACGCCAGCACATGGACTCGTCTACTAGCGCAGCTTAATTAACCTAGG
DTA	GATGATGTTGTTATTCTTCTAATCTTTTGTATGGAAAACTTTTCTTCGTACCACGGGACTAAACCTGGTTATGTAGATTCCATTCAAAAAGGTATACAAAAGCCAAAATCTGGTACACAAGGAAATTATGACGATGATTGGAAAGGGTTTTATAGTACCGACAATAAATACGACGCTGCGGGATACTCTGTAGATAATGAAAACCCGCTCTCTGGAAAAGCTGGAGGCGTGGTCAAAGTGACGTATCCAGGACTGACGAAGGTTCTCGCACTAAAAGTGGATAATGCCGAAACTATTAAGAAAGAGTTAGGTTTAAGTCTCACTGAACCGTTGATGGAGCAAGTCGGAACGGAAGAGTTTATCAAAAGGTTCGGTGATGGTGCTTCGCGTGTAGTGCTC…
tetracycline response element	TCCCTATCAGTGATAGAGA
TVMV site	GAAACCGTGCGTTTCCAGAGT
phage φ21 attP	AAAATAGCCAGTTTTGGGGAAGGGTTTTGGGGAAAGTTTTGGGGAAGATTTTACATCATCATAAAACAACGGGCGTGTTATACGCCCGTTATAATATTTAACACATGTGGTAATTACATATTTTTGATGATCGCGTCACCAAACTCGCTGCATTTCAGCAGTTTAGCGCCTTCCATCAGACGTTCGAAGTCATAGGTTACGGTCTTGGCGTTGATTGCGCCTTCCATACCTTTAACAATCAGGTCTGCGGCTTCAGTCCAGCCCATATGGCGCAGCAGTATATAAAAATTATGTATTCAACTCGCTGATATTTAATCATAAATATTATTTTCTTGTCTTTGTATTAGCCAAAATCAACTTTATTCAACCGTTTGATTTCATTGACGTTCGTTTTTATTT…
GUS	AACCGACGACTCGTCCGTCCTGTAGAAACCCCAACCCGTGAAATCAAAAAACTCGACGGCCTGTGGGCATTCAGTCTGGATCGCGAAAACTGTGGAATTGATCAGCGTTGGTGGGAAAGCGCGTTACAAGAAAGCCGGGCAATTGCTGTGCCAGGCAGTTTTAACGATCAGTTCGCCGATGCAGATATTCGTAATTATGCGGGCAACGTCTGGTATCAGCGCGAAGTCTTTATACCGAAAGGTTGGGCAGGCCAGCGTATCGTGCTGCGTTTCGATGCGGTCACTCATTACGGCAAAGTGTGGGTCAATAATCAGGAAGTGATGGAGCATCAGGGCGGCTATACGCCATTTGAAGCCGATGTCACGCCGTATGTTATTGCCGGGAAAAGTGTACGTATC…
rsTagRFP	ATGGTGTCTAAGGGCGAAGAGCTGATTAAGGAGAACATGCACATGAAGCTGTACATGGAGGGCACCGTGAACAACCACCACTTCAAGTGCACATCCGAGGGCGAAGGCAAGCCCTACGAGGGCACCCAGACCATGAGAATCAAGGTGGTCGAGGGCGGCCCTCTCCCCTTCGCCTTCGACATCCTGGCTACCAGCTTCATGTACGGCAGCCGCACCTTCATCAACCACACCCAGGGCATCCCCGACTTCTGGAAGCAGTCCTTCCCTGAGGGCTTCACATGGGAGAGAGTCACCACATACGAAGACGGGGGCGTGCTGACCGCTACCCAGGACACCAGCCTCCAGGACGGCTGCCTCATCTACAACGTCAAGCTCAGAGGGGTGAACTTCCCATCCAAC…
yeGFP	ATGTCTAAAGGTGAAGAATTATTCACTGGTGTTGTCCCAATTTTGGTTGAATTAGATGGTGATGTTAATGGTCACAAATTTTCTGTCTCCGGTGAAGGTGAAGGTGATGCTACTTACGGTAAATTGACCTTAAAATTTATTTGTACTACTGGTAAATTGCCAGTTCCATGGCCAACCTTAGTCACTACTTTCGGTTATGGTGTTCAATGTTTTGCTAGATACCCAGATCATATGAAACAACATGACTTTTTCAAGTCTGCCATGCCAGAAGGTTATGTTCAAGAAAGAACTATTTTTTTCAAAGATGACGGTAACTACAAGACCAGAGCTGAAGTCAAGTTTGAAGGTGATACCTTAGTTAATAGAATCGAATTAAAAGGTATTGATTTTAAAGAAGAT…
SpCas9-HF2	ATCACAAAGCATGTTGCCCAGATACTAGATTCCCGAATGAATACGAAATACGACGAGAACGATAAGCTGATTCGGGAAGTCAAAGTAATCACTTTAAAGTCAAAATTGGTGTCGGACTTCAGAAAGGATTTTCAATTCTATAAAGTTAGGGAGATAAATAACTACCACCATGCGCACGACGCTTATCTTAATGCCGTCGTAGGGACCGCACTCATTAAGAAATACCCGAAGCTAGAAAGTGAGTTTGTGTATGGTGATTACAAAGTTTATGACGTCCGTAAGATGATCGCGAAAAGCGAACAGGAGATAGGCAAGGCTACAGCCAAATACTTCTTTTATTCTAACATTATGAATTTCTTTAAGACGGAAATCACTCTGGCAAACGGAGAGATACGCAAA…
SpCas9-HF1	ATCACAAAGCATGTTGCCCAGATACTAGATTCCCGAATGAATACGAAATACGACGAGAACGATAAGCTGATTCGGGAAGTCAAAGTAATCACTTTAAAGTCAAAATTGGTGTCGGACTTCAGAAAGGATTTTCAATTCTATAAAGTTAGGGAGATAAATAACTACCACCATGCGCACGACGCTTATCTTAATGCCGTCGTAGGGACCGCACTCATTAAGAAATACCCGAAGCTAGAAAGTGAGTTTGTGTATGGTGATTACAAAGTTTATGACGTCCGTAAGATGATCGCGAAAAGCGAACAGGAGATAGGCAAGGCTACAGCCAAATACTTCTTTTATTCTAACATTATGAATTTCTTTAAGACGGAAATCACTCTGGCAAACGGAGAGATACGCAAA…
SpCas9-HF4	ATCACAAAGCATGTTGCCCAGATACTAGATTCCCGAATGAATACGAAATACGACGAGAACGATAAGCTGATTCGGGAAGTCAAAGTAATCACTTTAAAGTCAAAATTGGTGTCGGACTTCAGAAAGGATTTTCAATTCTATAAAGTTAGGGAGATAAATAACTACCACCATGCGCACGACGCTTATCTTAATGCCGTCGTAGGGACCGCACTCATTAAGAAATACCCGAAGCTAGAAAGTGAGTTTGTGTATGGTGATTACAAAGTTTATGACGTCCGTAAGATGATCGCGAAAAGCGAACAGGAGATAGGCAAGGCTACAGCCAAATACTTCTTTTATTCTAACATTATGAATTTCTTTAAGACGGAAATCACTCTGGCAAACGGAGAGATACGCAAA…
Rosa26 right arm	CTAGAAGATGGGCGGGAGTCTTCTGGGCAGGCTTAAAGGCTAACCTGGTGTGTGGGCGTTGTCCTGCAGGGGAATTGAACAGGTGTAAAATTGGAGGGACAAGACTTCCCACAGATTTTCGGTTTTGTCGGGAAGTTTTTTAATAGGGGCAAATAAGGAAAATGGGAGGATAGGTAGTCATCTGGGGTTTTATGCAGCAAAACTACAGGTTATTATTGCTTGTGATCCGCCTCGGAGTATTTTCCATCGAGGTAGATTAAAGACATGCTCACCCGAGTTTTATACTCTCCTGCTTGAGATCCTTACTACAGTATGAAATTACAGTGTCGCGAGTTAGACTATGTAAGCAGAATTTTAATCATTTTTAAAGAGCCCAGTACTTCATATCCATTTCTCCCG…
KillerRed	ATGGGTTCAGAGGGCGGCCCCGCCCTGTTCCAGAGCGACATGACCTTCAAAATCTTCATCGACGGCGAGGTGAACGGCCAGAAGTTCACCATCGTGGCCGACGGCAGCAGCAAGTTCCCCCACGGCGACTTCAACGTGCACGCCGTGTGCGAGACCGGCAAGCTGCCCATGAGCTGGAAGCCCATCTGCCACCTGATCCAGTACGGCGAGCCCTTCTTCGCCCGCTACCCCGACGGCATCAGCCATTTCGCCCAGGAGTGCTTCCCCGAGGGCCTGAGCATCGACCGCACCGTGCGCTTCGAGAACGACGGCACCATGACCAGCCACCACACCTACGAGCTGGACGACACCTGCGTGGTGAGCCGCATCACCGTGAACTGCGACGGCTTCCAGCCCGAC…
d4EGFP	AGCCATGGCTTCCCGCCGGAGGTGGAGGAGCAGGATGATGGCGCGCTGCCCATGTCTTGTGCCCAGGAGAGCGGGATGGACCGTCACCCTGCAGCCTGTGCTTCTGCTAGGATCAATGTGTAG
MMLV Ψ	AAGCTGGCCAGCAACTTATCTGTGTCTGTCCGATTGTCTAGTGTCTATGACTGATTTTATGCGCCTGCGTCGGTACTAGTTAGCTAACTAGCTCTGTATCTGGCGGACCCGTGGTGGAACTGACGAGTTCGGAACACCCGGCCGCAACCCTGGGAGACGTCCCAGGGACTTCGGGGGCCGTTTTTGTGGCCCGACCTGAGTCCAAAAATCCCGATCGTTTTGGACTCTTTGGTGCACCCCCCTAATAGGAGGGATATGTGGTTCTGGTAGGAGACGAGAACCTAAAACAGTTCCCGCCTCCGTCTGAATTTTTGCTTTCGGTTTGGGACCGAAGCCGCGCCGCGCGTCTTGTCTGCTG
mOrange2	ATGGTGAGCAAGGGCGAGGAGAATAACATGGCCATCATCAAGGAGTTCATGCGCTTCAAGGTGCGCATGGAGGGCTCCGTGAACGGCCACGAGTTCGAGATCGAGGGCGAGGGCGAGGGCCGCCCCTACGAGGGCTTTCAGACCGCTAAGCTGAAGGTGACCAAGGGTGGCCCCCTGCCCTTCGCCTGGGACATCCTGTCCCCTCATTTCACCTACGGCTCCAAGGCCTACGTGAAGCACCCCGCCGACATCCCCGACTACTTCAAGCTGTCCTTCCCCGAGGGCTTCAAGTGGGAGCGCGTGATGAACTACGAGGACGGCGGCGTGGTGACCGTGACCCAGGACTCCTCCCTGCAGGACGGCGAGTTCATCTACAAGGTGAAGCTGCGCGGCACCAAC…
SBFP2	AGCAAGGGCGAGGAGCTGTTCACCGGGGTGGTGCCCATCCTGGTCGAGCTGGACGGCGACGTAAACGGCCACAAGTTCAGCGTGTCCGGCGAGGGCGAGGGCGATGCCACCTACGGCAAGCTGACCCTGAAGTTCATCTGCACCACCGGCAAGCTGCCCGTGCCCTGGCCCACCCTCGTGACCACCCTGAGCCACGGCGTGCAGTGCTTCGCCCGCTACCCCGACCACATGAAGCAGCACGACTTCTTCAAGTCCGCCATGCCCGAAGGCTACGTCCAGGAGCGCACCATCTTCTTCAAGGACGACGGCAACTACAAGACCCGCGCCGAGGTGAAGTTCGAGGGCGACACCCTGGTGAACCGCATCGAGCTGAAGGGCATCGACTTCAAGGAGGACGGC…
polyhedrin 5' UTR	AGTATTTTTATTCTTTCGTAAAAAAATTAGAAAAATAAAATATAAA
SmR	ATGAGGGAAGCGGTGATCGCCGAAGTATCGACTCAACTATCAGAGGTAGTTGGCGTCATCGAGCGCCATCTCGAACCGACGTTGCTGGCCGTACATTTGTACGGCTCCGCAGTGGATGGCGGCCTGAAGCCACACAGTGATATTGATTTGCTGGTTACGGTGACCGTAAGGCTTGATGAAACAACGCGGCGAGCTTTGATCAACGACCTTTTGGAAACTTCGGCTTCCCCTGGAGAGAGCGAGATTCTCCGCGCTGTAGAAGTCACCATTGTTGTGCACGACGACATCATTCCGTGGCGTTATCCAGCTAAGCGCGAACTGCAATTTGGAGAATGGCAGCGCAATGACATTCTTGCAGGTATCTTCGAGCCAGCCACGATCGACATTGATCTGGCTATC…
LexA	GGTGAACCACTTCTGGCGCAACAGCATATTGAAGGTCATTATCAGGTCGATCCTTCCTTATTCAAGCCGAATGCTGATTTCCTGCTGCGCGTCAGCGGGATGTCGATGAAAGATATCGGCATTATGGATGGTGACTTGCTGGCAGTGCATAAAACTCAGGATGTACGTAACGGTCAGGTCGTTGTCGCACGTATTGATGACGAAGTTACCGTTAAGCGCCTGAAAAAACAGGGCAATAAAGTCGAACTGTTGCCAGAAAATAGCGAGTTTAAACCAATTGTCGTAGATCTTCGTCAGCAGAGCTTCACCATTGAAGGGCTGGCGGTTGGGGTTATTCGCAACGGCGACTGGCTG
RSF ori	AACGGAATAGCTGTTCGTTGACTTGATAGACCGATTGATTCATCATCTCATAAATAAAGAAAAACCACCGCTACCAACGGTGGTTTTCTCAAGGTTCGCTGAGCTACCAACTCTTTGAACCAAGGTAAGTGGGTTGGAGGACCGCACTCACCAAAATCTGTTCTTTCAGTTTAGCCTTAACAGGTGCATAACTTCAAGACAAAGTCCTCTAAATCAGTTACCAATGGCTGCTGCCAGTGGCGATAAGTCGTGTCTTACCGGGTTGGACTCAAGACGATAGTTACCGGATAAGGCGCAGCGGTCGGGCTGAACGGGGGGTTCGTGCACACAGCCCAGCTTGGAGCGAACGACCTACACCGAACTGAGATACCAACAGCGTGAGCTATGAGAAAGCGCCAC…
3'LTR (ΔU3)	TGGAAGGGCTAATTCACTCCCAACGAAGACAAGATCTGCTTTTTGCTTGTACTGGGTCTCTCTGGTTAGACCAGATCTGAGCCTGGGAGCTCTCTGGCTAACTAGGGAACCCACTGCTTAAGCCTCAATAAAGCTTGCCTTGAGTGCTTCAAGTAGTGTGTGCCCGTCTGTTGTGTGACTCTGGTAACTAGAGATCCCTCAGACCCTTTTAGTCAGTGTGGAAAATCTCTAGCA
gene 7 terminator	GCTAGCTATATCATCAATTTATGTATTACACATAATATCGCACTCAGTCTTTCATCTACGGCAATGTACCAGCTGATATAATCAGTTATTGAAATATTTCTGAATTTAAACTTGCATCAATAAATTTATGTTTTTGCTTGGACTATAATACCTGACTTGTTATTTTATCAATAAATATTTAAACTATATTTCTTTCAAGAT
CAN1.Y genomic target	GATACGTTCTCTATGGAGGA
10xHis	CACCACCATCATCATCACCACCATCACCAT
3xMyc	GAGCAGAAACTCATCTCTGAAGAAGATCTGGAACAAAAGTTGATTTCAGAAGAAGATCTGGAACAGAAGCTCATCTCTGAGGAAGATCTG
LAC4 terminator	TTTATACTTAGATAAGTATGTACTTACAGGTATATTTCTATGAGATACTGATGTATACATGCATGATAATATTTAAACGGTTATTAGTGCCGATTGTCTTGTGCGATAATGACGTTCCTATCAAAGCAATACACTTACCACCTATTACATGGGCCAAGAAAATATTTTCGAACTTGTTTAGAATATTAGCACAGAGTATATGATGATATCCGTTAGATTATGCATGATTCATTCCTACAACTTTTTCGTAGCATAAGGATTAATTACTTGGATGCCAATAAAAAAAAAAAACATCGAGAAAATTTCAGCATGCTCAGAAACAATTGCAGTGTATCAAAGTAAAAAAAAGATTTTCACTACATGTTCCTTTTGAAGAAAGAAAATCATGGAACATTAGAT…
Cys	TGT
moxGFP	TCCAAGGGCGAGGAGCTGTTCACCGGGGTGGTGCCCATCCTGGTCGAGCTGGACGGCGACGTAAACGGCCACAAGTTCTCCGTGCGGGGCGAGGGCGAGGGCGATGCCACCAACGGCAAGCTGACCCTGAAGTTCATCAGCACCACCGGCAAGCTGCCCGTGCCCTGGCCCACCCTCGTGACCACCCTGACCTACGGCGTGCAGAGCTTCTCCCGCTACCCCGACCACATGAAGCGCCACGACTTCTTCAAGAGCGCCATGCCCGAAGGCTACGTCCAGGAGCGCACCATCTCCTTCAAGGACGACGGCACCTACAAGACCCGCGCCGAGGTGAAGTTCGAGGGCGACACCCTGGTGAACCGCATCGAGCTGAAGGGCATCGACTTCAAGGAGGACGGC…
SV40 poly(A) signal	AACTTGTTTATTGCAGCTTATAATGGTTACAAATAAAGCAATAGCATCACAAATTTCACAAATAAAGCATTTTTTTCACTGCATTCTAGTTGTGGTTTGTCCAAACTCATCAATGTATCTTA
gpdA intron	GTAAGTACTTTGCTACATCCATACTCCATCCTTCCCATCCCTTATTCCTTTGAACCTTTCAGTTCGAGCTTTCCCACTTCATCGCAGCTTGACTAACAGCTACCCCGCTTGAGCAG
DsRed-Express2	ATGGATAGCACTGAGAACGTCATCAAGCCCTTCATGCGCTTCAAGGTGCACATGGAGGGCTCCGTGAACGGCCACGAGTTCGAGATCGAGGGCGAGGGCGAGGGCAAGCCCTACGAGGGCACCCAGACCGCCAAGCTGCAGGTGACCAAGGGCGGCCCCCTGCCCTTCGCCTGGGACATCCTGTCCCCCCAGTTCCAGTACGGCTCCAAGGTGTACGTGAAGCACCCCGCCGACATCCCCGACTACAAGAAGCTGTCCTTCCCCGAGGGCTTCAAGTGGGAGCGCGTGATGAACTTCGAGGACGGCGGCGTGGTGACCGTGACCCAGGACTCCTCCCTGCAGGACGGCACCTTCATCTACCACGTGAAGTTCATCGGCGTGAACTTCCCCTCCGACGGC…
K	ATGAGTCGAAAAATTATCTTGATAAAGCAGGAATTACTACTGCTTGTTTACGAATTAAATCGAAGTGGACTGCTGGCGGAAAATGAGAAAATTCGACCTATCCTTGCGCAGCTCGAGAAGCTCTTACTTTGCGACCTTTCGCCATCAACTAACGATTCTGTCAAAAACTGA
TagRFP-T	ATGGTGTCTAAGGGCGAAGAGCTGATTAAGGAGAACATGCACATGAAGCTGTACATGGAGGGCACCGTGAACAACCACCACTTCAAGTGCACATCCGAGGGCGAAGGCAAGCCCTACGAGGGCACCCAGACCATGAGAATCAAGGTGGTCGAGGGCGGCCCTCTCCCCTTCGCCTTCGACATCCTGGCTACCAGCTTCATGTACGGCAGCAGAACCTTCATCAACCACACCCAGGGCATCCCCGACTTCTTTAAGCAGTCCTTCCCTGAGGGCTTCACATGGGAGAGAGTCACCACATACGAAGACGGGGGCGTGCTGACCGCTACCCAGGACACCAGCCTCCAGGACGGCTGCCTCATCTACAACGTCAAGATCAGAGGGGTGAACTTCCCATCCAAC…
dU6-2 promoter	GTTCGACTTGCAGCCTGAAATACGGCACGAGTAGGAAAAGCCGAGTCAAATGCCGAATGCAGAGTCTCATTACAGCACAATCAACTCAAGAAAAACTCGACACTTTTTTACCATTTGCACTTAAATCCTTTTTTATTCGTTATGTATACTTTTTTTGGTCCCTAACCAAAACAAAACCAAACTCTCTTAGTCGTGCCTCTATATTTAAAACTATCAATTTATTATAGTCAATAAATCGAACTGTGTTTTCAACAAACGAACAATAGGACACTTTGATTCTAAAGGAAATTTTGAAAATCTTAAGCAGAGGGTTCTTAAGACCATTTGCCAATTCTTATAATTCTCAACTGCTCTTTCCTGATGTTGATCATTTATATAGGTATGTTTTCCTCAATACTTC
IL-6 signal sequence	ATGAACTCCTTCTCCACAAGCGCCTTCGGTCCAGTTGCCTTCTCCCTGGGCCTGCTCCTGGTGTTGCCTGCTGCCTTCCCTGCCCCA
FLAG	GACTACAAAGACGATGACGACAAA
BioBrick prefix	GAATTCGCGGCCGCTTCTAGAG
mRNA	ATGTACTAAGGAGGTTGTATGGAACAACGCATAACCCTGAAAGATTATGCAATGCGCTTTGGGCAAACCAAGACAGCTAAAGATCTCGGCGTATATCAAAGCGCGATCAACAA
p300 core (D1399Y)	ATTTTCAAACCAGAAGAACTACGACAGGCACTGATGCCAACTTTGGAGGCACTTTACCGTCAGGATCCAGAATCCCTTCCCTTTCGTCAACCTGTGGACCCTCAGCTTTTAGGAATCCCTGATTACTTTGATATTGTGAAGAGCCCCATGGATCTTTCTACCATTAAGAGGAAGTTAGACACTGGACAGTATCAGGAGCCCTGGCAGTATGTCGATGATATTTGGCTTATGTTCAATAATGCCTGGTTATATAACCGGAAAACATCACGGGTATACAAATACTGCTCCAAGCTCTCTGAGGTCTTTGAACAAGAAATTGACCCAGTGATGCAAAGCCTTGGATACTGTTGTGGCAGAAAGTTGGAGTTCTCTCCACAGACACTGTGTTGCTACGGCAAA…
CBD	ACAAATCCTGGTGTATCCGCTTGGCAGGTCAACACAGCTTATACTGCGGGACAATTGGTCACATATAACGGCAAGACGTATAAATGTTTGCAGCCCCACACCTCCTTGGCAGGATGGGAACCATCCAACGTTCCTGCCTTGTGGCAGCTTCAA
T7 terminator	CTAGCATAACCCCTTGGGGCCTCTAAACGGGTCTTGAGGGGTTTTTTG
SK primer	TCTAGAACTAGTGGATC
M13 gene XI	ATGAAATTAACTAAAATATATTTGAAAAAGTTTTCTCGCGTTCTTTGTCTTGCGATTGGATTTGCATCAGCATTTACATATAGTTATATAACCCAACCTAAGCCGGAGGTTAAAAAGGTAGTCTCTCAGACCTATGATTTTGATAAATTCACTATTGACTCTTCTCAGCGTCTTAATCTAAGCTATCGCTATGTTTTCAAGGATTCTAAGGGAAAATTAATTAATAGCGACGATTTACAGAAGCAAGGTTATTCACTCACATATATTGATTTATGTACTGTTTCCATTAAAAAAGGTAATTCAAATGAAATTGTTAAATGTAATTAA
M13 fwd	GTAAAACGACGGCCAGT
CAP binding site	ATGAGTGAGCTAACTCACATTA
int 2 binding site	GATTCATAGTGACTGCATAT
3' LTR (ΔU3)	TGGAAGGGCTAATTCACTCCCAACGAAGACAAGATCTGCTTTTTGCTTGTACTGGGTCTCTCTGGTTAGACCAGATCTGAGCCTGGGAGCTCTCTGGCTAACTAGGGAACCCACTGCTTAAGCCTCAATAAAGCTTGCCTTGAGTGCTTCAAGTAGTGTGTGCCCGTCTGTTGTGTGACTCTGGTAACTAGAGATCCCTCAGACCCTTTTAGTCAGTGTGGAAAATCTCTAGCA
Fc tag	CCCAGAGGGCCCACAATCAAGCCCTGTCCTCCATGCAAATGCCCAGCACCTAACCTCTTGGGTGGACCATCCGTCTTCATCTTCCCTCCAAAGATCAAGGATGTACTCATGATCTCCCTGAGCCCCATAGTCACATGTGTGGTGGTGGATGTGAGCGAGGATGACCCAGATGTCCAGATCAGCTGGTTTGTGAACAACGTGGAAGTACACACAGCTCAGACACAAACCCATAGAGAGGATTACAACAGTACTCTCCGGGTGGTCAGTGCCCTCCCCATCCAGCACCAGGACTGGATGAGTGGCAAGGAGTTCAAATGCAAGGTCAACAACAAAGACCTCCCAGCGCCCATCGAGAGAACCATCTCAAAACCCAAAGGGTCAGTAAGAGCTCCACAGGTA…
bom	CGCAGCCATGACCCAGTCACGTAGCGATAGCGGAGTGTATACTGGCTTAACTATGCGGCATCAGAGCAGATTGTACTGAGAGTGCACCATATGCGGTGTGAAATACCGCACAGATGCGTAAGGAGAAAATACCGCATCAGG
d1EGFP	AGCCATGGCTTCCCGCCGGCGGTGGCGGCGCAGGATGATGGCACGCTGCCCATGTCTTGTGCCCAGGAGAGCGGGATGGACCGTCACCCTGCAGCCTGTGCTTCTGCTAGGATCAATGTGTAG
YPet	ATGTCTAAAGGTGAAGAATTATTCACTGGTGTTGTCCCAATTTTGGTTGAATTAGATGGTGATGTTAATGGTCACAAATTTTCTGTCTCCGGTGAAGGTGAAGGTGATGCTACGTACGGTAAATTGACCTTAAAATTACTCTGTACTACTGGTAAATTGCCAGTTCCATGGCCAACCTTAGTCACTACTTTAGGTTATGGTGTTCAATGTTTTGCTAGATACCCAGATCATATGAAACAACATGACTTTTTCAAGTCTGCCATGCCAGAAGGTTATGTTCAAGAAAGAACTATTTTTTTCAAAGATGACGGTAACTACAAGACCAGAGCTGAAGTCAAGTTTGAAGGTGATACCTTAGTTAATAGAATCGAATTAAAAGGTATTGATTTTAAAGAAGAT…
MCS-L	GCGGCCGCGACAACTTGTCTAGGGCCCAATGGCCCGGG
intron	GTACGCTGCTTCTCCTCTCCTCGCTTCGTTTCGATTCGATTTCGGACGGGTGAGGTTGTTTTGTTGCTAGATCCGATTGGTGGTTAGGGTTGTCGATGTGATTATCGTGAGATGTTTAGGGGTTGTAGATCTGATGGTTGTGATTTGGGCACGGTTGGTTCGATAGGTGGAATCGTGGTTAGGTTTTGGGATTGGATGTTGGTTCTGATGATTGGGGGGAATTTTTACGGTTAGATGAATTGTTGGATGATTCGATTGGGGAAATCGGTGTAGATCTGTTGGGGAATTGTGGAACTAGTCATGCCTGAGTGATTGGTGCGATTTGTAGCGTGTTCCATCTTGTAGGCCTTGTTGCGAGCATGTTCAGATCTACTGTTCCGCTCTTGATTGAGTTATTGG…
FLD1 promoter	GCATGCAGGAATCTCTGGCACGGTGCTAATGGTAGTTATCCAACGGAGCTGAGGTAGTCGATATATCTGGATATGCCGCCTATAGGATAAAAACAGGAGAGGGTGAACCTTGCTTATGGCTACTAGATTGTTCTTGTACTCTGAATTCTCATTATGGGAAACTAAACTAATCTCATCTGTGTGTTGCAGTACTATTGAATCGTTGTAGTATCTACCTGGAGGGCATTCCATGAATTAGTGAGATAACAGAGTTGGGTAACTAGAGAGAATAATAGACGTATGCATGATTACTACACAACGGATGTCGCACTCTTTCCTTAGTTAAAACTATCATCCAATCACAAGATGCGGGCTGGAAAGACTTGCTCCCGAAGGATAATCTTCTGCTTCTATCTCCCT…
splice donor	GTAAGC
phage φC31 integrase	GTGGACACGTACGCGGGTGCTTACGACCGTCAGTCGCGCGAGCGCGAGAATTCGAGCGCAGCAAGCCCAGCGACACAGCGTAGCGCCAACGAAGACAAGGCGGCCGACCTTCAGCGCGAAGTCGAGCGCGACGGGGGCCGGTTCAGGTTCGTCGGGCATTTCAGCGAAGCGCCGGGCACGTCGGCGTTCGGGACGGCGGAGCGCCCGGAGTTCGAACGCATCCTGAACGAATGCCGCGCCGGGCGGCTCAACATGATCATTGTCTATGACGTGTCGCGCTTCTCGCGCCTGAAGGTCATGGACGCGATTCCGATTGTCTCGGAATTGCTCGCCCTGGGCGTGACGATTGTTTCCACTCAGGAAGGCGTCTTCCGGCAGGGAAACGTCATGGACCTGATT…
mPlum	ATGGTGAGCAAGGGCGAGGAGGTCATCAAGGAGTTCATGCGCTTCAAGGAGCACATGGAGGGCTCCGTGAACGGCCACGAGTTCGAGATCGAGGGCGAGGGCGAGGGCCGCCCCTACGAGGGCACCCAGACCGCCAGGCTGAAGGTGACCAAGGGTGGCCCCCTGCCCTTCGCCTGGGACATCCTGTCCCCTCAGATCATGTACGGCTCCAAGGCCTACGTGAAGCACCCCGCCGACATCCCCGACTACTTGAAGCTGTCCTTCCCCGAGGGCTTCAAGTGGGAGCGCGTGATGAACTTCGAGGACGGCGGCGTGGTGACCGTGACCCAGGACTCCTCCCTGCAGGACGGCGAGTTCATCTACAAGGTGAAGGTGCGCGGCACCAACTTCCCCTCCGAC…
telR	TATCAGCACACAATTGCCCATTATACGC
iCas9	GATAAGAAATACTCAATAGGCTTAGATATCGGCACAAATAGCGTCGGATGGGCGGTGATCACTGATGAATATAAGGTTCCGTCTAAAAAGTTCAAGGTTCTGGGAAATACAGACCGCCACAGTATCAAAAAAAATCTTATAGGGGCTCTTTTATTTGACAGTGGAGAGACAGCGGAAGCGACTCGTCTCAAACGGACAGCTCGTAGAAGGTATACACGTCGGAAGAATCGTATTTGTTATCTACAGGAGATTTTTTCAAATGAGATGGCGAAAGTAGATGATAGTTTCTTTCATCGACTTGAAGAGTCTTTTTTGGTGGAAGAAGACAAGAAGCATGAACGTCATCCTATTTTTGGAAATATAGTAGATGAAGTTGCTTATCATGAGAAATATCCAACT…
W	ATGACGCGACAGGAAGAACTTGCCGCTGCCCGTGCGGCACTGCATGACCTGATGACAGGTAAACGGGTGGCAACAGTACAGAAAGACGGACGAAGGGTGGAGTTTACGGCCACTTCCGTGTCTGACCTGAAAAAATATATTGCAGAGCTGGAAGTGCAGACCGGCATGACACAGCGACGCAGGGGACCTGCAGGATTTTATGTATGA
lacIq promoter	GACACCATCGAATGGTGCAAAACCTTTCGCGGTATGGCATGATAGCGCCCGGAAGAGAGTCAATTCAGGGTGGTGAAT
UbiC promoter	GGCCTCCGCGCCGGGTTTTGGCGCCTCCCGCGGGCGCCCCCCTCCTCACGGCGAGCGCTGCCACGTCAGACGAAGGGCGCAGCGAGCGTCCTGATCCTTCCGCCCGGACGCTCAGGACAGCGGCCCGCTGCTCATAAGACTCGGCCTTAGAACCCCAGTATCAGCAGAAGGACATTTTAGGACGGGACTTGGGTGACTCTAGGGCACTGGTTTTCTTTCCAGAGAGCGGAACAGGCGAGGAAAAGTAGTCCCTTCTCGGCGATTCTGCGGAGGGATCTCCGTGGGGCGGTGAACGCCGATGATTATATAAGGACGCGCCGGGTGTGGCACAGCTAGTTCCGTCGCAGCCGGGATTTGGGTCGCGGTTCTTGTTTGTGGATCGCTGTGATCGTCACTTGGT
IRES2	GCCACAACC
SV40 intron	GTAAGTTTAGTCTTTTTGTCTTTTATTTCAGGTCCCGGATCCGGTGGTGGTGCAAATCAAAGAACTGCTCCTCAGTGGATGTTGCCTTTACTTCTAG
thrombin site	CTGGTGCCGCGCGGCAGC
hsp16-48 promoter	GGTTCGGTTTTGTCACTGTATTTATACTCATTTCCACCTTTTTCTAGAACATTCGAGCTGCTTCTTACAAAAGGAGGCGACTCACATTCAGAACATTGAGAAATAGTGTGCGACTGAAGAAACCCAGATACTTTTTCAATCTGCGTCTCTTTGCACCTATGGGGTGTATTTTGAAATGAATGCATCTAGGACCTTCTAGAACATTCTAAACGGCTGCAGGATACGGGTATATAAGCCAATCGTGTTCAGAGGAAACCAATACACTTTGTTCAAGTGCTTACTGTTCATTCTCTAAACTTCAAGAA
f1 origin	ACGCGCCCTGTAGCGGCGCATTAAGCGCGGCGGGTGTGGTGGTTACGCGCAGCGTGACCGCTACACTTGCCAGCGCCCTAGCGCCCGCTCCTTTCGCTTTCTTCCCTTCCTTTCTCGCCACGTTCGCCGGCTTTCCCCGTCAAGCTCTAAATCGGGGGCTCCCTTTAGGGTTCCGATTTAGTGCTTTACGGCACCTCGACCCCAAAAAACTTGATTAGGGTGATGGTTCACGTAGTGGGCCATCGCCCTGATAGACGGTTTTTCGCCCTTTGACGTTGGAGTCCACGTTCTTTAATAGTGGACTCTTGTTCCAAACTGGAACAACACTCAACCCTATCTCGGTCTATTCTTTTGATTTATAAGGGATTTTGCCGATTTCGGCCTATTGGTTAAAAAATG…
ADH2 terminator	GCGGATCTCTTATGTCTTTACGATTTATAGTTTTCATTATCAAGTATGCCTATATTAGTATATAGCATCTTTAGATGACAGTGTTCGAAGTTTCACGAATAAAAGATAATATTCTACTTTTTGCTCCCACCGCGTTTGCTAGCACGAGTGAACACCATCCCTCGCCTGTGAGTTGTACCCATTCCTCTAAACTGTAGACATGGTAGCTTCAGCAGTGTTCGTTATGTACGGCATCCTCCAACAAACAGTCGGTTATAGTTTGTCCTGCTCCTCTGAATCGAGTCCCTCGATATTTCTCAT
SUMO	ATGTCGGACTCAGAAGTCAATCAAGAAGCTAAGCCAGAGGTCAAGCCAGAAGTCAAGCCTGAGACTCACATCAATTTAAAGGTGTCCGATGGATCTTCAGAGATCTTCTTCAAGATCAAAAAGACCACTCCTTTAAGAAGGCTGATGGAAGCGTTCGCTAAAAGACAGGGTAAGGAAATGGACTCCTTAAGATTCTTGTACGACGGTATTAGAATTCAAGCTGATCAGACCCCTGAAGATTTGGACATGGAGGATAACGATATTATTGAGGCTCACAGAGAACAGATTGGTGGT
mKeima-Red	AGTGTGATCGCTAAACAAATGACCTACAAGGTTTATATGTCAGGCACGGTCAATGGACACTACTTTGAGGTCGAAGGCGATGGAAAAGGAAAGCCTTACGAGGGAGAGCAGACAGTAAAGCTCACTGTCACCAAGGGTGGACCTCTGCCATTTGCTTGGGATATTTTATCACCACAGCTTCAGTACGGAAGCATACCATTCACCAAGTACCCTGAAGACATCCCTGATTATTTCAAGCAGTCATTCCCTGAGGGATATACATGGGAGAGGAGCATGAACTTTGAAGATGGTGCAGTGTGTACTGTCAGCAATGATTCCAGCATCCAAGGCAACTGTTTCATCTACAATGTCAAAATCTCTGGTGAGAACTTTCCTCCCAATGGACCTGTTATGCAGAAG…
T7 promoter (mutant)	TAATACGACTCACTTAAG
p65	CCTTCAGGGCAGATCAGCAACCAGGCCCTGGCTCTGGCCCCTAGCTCCGCTCCAGTGCTGGCCCAGACTATGGTGCCCTCTAGTGCTATGGTGCCTCTGGCCCAGCCACCTGCTCCAGCCCCTGTGCTGACCCCAGGACCACCCCAGTCACTGAGCGCTCCAGTGCCCAAGTCTACACAGGCCGGCGAGGGGACTCTGAGTGAAGCTCTGCTGCACCTGCAGTTCGACGCTGATGAGGACCTGGGAGCTCTGCTGGGGAACAGCACCGATCCCGGAGTGTTCACAGATCTGGCCTCCGTGGACAACTCTGAGTTTCAGCAGCTGCTGAATCAGGGCGTGTCCATGTCTCATAGTACAGCCGAACCAATGCTGATGGAGTACCCCGAAGCCATTACCCGG…
mEGFP	AGCAAGGGCGAGGAGCTGTTCACCGGGGTGGTGCCCATCCTGGTCGAGCTGGACGGCGACGTAAACGGCCACAAGTTCAGCGTGCGCGGCGAGGGCGAGGGCGATGCCACCAACGGCAAGCTGACCCTGAAGTTCATCTGCACCACCGGCAAGCTGCCCGTGCCCTGGCCCACCCTCGTGACCACCCTGACCTACGGCGTGCAGTGCTTCAGCCGCTACCCCGACCACATGAAGCAGCACGACTTCTTCAAGTCCGCCATGCCCGAAGGCTACGTCCAGGAGCGCACCATCTCCTTCAAGGACGACGGCACCTACAAGACCCGCGCCGAGGTGAAGTTCGAGGGCGACACCCTGGTGAACCGCATCGAGCTGAAGGGCATCGACTTCAAGGAGGACGGC…
Medium-FT	ATGGTAAGCAAGGGCGAGGAGGATAACATGGCCATCATCAAGGAATTCATGCGTTTCAAGGTGCACCTGGAGGGCTCCGTGGACGGCCACGAGTTCGAGATCGAGGGCGAGGGCGAGGGCCGCCCCTACGAGGGCACCCAGAGCGCCAAGCTGAAGGTGACCAAGGGTGGCCCCCTGCCCTTCGCCTGGGACATCCTGTCCCCTCAGTTCATGTACGGCTCCAGGGCCTACGTGAAGCACCCCGCCGACATCCCCGACTACTGGAAGCTGTCCTTCCCCGAGGGCTTCAAGTGGGAGCGCGTGATGAACTTCGAGGATGGCGGCGTGGTGACCGTGACCCAGGACTCCTCCCTGCAGGACGGCGAGTTCATCTACAAGGTGAAGCTGCGCGGCACCAAC…
enterokinase site	GATGACGATGACAAG
mRFP1	ATGGCCTCCTCCGAGGACGTCATCAAGGAGTTCATGCGCTTCAAGGTGCGCATGGAGGGCTCCGTGAACGGCCACGAGTTCGAGATCGAGGGCGAGGGCGAGGGCCGCCCCTACGAGGGCACCCAGACCGCCAAGCTGAAGGTGACCAAGGGCGGCCCCCTGCCCTTCGCCTGGGACATCCTGTCCCCTCAGTTCCAGTACGGCTCCAAGGCCTACGTGAAGCACCCCGCCGACATCCCCGACTACTTGAAGCTGTCCTTCCCCGAGGGCTTCAAGTGGGAGCGCGTGATGAACTTCGAGGACGGCGGCGTGGTGACCGTGACCCAGGACTCCTCCCTGCAGGACGGCGAGTTCATCTACAAGGTGAAGCTGCGCGGCACCAACTTCCCCTCCGACGGC…
pcoCas9	GTTGTTGATAAGGGAGCTTCTGCTCAGTCTTTCATCGAGAGAATGACCAACTTCGATAAGAACCTTCCAAACGAGAAGGTTCTTCCAAAGCACTCTCTTCTTTACGAGTACTTCACCGTTTACAACGAGCTTACCAAGGTTAAGTACGTTACCGAGGGAATGAGAAAGCCAGCTTTCCTTTCTGGAGAGCAGAAGAAGGCTATCGTTGATCTTCTTTTCAAGACCAACAGAAAGGTTACCGTTAAGCAGTTGAAGGAGGATTACTTCAAGAAGATCGAGTGCTTCGATTCTGTTGAAATCTCTGGAGTTGAGGATAGATTCAACGCTTCTCTTGGAACCTACCACGATCTTTTGAAGATCATCAAGGATAAGGATTTCCTTGATAACGAGGAGAACGAG…
argU	GCGCCCTTAGCTCAGTTGGATAGAGCAACGACCTTCTAAGTCGTGGGCCGCAGGTTCGAATCCTGCAGGGCGCGCCA
VP96	GACGCGCTGGACGATTTCGATCTCGACATGCTGGGTTCTGATGCCCTCGATGACTTTGACCTGGATATGTTGGGAAGCGACGCATTGGATGACTTTGATCTGGACATGCTCGGCTCCGATGCTCTGGACGATTTCGATCTCGATATGTTAGGGTCAGACGCACTGGATGATTTCGACCTTGATATGTTGGGAAGCGATGCCCTTGATGATTTCGATTTGGATATGTTG
St1Cas9	ATGAGCGACCTGGTGCTGGGCCTGGACATCGGCATCGGCAGCGTGGGCGTGGGCATCCTGAACAAGGTGACCGGCGAGATCATCCACAAGAACAGTCGCATCTTCCCTGCTGCTCAGGCTGAGAACAACCTGGTGCGCCGCACCAACCGCCAGGGTCGCCGGCTTGCTCGCCGCAAGAAGCACCGGCGCGTGCGCCTGAACCGCCTGTTCGAGGAGAGCGGCCTGATCACCGACTTCACCAAGATCAGCATCAACCTGAACCCCTACCAGCTGCGCGTGAAGGGCCTGACCGACGAGCTGAGCAACGAGGAGCTGTTCATCGCCCTGAAGAACATGGTGAAGCACCGCGGCATCAGCTACCTGGACGACGCCAGCGACGACGGCAACAGCAGCGTGGGC…
Nutl binding site	AGCCCTGAAGAAGGGCA
RSF1010 RepA	ATGGCTACCCATAAGCCTATCAATATTCTGGAGGCGTTCGCAGCAGCGCCGCCACCGCTGGACTACGTTTTGCCCAACATGGTGGCCGGTACGGTCGGGGCGCTGGTGTCGCCCGGTGGTGCCGGTAAATCCATGCTGGCCCTGCAACTGGCCGCACAGATTGCAGGCGGGCCGGATCTGCTGGAGGTGGGCGAACTGCCCACCGGCCCGGTGATCTACCTGCCCGCCGAAGACCCGCCCACCGCCATTCATCACCGCCTGCACGCCCTTGGGGCGCACCTCAGCGCCGAGGAACGGCAAGCCGTGGCTGACGGCCTGCTGATCCAGCCGCTGATCGGCAGCCTGCCCAACATCATGGCCCCGGAGTGGTTCGACGGCCTCAAGCGCGCCGCCGAGGGC…
RSF1010 RepB	ATGAAGAACGACAGGACTTTGCAGGCCATAGGCCGACAGCTCAAGGCCATGGGCTGTGAGCGCTTCGATATCGGCGTCAGGGACGCACCCACCGGCCAGATGATGAACCGGGAATGGTCAGCCGCCGAAGTGCTCCAGAACACGCCATGGCTCAAGCGGATGAATGCCCAGGGCAATGACGTGTATATCAGGCCCGCCGAGCAGGAGCGGCATGGTCTGGTGCTGGTGGACGACCTCAGCGAGTTTGACCTGGATGACATGAAAGCCGAGGGCCGGGAGCCTGCCCTGGTAGTGGAAACCAGCCCGAAGAACTATCAGGCATGGGTCAAGGTGGCCGACGCCGCAGGCGGTGAACTTCGGGGGCAGATTGCCCGGACGCTGGCCAGCGAGTACGACGCC…
RSF1010 RepC	GTGGTGAAGCCTAAGAACAAGCACAGCCTCAGCCACGTCCGGCACGACCCGGCGCACTGTCTGGCCCCCGGCCTGTTCCGTGCCCTCAAGCGGGGCGAGCGCAAGCGCAGCAAGCTGGACGTGACGTATGACTACGGCGACGGCAAGCGGATCGAGTTCAGCGGCCCGGAGCCGCTGGGCGCTGATGATCTGCGCATCCTGCAAGGGCTGGTGGCCATGGCTGGGCCTAATGGCCTAGTGCTTGGCCCGGAACCCAAGACCGAAGGCGGACGGCAGCTCCGGCTGTTCCTGGAACCCAAGTGGGAGGCCGTCACCGCTGAATGCCATGTGGTCAAAGGTAGCTATCGGGCGCTGGCAAAGGAAATCGGGGCAGAGGTCGATAGTGGTGGGGCGCTCAAG…
TEV Site	GAGAATTTGTATTTTCAGGGT
cspA promoter	CCGATTAATCATAAATATGAAAAATAATTGTTGCATCACCCGCCAATGCGTGGCTTAATGCACATCA
Ω-Km	AAGCTTTATGCTTGTAAACCGTTTTGTGAAAAAATTTTTAAAATAAAAAAGGGGACCTCTAGGGTCCCCAATTAATTAGTAATATAATCTATTAAAGGTCATTCAAAAGGTCATCCACCGGATCAGCTTAGTAAAGCCCTCGCTAGATTTTAATGCGGATGTTGCGATTACTTCGCCAACTATTGCGATAACAAGAAAAAGCCAGCCTTTCATGATATATCTCCCAATTTGTGTAGGGCTTATTATGCACGCTTAAAAATAATAAAAGCAGACTTGACCTGATAGTTTGGCTGTGAGCAATTATGTGCTTAGTGCATCTAACGCTTGAGTTAAGCCGCGCCGCGAAGCGGCGTCGGCTTGAACGAATTGTTAGACATTATTTGCCGACTACCTTGGTGA…
MCS1	GAGCTCCACCGCGGTGGCGGCCGCTCTAGCCCGGGCGGATCC
tonB terminator	AGTCAAAAGCCTCCGACCGGAGGCTTTTGACT
Gaussia-Dura Luc	ATGGGAGTCAAAGTTCTGTTTGCCCTGATCTGCATCGCTGTGGCCGAGGCCAAGCCCACCGAGAACAACGAAGACTTCAACATCGTGGCCGTGGCCAGCAACTTCGCGACCACGGATCTCGATGCTGACCGCGGGAAGTTGCCCGGCAAGAAGCTGCCGCTGGAGGTGCTCAAAGAGTTGGAAGCCAATGCCCGGAAAGCTGGCTGCACCAGGGGCTGTCTGATCTGCCTGTCCCACATCAAGTGCACGCCCAAGATGAAGAAGTTCATCCCAGGACGCTGCCACACCTACGAAGGCGACAAAGAGTCCGCACAGGGCGGCATAGGCGAGGCGATCGTCGACATTCCTGAGATTCCTGGGTTCAAGGACTTGGAGCCCTTGGAGCAGTTCATCGCACAG…
J23119(SpeI) promoter	TTGACAGCTAGCTCAGTCCTAGGTATAATACTAGT
BSD	ATGGCCAAGCCTTTGTCTCAAGAAGAATCCACCCTCATTGAAAGAGCAACGGCTACAATCAACAGCATCCCCATCTCTGAAGACTACAGCGTCGCCAGCGCAGCTCTCTCTAGCGACGGCCGCATCTTCACTGGTGTCAATGTATATCATTTTACTGGGGGACCTTGTGCAGAACTCGTGGTGCTGGGCACTGCTGCTGCTGCGGCAGCTGGCAACCTGACTTGTATCGTCGCGATCGGAAATGAGAACAGGGGCATCTTGAGCCCCTGCGGACGGTGCCGACAGGTGCTTCTCGATCTGCATCCTGGGATCAAAGCCATAGTGAAGGACAGTGATGGACAGCCGACGGCAGTTGGGATTCGTGAATTGCTGCCCTCTGGTTATGTGTGGGAGGGCTAA
Ad promoter	GGGGGGCTATAAAAGGGGGTGGGGGCGTTCGTCCTCACTCT
gp64 promoter	TGTCGACTGAGCGTCCGTGTTCATGATCCCGTTTTTATAACAGCCAGATAAAAATAATCTTATCAATTAAGATAAAAAGATAAGATTATTAATCTAACAACGTGCCTTGTGTCACGTAGGCCAGATAACGGTCGGGTATATAAGACGCCTCAACGCTACTAGTAAATCAGTCACACCAAGGCTTCAATAAGGAACACACAAGCA
cat1 intron	GTAAATTTCTAGTTTTTCTCCTTCATTTTCTTGGTTAGGACCCTTTTCTCTTTTTATTTTTTTGAGCTTTGATCTTTCTTTAAACTGATCTATTTTTTAATTGATTGGTTATGGTGTAAATATTACATAGCTTTAACTGATAATCTGATTACTTTATTTCGTGTGTCTATGATGATGATGATAGTTACAG
ApmR	ATGTCATCAGCGGTGGAGTGCAATGTCGTGCAATACGAATGGCGAAAAGCCGAGCTCATCGGTCAGCTTCTCAACCTTGGGGTTACCCCCGGCGGTGTGCTGCTGGTCCACAGCTCCTTCCGTAGCGTCCGGCCCCTCGAAGATGGGCCACTTGGACTGATCGAGGCCCTGCGTGCTGCGCTGGGTCCGGGAGGGACGCTCGTCATGCCCTCGTGGTCAGGTCTGGACGACGAGCCGTTCGATCCTGCCACGTCGCCCGTTACACCGGACCTTGGAGTTGTCTCTGACACATTCTGGCGCCTGCCAAATGTAAAGCGCAGCGCCCATCCATTTGCCTTTGCGGCAGCGGGGCCACAGGCAGAGCAGATCATCTCTGATCCATTGCCCCTGCCACCTCAC…
AtADH 5'-UTR	TACATCACAATCACACAAAACTAACAAAAGATCAAAAGCAAGTTCTTCACTGTTGATA
LTR	TGGAAGGGCTAATTCACTCCCAAAGAAGACAAGATATCCTTGATCTGTGGATCTACCACACACAAGGCTACTTCCCTGATTAGCAGAACTACACACCAGGGCCAGGGGTCAGATATCCACTGACCTTTGGATGGTGCTACAAGCTAGTACCAGTTGAGCCAGATAAGGTAGAAGAGGCCAATAAAGGAGAGAACACCAGCTTGTTACACCCTGTGAGCCTGCATGGGATGGATGACCCGGAGAGAGAAGTGTTAGAGTGGAGGTTTGACAGCCGCCTAGCATTTCATCACGTGGCCCGAGAGCTGCATCCGGAGTACTTCAAGAACTGCTGATATCGAGCTTGCTACAAGGGACTTTCCGCTGGGGACTTTCCAGGGAGGCGTGGCCTGGGCGGGACTG…
9X GAL4 UAS	CGGAGTACTGTCCTCCGAGCGGAGTACTGTCCTCCGACTCGAGCGGAGTACTGTCCTCCGAGCGGAGTACTGTCCTCCGAGCGGAGTACTGTCCTCCGAGCGGAGTACTGTCCTCCGAGCGGAGTACTGTCCTCCGAGCGGAGTACTGTCCTCCGAGGAATTCCGGAGTACTGTCCTCCGAA
hPGK promoter	GGGGTTGGGGTTGCGCCTTTTCCAAGGCAGCCCTGGGTTTGCGCAGGGACGCGGCTGCTCTGGGCGTGGTTCCGGGAAACGCAGCGGCGCCGACCCTGGGACTCGCACATTCTTCACGTCCGTTCGCAGCGTCACCCGGATCTTCGCCGCTACCCTTGTGGGCCCCCCGGCGACGCTTCCTGCTCCGCCCCTAAGTCGGGAAGGTTCCTTGCGGTTCGCGGCGTGCCGGACGTGACAAACGGAAGCCGCACGTCTCACTAGTACCCTCGCAGACGGACAGCGCCAGGGAGCAATGGCAGCGCGCCGACCGCGATGGGCTGTGGCCAATAGCGGCTGCTCAGCAGGGCGCGCCGAGAGCAGCGGCCGGGAAGGGGCGGTGCGGGAGGCGGGGTGTGGGGC…
MiCy	ATGGTGTCTTATTCAAAGCAAGGCATCGCACAAGAAATGCGGACGAAATACCGTATGGAAGGCAGTGTCAATGGCCATGAATTCACGATCGAAGGTGTAGGAACTGGAAACCCTTACGAAGGGAAACAGATGTCCGAATTAGTGATCATCAAGCCTAAGGGAAAACCCCTTCCATTCTCCTTTGACATACTGTCAACAGCCTTTCAATATGGAAACAGATGCTTCACAAAGTACCCTGCAGACATGCCTGACTATTTCAAGCAAGCATTCCCAGATGGAATGTCATATGAAAGGTCATTTCTATTTGAGGATGGAGGAGTTGCTACAGCCAGCTGGAGCATTCGTCTCGAAGGAAATTGCTTCATCCACAATTCCATCTATCATGGCGTAAACTTTCCC…
F	GATGCTGTTCAACCACTAATAGGTAAGAAATCATGAGTCAAGTTACTGAACAATCCGTACGTTTCCAGACCGCTTTGGCCTCTATTAAGCTCATTCAGGCTTCTGCCGTTTTGGATTTAACCGAAGATGATTTCGATTTTCTGACGAGTAACAAAGTTTGGATTGCTACTGACCGCTCTCGTGCTCGTCGCTGCGTTGAGGCTTGCGTTTATGGTACGCTGGACTTTGTGGGATACCCTCGCTTTCCTGCTCCTGTTGAGTTTATTGCTGCCGTCATTGCTTATTATGTTCATCCCGTCAACATTCAAACGGCCTGTCTCATCATGGAAGGCGCTGAATTTACGGAAAACATTATTAATGGCGTCGAGCGTCCGGTTAAAGCCGCTGAATTGTTCGCGT…
virA	ATGAACGGAAGGTATTCACCGACGCGGCAGGATTTTAAGACAGGCGCGAAGCCTTGGTCTATATTAGCCCTTATCGTTGCCGCAATGATTTTCGCGTTCATGGCGGTTGCGTCCTGGCAGGACAATGGGACTACCCAGGCAATCCTTAGCCAAATACGATCGATTAACGCTGACAGCGCCTCACTGCAGCGCGATGTACTCCGCGCTCACACGGGCACCGTGGCGAACTACCGCCCCATTATCTCCAGGCTGGGAGCTCTGCGGAAGAATCTGGAAGATTTGAAGCAATTATTTAGGCAATCTCATATTGTAAGTGAGAGCAATGCTGCTCAACTGCTACGCCGGCTAGAAGTGTCTCTAAATTCGGCTGACGCGGCGGTCGCCGCCTTTGGTGCGCAA…
P element 5' end	CGACGGGACCACCTTATGTTATTTCATCATG
ral	ATGGAAGAAGAATTTGAAGAGTTCGAAGAGCATCCTCAGGATGTGATGGAACAATACCAGGACTATCCGTATGACTACGACTATTGA
downstream MCS	TCTAGAGAATTCGATATCATCGATCTCGAG
hGLuc	ATGGGAGTCAAAGTTCTGTTTGCCCTGATCTGCATCGCTGTGGCCGAGGCCAAGCCCACCGAGAACAACGAAGACTTCAACATCGTGGCCGTGGCCAGCAACTTCGCGACCACGGATCTCGATGCTGACCGCGGGAAGTTGCCCGGCAAGAAGCTGCCGCTGGAGGTGCTCAAAGAGATGGAAGCCAATGCCCGGAAAGCTGGCTGCACCAGGGGCTGTCTGATCTGCCTGTCCCACATCAAGTGCACGCCCAAGATGAAGAAGTTCATCCCAGGACGCTGCCACACCTACGAAGGCGACAAAGAGTCCGCACAGGGCGGCATAGGCGAGGCGATCGTCGACATTCCTGAGATTCCTGGGTTCAAGGACTTGGAGCCCATGGAGCAGTTCATCGCACAG…
hKO	ATGGTGAGCGTGATCAAGCCCGAGATGAAGATGAAGTACTTCATGGACGGCAGCGTGAACGGCCACGAGTTCACCGTGGAGGGCGAGGGCACCGGCAAGCCCTACGAGGGCCACCAGGAGATGACCCTGAGGGTGACAATGGCCAAGGGCGGCCCCATGCCCTTCAGCTTCGACCTGGTGAGCCACACCTTCTGCTACGGCCACAGGCCCTTCACCAAGTACCCCGAGGAGATCCCCGACTACTTCAAGCAGGCCTTCCCCGAGGGCCTGAGCTGGGAGAGGAGCCTCCAGTTCGAGGACGGCGGCTTCGCCGCCGTGAGCGCCCACATCAGCCTGAGGGGCAACTGCTTCGAGCACAAGAGCAAGTTCGTGGGCGTGAACTTCCCCGCCGACGGCCCC…
GAL4 DNA binding domain	ATGAAGCTACTGTCTTCTATCGAACAAGCATGCGATATTTGCCGACTTAAAAAGCTCAAGTGCTCCAAAGAAAAACCGAAGTGCGCCAAGTGTCTGAAGAACAACTGGGAGTGTCGCTACTCTCCCAAAACCAAAAGGTCTCCGCTGACTAGGGCACATCTGACAGAAGTGGAATCAAGGCTAGAAAGACTGGAACAGCTATTTCTACTGATTTTTCCTCGAGAAGACCTTGACATGATTTTGAAAATGGATTCTTTACAGGATATAAAAGCATTGTTAACAGGATTATTTGTACAAGATAATGTGAATAAAGATGCCGTCACAGATAGATTGGCTTCAGTGGAGACTGATATGCCTCTAACATTGAGACAGCATAGAATAAGTGCGACATCATCATCG…
SNR52 promoter	TCTTTGAAAAGATAATGTATGATTATGCTTTCACTCATATTTATACAGAAACTTGATGTTTTCTTTCGAGTATATACAAGGTGATTACATGTACGTTTGAAGTACAACTCTAGATTTTGTAGTGCCCTCTTGGGCTAGCGGTAAAGGTGCGCATTTTTTCACACCCTACAATGTTCTGTTCAAAAGATTTTGGTCAAACGCTGTAGAAGTGAAAGTTGGTGCGCATGTTTCGGCGTTCGAAACTTCTCCGCAGTGAAAGATAAATGATC
pVS1 oriV	TGTGGATAGCACGTACATTGGGAACCCAAAGCCGTACATTGGGAACCGGAACCCGTACATTGGGAACCCAAAGCCGTACATTGGGAACCGGTCACACATGTAAGTGACTGATATAAAAGAGAAAAAAGGCGATTTTTCCGCCTAAAACTCTTTAAAACTTATTAAAACTCTTAAAACCCGCCTGGCCTGTGCATA
sTRSV HHRz	CCTGTCACCGGATGTGCTTTCCGGTCTGATGAGTCCGTGAGGACGAAACAGG
pBR322 ori (truncated)	CTGCTGCCAGTGGCGATAAGTCGTGTCTTACCGGGTTGGACTCAAGACGATAGTTACCGGATAAGGCGCAGCGGTCGGGCTGAACGGGGGGTTCGTGCACACAGCCCAGCTTGGAGCGAACGACCTACACCGAACTGAGATACCTACAGCGTGAGCTATGAGAAAGCGCCACGCTTCCCGAAGGGAGAAAGGCGGACAGGTATCCGGTAAGCGGCAGGGTCGGAACAGGAGAGCGCACGAGGGAGCTTCCAGGGGGAAACGCCTGGTATCTTTATAGTCCTGTCGGGTTTCGCCACCTCTGACTTGAGCGTCGATTTTTGTGATGCTCGTCAGGGGGGCGGAGCCTATGGAAA
3' LTR	TGGAAGGGCTAATTCACTCCCAACGAAGACAAGATATCCTTGATCTGTGGATCTACCACACACAAGGCTACTTCCCTGATTAGCAGAACTACACACCAGGGCCAGGGGTCAGATATCCACTGACCTTTGGATGGTGCTACAAGCTAGTACCAGTTGAGCCAGATAAGGTAGAAGAGGCCAATAAAGGAGAGAACACCAGCTTGTTACACCCTGTGAGCCTGCATGGGATGGATGACCCGGAGAGAGAAGTGTTAGAGTGGAGGTTTGACAGCCGCCTAGCATTTCATCACGTGGCCCGAGAGCTGCATCCGGAGTACTTCAAGAACTGCTGATATCGAGCTTGCTACAAGGGACTTTCCGCTGGGGACTTTCCAGGGAGGCGTGGCCTGGGCGGGACTG…
SCFP3A	AGCAAGGGCGAGGAGCTGTTCACCGGGGTGGTGCCCATCCTGGTCGAGCTGGACGGCGACGTAAACGGCCACAAGTTCAGCGTGTCCGGCGAGGGCGAGGGCGATGCCACCTACGGCAAGCTGACCCTGAAGTTCATCTGCACCACCGGCAAGCTGCCCGTGCCCTGGCCCACCCTCGTGACCACCCTGACCTGGGGCGTGCAGTGCTTCGCCCGCTACCCCGACCACATGAAGCAGCACGACTTCTTCAAGTCCGCCATGCCCGAAGGCTACGTCCAGGAGCGCACCATCTTCTTCAAGGACGACGGCAACTACAAGACCCGCGCCGAGGTGAAGTTCGAGGGCGACACCCTGGTGAACCGCATCGAGCTGAAGGGCATCGACTTCAAGGAGGACGGC…
superfolder GFP	AGCAAAGGAGAAGAACTTTTCACTGGAGTTGTCCCAATTCTTGTTGAATTAGATGGTGATGTTAATGGGCACAAATTTTCTGTCCGTGGAGAGGGTGAAGGTGATGCTACAAACGGAAAACTCACCCTTAAATTTATTTGCACTACTGGAAAACTACCTGTTCCGTGGCCAACACTTGTCACTACTCTGACCTATGGTGTTCAATGCTTTTCCCGTTATCCGGATCACATGAAACGGCATGACTTTTTCAAGAGTGCCATGCCCGAAGGTTATGTACAGGAACGCACTATATCTTTCAAAGATGACGGGACCTACAAGACGCGTGCTGAAGTCAAGTTTGAAGGTGATACCCTTGTTAATCGTATCGAGTTAAAGGGTATTGATTTTAAAGAAGATGGA…
tetracysteine tag	TGTTGCCCAGGTTGCTGT
pol III terminator	TTTTTT
Beta	ATGAGTACTGCACTCGCAACGCTGGCTGGGAAGCTGGCTGAACGTGTCGGCATGGATTCTGTCGACCCACAGGAACTGATCACCACTCTTCGCCAGACGGCATTTAAAGGTGATGCCAGCGATGCGCAGTTCATCGCATTACTGATCGTTGCCAACCAGTACGGCCTTAATCCGTGGACGAAAGAAATTTACGCCTTTCCTGATAAGCAGAATGGCATCGTTCCGGTGGTGGGCGTTGATGGCTGGTCCCGCATCATCAATGAAAACCAGCAGTTTGATGGCATGGACTTTGAGCAGGACAATGAATCCTGTACATGCCGGATTTACCGCAAGGACCGTAATCATCCGATCTGCGTTACCGAATGGATGGATGAATGCCGCCGCGAACCATTCAAAACT…
MICS	ACTAGTGAATTCGCGGCCGCCTGCAGGTCGACCATATGGGAGAGCTCCCAACGCGTTGGATGCAT
araBAD promoter	AAAGCCATGACAAAAACGCGTAACAAAAGTGTCTATAATCACGGCAGAAAAGTCCACATTGATTATTTGCACGGCGTCACACTTTGCTATGCCATAGCATTTTTATCCATAAGATTAGCGGATCCTACCTGACGCTTTTTATCGCAACTCTCTACTGTTTCTCCAT
virB10	ATGAATAACGATAGTCAGCAAGCGGCACATGAGGTTGATGCATCTGGATCCCTGGTCTCCGACAAACATCGCCGGCGTCTTTCGGGGTCTCAGAAATTGATCGTCGGAGGTGTCGTTCTCGCGTTATCATTAAGCCTCATTTGGCTAGGTGGGCGCCAAAAGAAGGTGAATGAGAACGCATCGCCGTCAACTTTGATCGCAACAAACACCAAGCCATTTCATCCAGCTCCGATTGAGGTGCCGCCGGATCCTCCAGCGGTTCAAGAGGCTGTTCAGCCTGCTGCTCCTCTACCGCCGAGGGGCGAACCGGAGCGGCATGAGCCACGGCCGGAAGAAACACCGATTTTTGCATATAGCAGCGGCGATCAAGGGGTCAGCAAACGCGCCATTCAGGGCGAC…
SBE	AGTATGTCTAGACTGAAGTATGTCTAGACTGAAGTATGTCTAGACTGA
virB11	ATGGAAGTGGATCCGCAACTACGCTTTCTTCTGAAGCCGATTTTGGAATGGCTCGATGACCCGAAGACTGAAGAAATTGCGATCAATCGACCTGGAGAGGCATTTGTGCGCCAAGCCGGCATTTTTACCAAGATGCCTTTGCCCGTCTCTTATGATGATCTTGAAGATATCGCTATTTTAGCGGGCGCGCTGAGAAAGCAGGATGTCGGACCACGTAACCCCCTCTGCGCCACTGAACTTCCTGGTGGTGAACGACTACAAATCTGTCTGCCGCCGACCGTTCCCTCGGGCACCGTCAGCTTGACCATTCGACGGCCAAGCTCGCGTGTTTCTGGTCTTAAAGAAGTCTCCTCCCGTTATGATGCTTCGAGGTGGAACCAGTGGCAGACACGAAGGAAA…
BlpR	ATGAGCCCAGAACGACGCCCGGCCGACATCCGCCGTGCCACCGAGGCGGACATGCCGGCGGTCTGCACCATCGTCAACCACTACATCGAGACAAGCACGGTCAACTTCCGTACCGAGCCGCAGGAACCGCAGGAGTGGACGGACGACCTCGTCCGTCTGCGGGAGCGCTATCCCTGGCTCGTCGCCGAGGTGGACGGCGAGGTCGCCGGCATCGCCTACGCGGGCCCCTGGAAGGCACGCAACGCCTACGACTGGACGGCCGAGTCGACCGTGTACGTCTCCCCCCGCCACCAGCGGACGGGACTGGGCTCCACGCTCTACACCCACCTGCTGAAGTCCCTGGAGGCACAGGGCTTCAAGAGCGTGGTCGCTGTCATCGGGCTGCCCAACGACCCGAGC…
CmR	ATGGAGAAAAAAATCACTGGATATACCACCGTTGATATATCCCAATGGCATCGTAAAGAACATTTTGAGGCATTTCAGTCAGTTGCTCAATGTACCTATAACCAGACCGTTCAGCTGGATATTACGGCCTTTTTAAAGACCGTAAAGAAAAATAAGCACAAGTTTTATCCGGCCTTTATTCACATTCTTGCCCGCCTGATGAATGCTCATCCGGAATTTCGTATGGCAATGAAAGACGGTGAGCTGGTGATATGGGATAGTGTTCACCCTTGTTACACCGTTTTCCATGAGCAAACTGAAACGTTTTCATCGCTCTGGAGTGAATACCACGACGATTTCCGGCAGTTTCTACACATATATTCGCAAGATGTGGCGTGTTACGGTGAAAACCTGGCCTAT…
OpIE-2 poly(A) signal	ATCTTAGTTTGTATTGTCATGTTTTAATACAATATGTTATGTTTAAATATGTTTTTAATAAATTTTATAAAATAATTTCAACTTTTATTGTAACAACATTGTCCATTTACACACTCCTTTCAAGCGCGTG
LB T-DNA repeat	TGGCAGGATATATTGTGGTGTAAAC
GP64 signal sequence	ATGGTAAGCGCTATTGTTTTATATGTGCTTTTGGCGGCGGCGGCGCATTCTGCCTTTGCG
tracrRNA	GGAACCATTCAAAACAGCATAGCAAGTTAAAATAAGGCTAGTCCGTTATCAACTTGAAAAAGTGGCACCGAGTCGGTGC
Ω	AAGCTTTATGCTTGTAAACCGTTTTGTGAAAAAATTTTTAAAATAAAAAAGGGGACCTCTAGGGTCCCCAATTAATTAGTAATATAATCTATTAAAGGTCATTCAAAAGGTCATCCACCGGATCAGCTTAGTAAAGCCCTCGCTAGATTTTAATGCGGATGTTGCGATTACTTCGCCAACTATTGCGATAACAAGAAAAAGCCAGCCTTTCATGATATATCTCCCAATTTGTGTAGGGCTTATTATGCACGCTTAAAAATAATAAAAGCAGACTTGACCTGATAGTTTGGCTGTGAGCAATTATGTGCTTAGTGCATCTAACGCTTGAGTTAAGCCGCGCCGCGAAGCGGCGTCGGCTTGAACGAATTGTTAGACATTATTTGCCGACTACCTTGGTGA…
DHFR	ATGGTTCGACCATTGAACTGCATCGTCGCCGTGTCCCAAAATATGGGGATTGGCAAGAACGGAGACCTACCCTGGCCTCCGCTCAGGAACGAGTTCAAGTACTTCCAAAGAATGACCACAACCTCTTCAGTGGAAGGTAAACAGAATCTGGTGATTATGGGTAGGAAAACCTGGTTCTCCATTCCTGAGAAGAATCGACCTTTAAAGGACAGAATTAATATAGTTCTCAGTAGAGAACTCAAAGAACCACCACGAGGAGCTCATTTTCTTGCCAAAAGTTTGGATGATGCCTTAAGACTTATTGAACAACCGGAATTGGCAAGTAAAGTAGACATGGTTTGGATAGTCGGAGGCAGTTCTGTTTACCAGGAAGCCATGAATCAACCAGGCCACCTCAGA…
STAT5 RE	AGTTCTGAGAAAAGTAGTTCTGAGAAAAGTAGTTCTGAGAAAAGTAGTTCTGAGAAAAGTAGTTCTGAGAAAAGT
MCS2	GATATCAAGCTTATCGATACCGTCGACCTCGAG
imm434 region	GTGCTCAGTATCACCGCCAGTGGTATTTATGTCAACACCGCCAGAGATAATTTATCACCGCAGATGGTTATCTGTATGTTTTTTATATGAATTTATTTTTTGCAGGGGGGCATTGTTTGGTAGGTGAGAGATCTGAATTGCTATGTTTAGTGAGTTGTATCTATTTATTTTTCAATAAATACAATTGGTTATGTGTTTTGGGGGCGATCGTGAGGCAAAGAAAACCCGGCGCTGAGGCCGGGTTATTCTTGTTCTCTGGTCAAATTATATAGTTGGAAAACAAGGATGCATATATGAATGAACGATGCAGAGGCAATGCCGATGGCGATAGTGGGTATCATGTAGCCGCTTATGCTGGAAAGAAGCAATAACCCGCAGAAAAACAAAGCTCCAAGCTCA…
EGFP	AGCAAGGGCGAGGAGCTGTTCACCGGGGTGGTGCCCATCCTGGTCGAGCTGGACGGCGACGTAAACGGCCACAAGTTCAGCGTGTCCGGCGAGGGCGAGGGCGATGCCACCTACGGCAAGCTGACCCTGAAGTTCATCTGCACCACCGGCAAGCTGCCCGTGCCCTGGCCCACCCTCGTGACCACCCTGACCTACGGCGTGCAGTGCTTCAGCCGCTACCCCGACCACATGAAGCAGCACGACTTCTTCAAGTCCGCCATGCCCGAAGGCTACGTCCAGGAGCGCACCATCTTCTTCAAGGACGACGGCAACTACAAGACCCGCGCCGAGGTGAAGTTCGAGGGCGACACCCTGGTGAACCGCATCGAGCTGAAGGGCATCGACTTCAAGGAGGACGGC…
NusA	ATGAACAAAGAAATTTTGGCTGTAGTTGAAGCCGTATCCAATGAAAAGGCGCTACCTCGCGAGAAGATTTTCGAAGCATTGGAAAGCGCGCTGGCGACAGCAACAAAGAAAAAATATGAACAAGAGATCGACGTCCGCGTACAGATCGATCGCAAAAGCGGTGATTTTGACACTTTCCGTCGCTGGTTAGTTGTTGATGAAGTCACCCAGCCGACCAAGGAAATCACCCTTGAAGCCGCACGTTATGAAGATGAAAGCCTGAACCTGGGCGATTACGTTGAAGATCAGATTGAGTCTGTTACCTTTGACCGTATCACTACCCAGACGGCAAAACAGGTTATCGTGCAGAAAGTGCGTGAAGCCGAACGTGCGATGGTGGTTGATCAGTTCCGTGAACAC…
Z-basic tag	GTGGATAACAAGTTCAACAAGGAGCGTCGAAGAGCTCGCCGTGAAATTCGCCATCTGCCGAACCTGAACCGCGAACAGCGTCGCGCATTTATTCGCAGCCTGCGCGATGATCCGAGCCAGAGCGCGAACCTGCTGGCGGAAGCGAAGAAGCTGAACGATGCGCAGCCGAAG
ARS1	GATCTTTTATGCTTGCTTTTCAAAAGGCTTGCAGGCAAGTGCACAAACAATACTTAAATAAATACTACTCAGTAATAACCTATTTCTTAGCATTTTTGACGAAATTTGCTATTTTGTTAGAGTCTTTTACACCATTTGTCTCCACACCTCCGCTTACATCAACACCAATAACGCCATTTAATCTAAGCGCATCACCAACATTTTCTGGCGTCAGTCCACCAGCTAACATAAAATGTAAGCT
virD2	ATGCCCGATCGCGCTCAAGTAATCATTCGCATTGTGCCAGGAGGTGGAACCAAGACCCTTCAGCAGATAATCAATCAGCTGGAGTACCTGTCCCGAAAGGGAAAGCTGGAACTGCAGCGTTCAGCCCGGCATCTCGATATTCCCGTTCCGCCGGATCAAATCCGTGAGCTTGCCCAAAGCTGGGTTACGGAGGCCGGGATTTATGACGAAAGTCAGTCAGACGATGACAGGCAACAAGACTTAACAACACACATTATTGTAAGCTTCCCCGCAGGTACCGACCAAACCGCAGCTTATGAAGCAAGCCGGGAATGGGCAGCCGAGATGTTTGGGTCAGGATACGGGGGTGGCCGCTATAACTATCTGACAGCCTACCACGTCGACCGCGATCATCCACAT…
HSV TK	ATGGCTTCGTACCCCTGCCATCAACACGCGTCTGCGTTCGACCAGGCTGCGCGTTCTCGCGGCCATAACAACCGACGTACGGCGTTGCGCCCTCGCCGGCAACAAAAAGCCACGGAAGTCCGCCTGGAGCAGAAAATGCCCACGCTACTGCGGGTTTATATAGACGGTCCCCACGGGATGGGGAAAACCACCACCACGCAACTGCTGGTGGCCCTGGGTTCGCGCGACGATATCGTCTACGTACCCGAGCCGATGACTTACTGGCGGGTGTTGGGGGCTTCCGAGACAATCGCGAACATCTACACCACACAACACCGCCTCGACCAGGGTGAGATATCGGCCGGGGACGCGGCGGTGGTAATGACAAGCGCCCAGATAACAATGGGCATGCCTTATGCC…
U6-Tet promoter	GAGGGCCTATTTCCCATGATTCCTTCATATTTGCATATACGATACAAGGCTGTTAGAGAGATAATTGGAATTAATTTGACTGTAAACACAAAGATATTAGTACAAAATACGTGACGTAGAAAGTAATAATTTCTTGGGTAGTTTGCAGTTTTAAAATTATGTTTTAAAATGGACTATCATATGCTTACCGTAACTTGAAAGCCCTATCAGTGATAGAGATTTATATATCCCTATCAGTGATAGAGA
BYDV 3' TE	AGTGAAGACAACACCACTAGCACAAATCGGATCCTGGGAAACAGGCAGAACTTCGGTTCATAAGCTCGGGTAGGCTGTCAACCTACCGCCGTATCGTATTGTGTTTG
hybrid intron	GGAGTCGCTGCGACGCTGCCTTCGCCCCGTGCCCCGCTCCGCCGCCGCCTCGCGCCGCCCGCCCCGGCTCTGACTGACCGCGTTACTCCCACAGGTGAGCGGGCGGGACGGCCCTTCTCCTCCGGGCTGTAATTAGCTGAGCAAGAGGTAAGGGTTTAAGGGATGGTTGGTTGGTGGGGTATTAATGTTTAATTACCTGGAGCACCTGCCTGAAATCACTTTTTTTCAG
Rep101	ATGTCTGAATTAGTTGTTTTCAAAGCAAATGAACTAGCGATTAGTCGCTATGACTTAACGGAGCATGAAACCAAGCTAATTTTATGCTGTGTGGCACTACTCAACCCCACGATTGAAAACCCTACAAGGAAAGAACGGACGGTATCGTTCACTTATAACCAATACGCTCAGATGATGAACATCAGTAGGGAAAATGCTTATGGTGTATTAGCTAAAGCAACCAGAGAGCTGATGACGAGAACTGTGGAAATCAGGAATCCTTTGGTTAAAGGCTTTGAGATTTTCCAGTGGACAAACTATGCCAAGTTCTCAAGCGAAAAATTAGAATTAGTTTTTAGTGAAGAGATATTGCCTTATCTTTTCCAGTTAAAAAAATTCATAAAATATAATCTGGAACAT…
p53 RE	TACAGAACATGTCTAAGCATGCTGTGCCTTGCCTGGACTTGCCTGGCCTTGCCTT
BiP signal sequence	ATGAAGTTATGCATATTACTGGCCGTCGTGGCCTTTGTTGGCCTCTCGCTCGGG
PhiYFP	ATGAGCAGCGGCGCCCTGCTGTTCCACGGCAAGATCCCCTACGTGGTGGAGATGGAGGGCAATGTGGATGGCCACACCTTCAGCATCCGCGGCAAGGGCTACGGCGATGCCAGCGTGGGCAAGGTGGATGCCCAGTTCATCTGCACCACCGGCGATGTGCCCGTGCCCTGGAGCACCCTGGTGACCACCCTGACCTACGGCGCCCAGTGCTTCGCCAAGTACGGCCCCGAGCTGAAGGATTTCTACAAGAGCTGCATGCCCGATGGCTACGTGCAGGAGCGCACCATCACCTTCGAGGGCGATGGCAATTTCAAGACCCGCGCCGAGGTGACCTTCGAGAATGGCAGCGTGTACAATCGCGTGAAGCTGAATGGCCAGGGCTTCAAGAAGGATGGCCAC…
IFP1.1	ATGGCTCGGGACCCTCTGCCATTCTTTCCACCTCTGTACCTGGGCGGCCCTGAGATTACAACCGAGAACTGCGAGAGAGAGCCTATCCACATTCCTGGGTCCATCCAGCCACACGGGGCTCTGCTCACAGCTGACGGCCACTCCGGAGAGGTGCTCCAAATGTCCCTGAATGCCGCTACCTTCCTGGGCCAGGAGCCTACTGTGCTGCGGGGGCAGACCCTGGCTGCCCTGCTCCCCGAGCAGTGGCCAGCCCTGCAGGCAGCCCTGCCCCCAGGATGTCCAGATGCCCTCCAATACAGGGCCACCCTCGACTGGCCAGCTGCTGGGCACCTCAGCCTGACTGTGCATCGGGTGGGGGAACTCCTGATCCTGGAGTTCGAACCTACCGAGGCCTGGGAC…
mHoneydew	ATGGTGAGCAAGGGCGAGGAGGTCATCAAGGAGTTCATGCGCTTCAAGGTGCGCATGGAGGGCTCCGTGAACGGCCACGAGTTCGAGATCGAGGGCGAGGGCGAGGGCCGCCCCTACGAGGGCACCCAGACCGCCAAGCTGAAGGTGACCAAGGGCGGCCCCCTGCCCTTCGCCTGGGACATCCTGTCCCCTCAGTTCATGTGGGGCTCCAAGGCCTACGTGAAGCACCCCGCCGACATCCCCGACTACTTGAAGCTGTCCTTCCCCGAGGGCTTCAAGTGGGAGCGCGTGATGAACTTCGAGGACGGCGGCGTGGTGACCGTGACCCAGGACTCCTCCCTGCAGGACGGCGAGTTCATCTACAAGGTGAAGCTGCGCGGCACCAACTTCCCCTCCGAC…
YFP	AGCAAGGGCGAGGAGCTGTTCACCGGGGTGGTGCCCATCCTGGTCGAGCTGGACGGCGACGTAAACGGCCACAAGTTCAGCGTGTCCGGCGAGGGCGAGGGCGATGCCACCTACGGCAAGCTGACCCTGAAGTTCATCTGCACCACCGGCAAGCTGCCCGTGCCCTGGCCCACCCTCGTGACCACCTTCGGCTACGGCGTGCAGTGCTTCGCCCGCTACCCCGACCACATGCGCCAGCACGACTTCTTCAAGTCCGCCATGCCCGAAGGCTACGTCCAGGAGCGCACCATCTTCTTCAAGGACGACGGCAACTACAAGACCCGCGCCGAGGTGAAGTTCGAGGGCGACACCCTGGTGAACCGCATCGAGCTGAAGGGCATCGACTTCAAGGAGGACGGC…
virD3	ATGGCAAATGGTCAGTTCACGATACGCTCTGCTCGCCCGGCCTCCGTCGGACTGACAGGCGAACGGCGTGGAGCCGCATCCGCCTCTAGCTCTGCACTGTCCAATGTTCAAAGAGATGTTAGGGATAGGCTGATTCCAACTAGCTCACCAAGATTACCAAATGCAGCCATATTGCGTGATTCCTCGGGAAGAGCGTCGACTGGTCTGCGGTACATGGCGGCTACTCTTCATTGGTCTGCGATCGCGCCATTATCGCTAATAAACAGCAACGACCTGGCTCCGGCCGCTTATGACTTTGAGACGCGAAATAACGCAAGAAATGTGACTGCCAAAGTCGGCAGGGCAGTCCCTGTTCCCAAGCAAGGCGGGCTCGGCAAAACGCTCGCACCCGTACCCCTT…
pVS1 StaA	ATGAAGGTTATCGCTGTACTTAACCAGAAAGGCGGGTCAGGCAAGACGACCATCGCAACCCATCTAGCCCGCGCCCTGCAACTCGCCGGGGCCGATGTTCTGTTAGTCGATTCCGATCCCCAGGGCAGTGCCCGCGATTGGGCGGCCGTGCGGGAAGATCAACCGCTAACCGTTGTCGGCATCGACCGCCCGACGATTGACCGCGACGTGAAGGCCATCGGCCGGCGCGACTTCGTAGTGATCGACGGAGCGCCCCAGGCGGCGGACTTGGCTGTGTCCGCGATCAAGGCAGCCGACTTCGTGCTGATTCCGGTGCAGCCAAGCCCTTACGACATATGGGCCACCGCCGACCTGGTGGAGCTGGTTAAGCAGCGCATTGAGGTCACGGATGGAAGGCTA…
Topaz YFP	AGCAAGGGCGAGGAGCTGTTCACCGGGGTGGTGCCCATCCTGGTCGAGCTGGACGGCGACGTAAACGGCCACAAGTTCAGCGTGTCCGGCGAGGGCGAGGGCGATGCCACCTACGGCAAGCTGACCCTGAAGTTCATCTGCACCACCGGCAAGCTGCCCGTGCCCTGGCCCACCCTCGTGACCACCTTCGGCTACGGCGTGCAGTGCTTCGCCCGCTACCCCGACCACATGCGCCAGCACGACTTCTTCAAGTCCGCCATGCCCGAAGGCTACGTCCAGGAGCGCACCATCTTCTTCAAGGACGACGGCAACTACAAGACCCGCGCCGAGGTGAAGTTCGAGGGCGACACCCTGGTGAACCGCATCGAGCTGAAGGGCATCGACTTCAAGGAGGACGGC…
AAVS1 T1	CACTGTGGGGTGGAGGGGAC
AAVS1 T2	ATCCTGTCCCTAGTGGCCCC
SP6 promoter	ATTTAGGTGACACTATAGA
A	GAGTTTTATCGCTTCCATGACGCAGAAGTTAACACTTTCGGATATTTCTGATGAGTCGAAAAATTATCTTGATAAAGCAGGAATTACTACTGCTTGTTTACGAATTAAATCGAAGTGGACTGCTGGCGGAAAATGA
Kaede	ATGGTGAGTCTGATTAAACCAGAAATGAAGATCAAGCTGCTTATGGAAGGCAATGTAAACGGGCACCAGTTTGTTATTGAGGGAGATGGAAAAGGCCATCCTTTTGAGGGAAAACAGAGTATGGACCTTGTAGTCAAAGAAGGCGCACCTCTCCCTTTTGCCTACGATATCTTGACAACAGCATTCCATTATGGTAACAGGGTTTTTGCTAAATACCCAGACCATATACCAGACTACTTCAAGCAGTCGTTTCCCAAAGGGTTTTCTTGGGAGCGAAGCCTGATGTTCGAGGACGGGGGCGTTTGCATCGCTACAAATGACATAACACTGAAAGGAGACACTTTTTTTAACAAAGTTCGATTTGATGGCGTAAACTTTCCCCCAAATGGTCCTGTTATG…
T7 Φ3.8 promoter	TAATTAATTGAACTCACTAAAGGGAGACCACAGC
TPGI promoter	CGGATTAGAAGCCGCCGAGCGGGTGACAGCCCTCCGAAGGAAGACTCTCCTCCGTGCGTCCTCGTCTTCACCGGTCGCGTTCCTGAAACGCAGATGTGCCTCGCGCCGCACTGCTCCGAACAATAAAGATTCTACAATACTAGCTTTTATGGTTATGAAGAGGAAAAATTGGCAGTAACCTGGCCCCACAAACCTTCAAATGAACGAATCAAATTAACAACCATAGGATGATAATGCGATTAGTTTTTTAGCCTTATTTCTGGGGTACTGCAGCAGCGAAGCGATGATTTTTGATCTATTAACAGATATATAAATGCAAAAACTGTCCCTATCAGTGATAGAGATCTCCCTATCAGTGATAGAGATATTACTTCTTATTCAAATGTAATAAAAGTATCA…
hmKO2	ATGGTGAGCGTGATCAAGCCCGAGATGAAGATGAGGTACTACATGGACGGCTCCGTCAATGGGCATGAGTTCACAATCGAGGGTGAGGGCACAGGCAGACCTTACGAGGGACATCAGGAGATGACACTGCGCGTCACAATGGCCGAGGGCGGGCCAATGCCTTTCGCCTTCGACCTGGTGTCCCACGTGTTCTGTTACGGCCACAGAGTTTTTACCAAGTACCCAGAAGAGATCCCAGACTATTTCAAGCAGGCCTTTCCTGAGGGCCTGTCCTGGGAGAGGTCCCTGGAGTTCGAGGACGGCGGCTCCGCCTCCGTGAGCGCCCACATCAGCCTGAGGGGCAACACCTTCTACCACAAGTCCAAGTTCACCGGCGTGAACTTCCCCGCCGACGGCCCC…
Q	ATGAGACTCGAAAGCGTAGCTAAATTTCATTCGCCAAAAAGCCCGATGATGAGCGACTCACCACGGGCCACGGCTTCTGACTCTCTTTCCGGTACTGATGTGATGGCTGCTATGGGGATGGCGCAATCACAAGCCGGATTCGGTATGGCTGCATTCTGCGGTAAGCACGAACTCAGCCAGAACGACAAACAAAAGGCTATCAACTATCTGATGCAATTTGCACACAAGGTATCGGGGAAATACCGTGGTGTGGCAAAGCTTGAAGGAAATACTAAGGCAAAGGTACTGCAAGTGCTCGCAACATTCGCTTATGCGGATTATTGCCGTAGTGCCGCGACGCCGGGGGCAAGATGCAGAGATTGCCATGGTACAGGCCGTGCGGTTGATATTGCCAAAACA…
λ tL3 terminator	CGCATCCTCACGATAATATCCGGGTAGGCGCAATCACTTTCGTCTACTCCGTTACAAAGCGAGGCTGGGTATTTCCCGGCCTTTCTGTTATCCGAAATCCACTGAAAGCACAGCGGCTGGCTGAGGAGATAAATAATAAACGAGGGGCTGTATGCACAAAGCATCTTCTGTTGAGTTAAGAACGAGTATCGAGATGGCACATAGCCTTGCTCAAATTGGAATCAGGTTTGTGCCAATACCAGTAG
operator-r1	TACCTCTGGCGGTGATA
recA (ΔLexA) promoter	CTTGATAAGGTCCACGTAGCTGCTATAATTGCTTCAACAGAACATATTGACTATCCGGTATTACCCGGC
operator-r3	TATCACCGCAAGGGATA
GFP(S65T)	GTAAAGGAGAAGAACTTTTCACTGGAGTTGTCCCAATTCTTGTTGAATTAGATGGTGATGTTAATGGGCACAAATTTTCTGTCAGTGGAGAGGGTGAAGGTGATGCAACATACGGAAAACTTACCCTTAAATTTATTTGCACTACTGGAAAACTACCTGTTCCATGGCCAACACTTGTCACTACTTTTACGTATGGTGTTCAATGCTTTTCAAGATACCCAGATCATATGAAACGGCATGACTTTTTCAAGAGTGCCATGCCCGAAGGTTATGTACAGGAAAGAACTATATTTTTCAAAGATGACGGGAACTACAAGACACGTGCTGAAGTCAAGTTTGAAGGTGATACCCTTGTTAATAGAATCGAGTTAAAAGGTATTGATTTTAAAGAAGATGGAA…
E2-Red/Green	ATGGATAGCACTGAGAACGTCATCAAGCCCTTCATGCGCTTCAAGGTGCACATGGAGGGCTCCGTGAACGGCCACGAGTTCGAGATCGAGGGCGAGGGCGAGGGCAAGCCCTACGAGGGCACCCACACCGTCAAGCTGCAGGTGACCAAGGGCGGCCCCCTGCCCTTCGCCTGGGACATCCTGTCCCCCCAGTTCCAGTACGGCTCCAAGGTGTACGTGAAGCACCCCGCCGACATCCCCGACTACAAGAAGCTGTCCTTCCCCGAGGGCTTCAAGTGGGAGCGCGTGATGAACTTCGAGGACGGCGGCGTGGTGACCGTGACCCAGGACTCCTCCCTGCAGGACGGCACCTTCATCTACCACGTGAAGTTCATCGGCGTGAACTTCCCCTCCGACGGC…
Feature 14	ATG
hmUkG1	ATGGTGAGCGTGATCAAGGAGGAGATGAAGATCAAGCTGCACATGGAGGGCAACGTGAACGGCCACGCCTTCGTGATCGAGGGCGACGGCAAGGGCAAGCCCTACGACGGCACCCAGACCCTGAACCTGACCGTGAAGGAGGGCGCCCCCCTGCCCTTCAGCTACGACATCCTGACCAACGCCTTCCAGTACGGCAACCGCGCCTTCACCAAGTACCCCGCCGACATCCCCGACTACTTCAAGCAGACCTTCCCCGAGGGCTACAGCTGGGAGCGCACCATGAGCTACGAGGACAACGCCATCTGCAACGTGCGCAGCGAGATCAGCATGGAGGGCGACTGCTTCATCTACAAGATCCGCTTCGACGGCAAGAACTTCCCCCCCAACGGCCCCGTGATG…
PGK poly(A) signal	CTGTAAGTCTGCAGAAATTGATGATCTATTAAACAATAAAGATGTCCACTAAAATGGAAGTTTTTCCTGTCATACTTTGTTAAGAAGGGTGAGAACAGAGTACCTACATTTTGAATGGAAGGATTGGAGCTACGGGGGTGGGGGTGGGGTGGGATTAGATAAATGCCTGCTCTTTACTGAAGGCTCTTTACTATTGCTTTATGATAATGTTTCATAGTTGGATATCATAATTTAAACAAGCAAAACCAAATTAAGGGCCAGCTCATTCCTCCCACTCATGATCTATAGATCTATAGATCTCTCGTGGGATCATTGTTTTTCTCTTGATTCCCACTTTGTGGTTCTAAGTACTGTGGTTTCCAAATGTGTCAGTTTCATAGCCTGAAGAACGAGATCAGC…
ISRE	TAGTTTCACTTTCCCTAGTTTCACTTTCCCTAGTTTCACTTTCCCTAGTTTCACTTTCCCTAGTTTCACTTTCCC
KFP-Red	ATGGCCTCCCTGCTGACCGAGACCATGCCCTTCAAGACCACCATCGAGGGCACCGTGAACGGCCACTGCTTCAAGTGCATCGGCAAGGGCGAGGGCAACCCCTTCGAGGGCACCCAGGAGATGAAGATCGAGGTGATCGAGGGCGGCCCCCTGCCCTTCGCCTTCCACATCCTGTCCACCTCCTGCATGTACGGCTCCAAGACCTTCATCAAGTACGTGTCCGGCATCCCCGACTACTTCAAGCAGTCCTTCCCCGAGGGCTTCACCTGGGAGCGCACCACCACCTACGAGGACGGCGGCTTCCTGACCGCCCACCAGGACACCTCCCTGGACGGCGACTGCCTGGTGTACAAGGTGAAGATCCTGGGTAACAACTTCCCCGCCGACGGCCCCGTGATG…
AtU6 promoter	TGATCAAAAGTCCCACATCGATCAGGTGATATATAGCAGCTTAGTTTATATAATGATAGAGTCGACATAGCGATT
rrnB T2 terminator	AAAAGGCCATCCGTCAGGATGGCCTTCT
mseCFP	AGCAAGGGCGAGGAGCTGTTCACCGGGGTGGTGCCCATCCTGGTCGAGCTGGACGGCGACGTAAACGGCCACAGGTTCAGCGTGTCCGGCGAGGGCGAGGGCGATGCCACCTACGGCAAGCTGACCCTGAAGTTCATCTGCACCACCGGCAAGCTGCCCGTGCCCTGGCCCACCCTCGTGACCACCCTGACCTGGGGCGTGCAGTGCTTCGCCCGCTACCCCGACCACATGAAGCAGCACGACTTCTTCAAGTCCGCCATGCCCGAAGGCTACGTCCAGGAGCGTACCATCTTCTTCAAGGACGACGGCAACTACAAGACCCGCGCCGAGGTGAAGTTCGAGGGCGACACCCTGGTGAACCGCATCGAGCTGAAGGGCATCGACTTCAAGGAGGACGGC…
DsRed-Monomer	GACAACACCGAGGACGTCATCAAGGAGTTCATGCAGTTCAAGGTGCGCATGGAGGGCTCCGTGAACGGCCACTACTTCGAGATCGAGGGCGAGGGCGAGGGCAAGCCCTACGAGGGCACCCAGACCGCCAAGCTGCAGGTGACCAAGGGCGGCCCCCTGCCCTTCGCCTGGGACATCCTGTCCCCCCAGTTCCAGTACGGCTCCAAGGCCTACGTGAAGCACCCCGCCGACATCCCCGACTACATGAAGCTGTCCTTCCCCGAGGGCTTCACCTGGGAGCGCTCCATGAACTTCGAGGACGGCGGCGTGGTGGAGGTGCAGCAGGACTCCTCCCTGCAGGACGGCACCTTCATCTACAAGGTGAAGTTCAAGGGCGTGAACTTCCCCGCCGACGGCCCC…
virD1	ATGTCAAAACACACCAGAGCCACGTCGAGTGAGACTACCATCAACCAGCATCGATCCCTGAAAGTTGAAGGGTTCAAGGTCGTGAGTGCCCGTCTGCGATCGGCCGAGTATGAAACCTTTTCCTATCAAGCGCGCCTGCTGGGACTTTCGGATAGTATGGCAATTCGCGTTGCGGTGCGCCGCATCGGGGGCTTTCTCGAAATAGATGCAGACACACGAGAAAAGATGGAAGCCATACTTCAGTCCATCGGAATACTCTCAAGCAATGTATCCATGCTTCTATCTGCCTACGCCGAAGACCCTCGATCGGATCTGGAGGCTGTGCGAGATGAACGTATTGCTTTTGGCGAGGCTTTCGCCGCCCTCGATGGACTACTGCGCTCCATTTTGTCCGTATCC…
TpR	ATGGGTCAAAGTAGCGATGAAGCCAACGCTCCCGTTGCAGGGCAGTTTGCGCTTCCCCTGAGTGCCACCTTTGGCTTAGGGGATCGCGTACGCAAGAAATCTGGTGCCGCTTGGCAGGGTCAAGTCGTCGGTTGGTATTGCACAAAACTCACTCCTGAAGGCTATGCGGTCGAGTCCGAATCCCACCCAGGCTCAGTGCAAATTTATCCTGTGGCTGCACTTGAACGTGTGGCCTAA
minicistron	ATGTATCGATTAAATAAGGAGGAATAA
Mecp2 promoter	AGCTGAATGGGGTCCGCCTCTTTTCCCTGCCTAAACAGACAGGAACTCCTGCCAATTGAGGGCGTCACCGCTAAGGCTCCGCCCCAGCCTGGGCTCCACAACCAATGAAGGGTAATCTCGACAAAGAGCAAGGGGTGGGGCGCGGGCGCGCAGGTGCAGCAGCACACAGGCTGGTCGGGAGGGCGGGGCGCGACGTCTGCCGTGCGGGGTCCCGGCATCGGTTGCGCGC
EmGFP	AGCAAGGGCGAGGAGCTGTTCACCGGGGTGGTGCCCATCCTGGTCGAGCTGGACGGCGACGTAAACGGCCACAAGTTCAGCGTGTCCGGCGAGGGCGAGGGCGATGCCACCTACGGCAAGCTGACCCTGAAGTTCATCTGCACCACCGGCAAGCTGCCCGTGCCCTGGCCCACCCTCGTGACCACCTTCACCTACGGCGTGCAGTGCTTCGCCCGCTACCCCGACCACATGAAGCAGCACGACTTCTTCAAGTCCGCCATGCCCGAAGGCTACGTCCAGGAGCGCACCATCTTCTTCAAGGACGACGGCAACTACAAGACCCGCGCCGAGGTGAAGTTCGAGGGCGACACCCTGGTGAACCGCATCGAGCTGAAGGGCATCGACTTCAAGGAGGACGGC…
hPEST	TCTCACGGCTTCCCTCCCGAGGTGGAGGAGCAGGCCGCCGGCACCCTGCCCATGAGCTGCGCCCAGGAGAGCGGCATGGATAGACACCCTGCTGCTTGCGCCAGCGCCAGGATCAACGTC
CFP	AGCAAGGGCGAGGAGCTGTTCACCGGGGTGGTGCCCATCCTGGTCGAGCTGGACGGCGACGTAAACGGCCACAGGTTCAGCGTGTCCGGCGAGGGCGAGGGCGATGCCACCTACGGCAAGCTGACCCTGAAGTTCATCTGCACCACCGGCAAGCTGCCCGTGCCCTGGCCCACCCTCGTGACCACCCTGACCTGGGGCGTGCAGTGCTTCAGCCGCTACCCCGACCACATGAAGCAGCACGACTTCTTCAAGTCCGCCATGCCCGAAGGCTACGTCCAGGAGCGTACCATCTTCTTCAAGGACGACGGCAACTACAAGACCCGCGCCGAGGTGAAGTTCGAGGGCGACACCCTGGTGAACCGCATCGAGCTGAAGGGCATCGACTTCAAGGAGGACGGC…
TRE3GV promoter	TTTACTCCCTATCAGTGATAGAGAACGTATGAAGAGTTTACTCCCTATCAGTGATAGAGAACGTATGCAGACTTTACTCCCTATCAGTGATAGAGAACGTATAAGGAGTTTACTCCCTATCAGTGATAGAGAACGTATGACCAGTTTACTCCCTATCAGTGATAGAGAACGTATCTACAGTTTACTCCCTATCAGTGATAGAGAACGTATATCCAGTTTACTCCCTATCAGTGATAGAGAACGTATGTCGAGGTAGGCGTGTACGGTGGGCGCCTATAAAAGCAGAGCTCGTTTAGTGAACCGTCAGATCGCCTGGAGCAATTCCACAACACTTTTGTCTTATACTT
loxH	ATTACCTCATATAGCATACATTATACGAAGTTAT
CyRFP1	ATGGTGAGCAAGGGCGAGGAGCTGATCAAGGAGAACATGAGAAGCAAGCTGTACCTGGAAGGCAGCGTGAACGGCCACCAGTTCAAGTGCACCCACGAAGGGGAGGGCAAGCCCTACGAGGGCAAGCAGACCAACAGGATCAAGGTGGTGGAGGGAGGCCCCCTGCCGTTCGCATTCGACATCCTGGCCACCATGTTTATGTACGGGAGCAAGGTGTTCATCAAGTACCCCGCCGACCTCCCCGATTATTTTAAGCAGTCCTTCCCTGAGGGCTTCACATGGGAGAGAGTCATGGTGTTCGAAGACGGGGGCGTGCTGACCGCCACCCAGGACACCAGCCTCCAGGACGGCGAGCTCATCTACAACGTCAAGCTCAGAGGGGTGAACTTCCCAGCCAAC…
Nutr binding site	AGCCCTGAAAAAGGGCA
pBBR1 Rep	ATGGCCACGCAGTCCAGAGAAATCGGCATTCAAGCCAAGAACAAGCCCGGTCACTGGGTGCAAACGGAACGCAAAGCGCATGAGGCGTGGGCCGGGCTTATTGCGAGGAAACCCACGGCGGCAATGCTGCTGCATCACCTCGTGGCGCAGATGGGCCACCAGAACGCCGTGGTGGTCAGCCAGAAGACACTTTCCAAGCTCATCGGACGTTCTTTGCGGACGGTCCAATACGCAGTCAAGGACTTGGTGGCCGAGCGCTGGATCTCCGTCGTGAAGCTCAACGGCCCCGGCACCGTGTCGGCCTACGTGGTCAATGACCGCGTGGCGTGGGGCCAGCCCCGCGACCAGTTGCGCCTGTCGGTGTTCAGTGCCGCCGTGGTGGTTGATCACGACGACCAG…
mCMV promoter	TGGCACGTATACTGAGTCATTAGGGACTTTCCAATGGGTTTTGCCCAGTACATAAGGTCAATAGGGGTGAATCAACAGGAAAGTCCCATTGGAGCCAAGTACACTGAGTCAATAGGGACTTTCCATTGGGTTTTGCCCAGTACAAAAGGTCAATAGGGGGTGAGTCAATGGGTTTTTCCCATTATTGGCACGTACATAAGGTCAATAGGGGTGAGTCATTGGGTTTTTCCAGCCAATTTAATTAAAACGCCATGTACTTTCCCACCATTGACGTCAATGGGCTATTGAAACTAATGCAACGTGACCTTTAAACGGTACTTTCCCATAGCTGATTAATGGGAAAGTACCGTTCTCAGAGCCAATACACGTCAATGGGAAGTGAAAGGGCAGCCAAAACGT…
Ac5 promoter	AGATCTCGCTGCCTGTTATGTGGCCCACAAACCAAGACACGTTTTATGGCCATTAAAGCTGGCTGATCGTCGCCAAACACCAAATACATAATGAATATGTACACATTCGAGAAAGAAGCGATCAAAGAAGCGTCTTCGGGCGGAGTAGGAGAATGCGGAGGAGAAGGAGAACGAGCTGATCTAGTATCTCTCCACAATCCAATGCCAACTGACCAACTGGCCATATTCGGAGCAATTTGAAGCCAATTTCCATCGCCTGGCGATCGCTCCATTCTTGGCTATATGTTTTTCACCGTTACCCGGGGCCATTTTCAAAGACTCGTCGGCAAGATAAGATTGTGTCACTCGCTGTCTCTCTTCATTTGTCGAAGAATGCTGAGGAATTTCGCGATGACGTCG…
Rz	ATGAGCAGAGTCACCGCGATTATCTCCGCTCTGGTTATCTGCATCATCGTCTGCCTGTCATGGGCTGTTAATCATTACCGTGATAACGCCATTACCTACAAAGCCCAGCGCGACAAAAATGCCAGAGAACTGAAGCTGGCGAACGCGGCAATTACTGACATGCAGATGCGTCAGCGTGATGTTGCTGCGCTCGATGCAAAATACACGAAGGAGTTAGCTGATGCTAAAGCTGAAAATGATGCTCTGCGTGATGATGTTGCCGCTGGTCGTCGTCGGTTGCACATCAAAGCAGTCTGTCAGTCAGTGCGTGAAGCCACCACCGCCTCCGGCGTGGATAATGCAGCCTCCCCCCGACTGGCAGACACCGCTGAACGGGATTATTTCACCCTCAGAGAGAGG…
Kan	ATGATTGAACAAGATGGATTGCACGCAGGTTCTCCGGCCGCTTGGGTGGAGAGGCTATTCGGCTATGACTGGGCACAACAGACAATCGGCTGCTCTGATGCCGCCGTGTTCCGGCTGTCAGCGCAGGGGCGCCCGGTTCTTTTTGTCAAGACCGACCTGTCCGGTGCCCTGAATGAACTGCAGGACGAGGCAGCGCGGCTATCGTGGCTGGCCACGACGGGCGTTCCTTGCGCAGCTGTGCTCGACGTTGTCACTGAAGCGGGAAGGGACTGGCTGCTATTGGGCGAAGTGCCGGGGCAGGATCTCCTGTCATCTCACCTTGCTCCTGCCGAGAAAGTATCCATCATGGCTGATGCAATGCGGCGGCTGCATACGCTTGATCCGGCTACCTGCCCATTC…
mNectarine	ATGGTGAGCAAGGGCGAGGAGGATAACATGGCCATCATCAAGGAGTTCATGCGCTTCAAGGTGCACATGGAGGGCTCCGTGAACGGCCACGAGTTCGAGATCGAGGGTGAGGGCGAGGGCCGCCCCTACGAGGGCACCCAGACCGCCAAGCTGAAGGTGACCAAGGGTGGCCCCCTGCCCTTCGCCTGGGACATCCTGTCCCCTCAGTTCTGCTACGGCTCCAAGGCCTATGTGAAGCACCCCGCCGACATCCCCGACTACTTGAAGCTGTCCTTCCCCGAGGGCCTCAATTGGGAGCGCGTGATGAACTTCGAGGACGGCGGCGTGGTGACCGTGACCCAGGACTCCTCCCTGCAGGACGGCGAGTTCATCTACAAGGTGAAGCTGCGCGGCACTAAC…
SEAP	ATGCTGCTGCTGCTGCTGCTGCTGGGCCTGAGGCTACAGCTCTCCCTGGGCATCATCCCAGTTGAGGAGGAGAACCCGGACTTCTGGAACCGCGAGGCAGCCGAGGCCCTGGGTGCCGCCAAGAAGCTGCAGCCTGCACAGACAGCCGCCAAGAACCTCATCATCTTCCTGGGCGATGGGATGGGGGTGTCTACGGTGACAGCTGCCAGGATCCTAAAAGGGCAGAAGAAGGACAAACTGGGGCCTGAGATACCCCTGGCCATGGACCGCTTCCCATATGTGGCTCTGTCCAAGACATACAATGTAGACAAACATGTGCCAGACAGTGGAGCCACAGCCACGGCCTACCTGTGCGGGGTCAAGGGCAACTTCCAGACCATTGGCTTGAGTGCAGCCGCC…
small t intron	GTAAATATAAAATTTTTAAGTGTATAATGTGTTAAACTACTGATTCTAATTGTTTGTGTATTTTAG
tnpA promoter	CTGATGAATCCCCTAATGATTTTGGTAAAAATCATTAAGTTAAGGTGGACACACATCTTGTCATATGATTAAATGGTTTCGCGAAAAATCAATAATCAGACAACAAG
Mini-TK promoter	TTCGCATATTAAGGTGACGCGTGTGGCCTCGAACACCGAGCGACCCTGCAGCGACCCGCTTAA
minimal CMV promoter	GGTAGGCGTGTACGGTGGGAGGCCTATATAAGCAGAGCT
CMVd2 promoter	GACGCAAATGGGCGGTAGGCGTGTACGGTGGGAGGTCTATATAAGCAGAGCT
mRNA-pr' transcription	AACGATGGGTTAATTCGCTCGTTGTGGTAGTGAGATGAAAAGAGGCGGCGCTTACTACCGATTCCGCCTAGTTGGTCACTTCGACGTATCGTCTGGAACTCCAACCATCGCAGGCAGAGAGGTCTGCAAAATGCAATCCCGAAACAGTTCGCAGGTAATAGTTAGAGCCTGCATAACGGTTTCGGGATTTTTTA
hsp70 poly(A)	GGCCAAAGAGTCTAATTTTTGTTCATCAATGGGTTATAACATATGGGTTATATTATAAGTTTGTTTTAAGTTTTTGAGACTGATAAGAATGTTTCGATCGAATATTCCATAGAACAACAATAGTATTACCTAATTACCAAGTCTTAATTTAGCAAAAATGTTATTGCTTATAGAAAAAATAAATTATTTATTTGAAATTTAAAGTCAACTTGTCATTTAATGTCTTGTAGACTTTTGAAAGTCTTACGATACAATTAGTATCTAATATACATGGGTTCATTCTACATTCTATATTAGTGATGATTTCTTTAGCTAGTAATACATTTTAATTATATTCGGCTTTGATGATTTTCTGATTTTTTCCGAACGGATTTTCGTAGACCCTTTCGATCTCATAAT…
PS-CFP2	ATGAGCAAGGGCGCCGAGCTGTTCACCGGCATCGTGCCCATCCTGATCGAGCTGAATGGCGATGTGAATGGCCACAAGTTCAGCGTGAGCGGCGAGGGCGAGGGCGATGCCACCTACGGCAAGCTGACCCTGAAGTTCATCTGCACCACCGGCAAGCTGCCTGTGCCCTGGCCCACCCTGGTGGCCACCCTGAGCTACGGCGTGCAGTGCTTCTCACGCTACCCCGATCACATGAAGCAGCACGACTTCTTCAAGAGCGCCATGCCTGAGGGCTACATCCAGGAGCGCACCATCTTCTTCGAGGATGACGGCAACTACAAGACGCGCGCCGAGGTGAAGTTCGAGGGCGATACCCTGGTGAGTCGCATCGAGCTGACCGGCACTGATTTCAAGGAGGAT…
P element 3' end	GCAAGAGACATCCACTTAACGTATGCTTGCAATAAGTGCGAGTGAAAGGAATAGTATTCTGAGTGTCGTATTGAGTCTGAGTGAGACAGCGATATGATTGTTGATTAACCCTTAGCATGTCCGTGGGGTTTGAATTAACTCATAATATTAATTAGACGAAATTATTTTTAAAGTTTTATTTTTAATAATTTGCGAGTACGCA
S-Tag	AAAGAAACCGCTGCTGCGAAATTTGAACGCCAGCACATGGACTCG
5' β-globin insulator	CATCTTGGACCATTAGCTCCACAGGTATCTTCTTCCCTCTAGTGGTCATAACAGCAGCTTCAGCTACCTCTC
ECFP	AGCAAGGGCGAGGAGCTGTTCACCGGGGTGGTGCCCATCCTGGTCGAGCTGGACGGCGACGTAAACGGCCACAAGTTCAGCGTGTCCGGCGAGGGCGAGGGCGATGCCACCTACGGCAAGCTGACCCTGAAGTTCATCTGCACCACCGGCAAGCTGCCCGTGCCCTGGCCCACCCTCGTGACCACCCTGACCTGGGGCGTGCAGTGCTTCAGCCGCTACCCCGACCACATGAAGCAGCACGACTTCTTCAAGTCCGCCATGCCCGAAGGCTACGTCCAGGAGCGCACCATCTTCTTCAAGGACGACGGCAACTACAAGACCCGCGCCGAGGTGAAGTTCGAGGGCGACACCCTGGTGAACCGCATCGAGCTGAAGGGCATCGACTTCAAGGAGGACGGC…
FLAG (DYK) tag	GATTACAAGGATGACGACGATAAG
hSyn promoter	AGTGCAAGTGGGTTTTAGGACCAGGATGAGGCGGGGTGGGGGTGCCTACCTGACGACCGACCCCGACCCACTGGACAAGCACCCAACCCCCATTCCCCAAATTGCGCATCCCCTATCAGAGAGGGGGAGGGGAAACAGGATGCGGCGAGGCGCGTGCGCACTGCCAGCTTCAGCACCGCGGACAGTGCCTTCGCCCCCGCCTGGCGGCGCGCGCCACCGCCGCCTCAGCACTGAAGGCGCGCTGACGTCACTCGCCGGTCCCCCGCAAACTCCCCTTCCCGGCCACCTTGGTCGCGTCCGCGCCGCCGCCGGCCCAGCCGGACCGCACCACGCGAGGCGCGAGATAGGGGGGCACGGGCGCGACCATCTGCGCTGCGGCGCCGGCGACTCAGCGCTGCC…
BirA	ATGAAGGATAACACCGTGCCACTGAAATTGATTGCCCTGTTAGCGAACGGTGAATTTCACTCTGGCGAGCAGTTGGGTGAAACGCTGGGAATGAGCCGGGCGGCTATTAATAAACACATTCAGACACTGCGTGACTGGGGCGTTGATGTCTTTACCGTTCCGGGTAAAGGATACAGCCTGCCTGAGCCCATCCAGTTACTTAATGCTGAACAGATATTGGGTCAGCTGGATGGCGGTAGTGTAGCCGTGCTGCCAGTTATTGACTCCACGAATCAGTACCTTCTTGATCGTATCGGAGAGCTTAAATCGGGCGATGCCTGTGTTGCAGAATACCAGCAGGCTGGCCGTGGTCGCCGGGGGCGGAAATGGTTTTCGCCTTTTGGCGCAAACTTATATTTG…
IFP1.4	ATGGCTCGGGACCCTCTGCCATTCTTTCCACCTCTGTACCTGGGCGGCCCTGAGATTACAACCGAGAACTGCGAGAGAGAGCCTATCCACATTCCTGGGTCCATCCAGCCACACGGGGCTCTGCTCACAGCTGACGGCCACTCCGGAGAGGTGCTCCAAGTGTCCCTGAATGCCGCTACCTTCCTGGGCCAGGAGCCTACTGTGCTGCGGGGGCAGACCCTGGCTGCCCTGCTCCCCGAGCAGTGGCCAGCCCTGCAGGCAGCCCTGCCCCCAGGATGTCCAGATGCCCTCCAATACAGGGCCACCCTCGACTGGCCAGCTGCTGGGCACCTCAGCCTGACTGTGCATCGGGTGGCTGAACTCCTGATCCTGGAGTTCGAACCTACCGAGGCCTGGGAC…
amdS	ATGCCTCAATCCTGGGAAGAACTGGCCGCTGATAAGCGCGCCCGCCTCGCAAAAACCATCCCTGATGAATGGAAAGTCCAGACGCTGCCTGCGGAAGACAGCGTTATTGATTTCCCAAAGAAATCGGGGATCCTTTCAGAGGCCGAACTGAAGATCACAGAGGCTTCCGCTGCGGATCTTGTGTCCAAGCTGGCGGCCGGAGAGTTGACCTCGGTGGAAGTTACGCTAGCATTCTGTAAACGGGCAGCAATCGCCCAGCAGTTAACAAACTGCGCCCACGAGTTCTTCCCTGACGCCGCTCTCGCGCAGGCAAGGGAACTCGATGAATACTACGCAAAGCACAAGAGACCCGTTGGTCCACTCCATGGCCTCCCCATCTCTCTCAAAGACCAGCTTCGA…
mScarlet-H	ATGGTGAGCAAGGGCGAGGCAGTGATCAAGGAGTTCATGCGGTTCAAGGTGCACATGGAGGGCTCCATGAACGGCCACGAGTTCGAGATCGAGGGCGAGGGCGAGGGCCGCCCCTACGAGGGCACCCAGACCGCCAAGCTGAAGGTGACCAAGGGTGGCCCCCTGCCCTTCTCCTGGGACATCCTGTCCCCTCAGTTCATGTACGGCTCCAGGGCCTTCACCAAGCACCCCGCCGACATCCCCGACTACTATAAGCAGTCCTTCCCCGAGGGCTTCAAGTGGGAGCGCGTGATGAACTTCGAGGACGGCGGCGCCGTGACCGTGACCCAGGACACCTCCCTGGAGGACGGCACCCTGATCTACAAGGTGAAGCTCCGCGGCACCAACTTCCCTCCTGAC…
mScarlet-I	ATGGTGAGCAAGGGCGAGGCAGTGATCAAGGAGTTCATGCGGTTCAAGGTGCACATGGAGGGCTCCATGAACGGCCACGAGTTCGAGATCGAGGGCGAGGGCGAGGGCCGCCCCTACGAGGGCACCCAGACCGCCAAGCTGAAGGTGACCAAGGGTGGCCCCCTGCCCTTCTCCTGGGACATCCTGTCCCCTCAGTTCATGTACGGCTCCAGGGCCTTCATCAAGCACCCCGCCGACATCCCCGACTACTATAAGCAGTCCTTCCCCGAGGGCTTCAAGTGGGAGCGCGTGATGAACTTCGAGGACGGCGGCGCCGTGACCGTGACCCAGGACACCTCCCTGGAGGACGGCACCCTGATCTACAAGGTGAAGCTCCGCGGCACCAACTTCCCTCCTGAC…
V	ATGCCTGTACCAAATCCTACAATGCCGGTGAAAGGTGCCGGGACCACCCTGTGGGTTTATAAGGGGAGCGGTGACCCTTACGCGAATCCGCTTTCAGACGTTGACTGGTCGCGTCTGGCAAAAGTTAAAGACCTGACGCCCGGCGAACTGACCGCTGAGTCCTATGACGACAGCTATCTCGATGATGAAGATGCAGACTGGACTGCGACCGGGCAGGGGCAGAAATCTGCCGGAGATACCAGCTTCACGCTGGCGTGGATGCCCGGAGAGCAGGGGCAGCAGGCGCTGCTGGCGTGGTTTAATGAAGGCGATACCCGTGCCTATAAAATCCGCTTCCCGAACGGCACGGTCGATGTGTTCCGTGGCTGGGTCAGCAGTATCGGTAAGGCGGTGACGGCG…
Tn7L	AACCAGATAAGTGAAATCTAGTTCCAAACTATTTTGTCATTTTTAATTTTCGTATTAGCTTACGACGCTACACCCAGTTCCCATCTATTTTGTCACTCTTCCCTAAATAATCCTTAAAAACTCCATTTCCACCCCTCCCAGTTCCCAACTATTTTGTCCGCCCACA
PDGFRβ TM domain	GCTGTGGGCCAGGACACGCAGGAGGTCATCGTGGTGCCACACTCCTTGCCCTTTAAGGTGGTGGTGATCTCAGCCATCCTGGCCCTGGTGGTGCTCACCATCATCTCCCTTATCATCCTCATCATGCTTTGGCAGAAGAAGCCACGT
phage φC31 attP	AACCCCTTGTGTCATGTCGGCGACCCTACGCCCCCAACTGAGAGAACTCAAAGGTTACCCCAGTTGGGGCACTACTCCCGAAAACCGCTTCTGACCTGGG
HSV TK poly(A) signal	CGGCAATAAAAAGACAGAATAAAACGCACGGGTGTTGGGTCGTTTGTTC
tTS	GCAGTGTCAGTGACATTTGAAGATGTGGCTGTGCTCTTTACTCGGGACGAGTGGAAGAAGCTGGATCTGTCTCAGAGAAGCCTGTACCGTGAGGTGATGCTGGAGAATTACAGCAACCTGGCCTCCATGGCAGGATTCCTGTTTACCAAACCAAAGGTGATCTCCCTGTTGCAGCAAGGAGAGGATCCCTGGTAA
RelA (p65) AD	CCTACACAGGCCGGCGAGGGCACACTGTCTGAAGCTCTGCTGCAGCTGCAGTTCGACGACGAGGATCTGGGAGCCCTGCTGGGAAACAGCACCGATCCTGCCGTGTTCACCGACCTGGCCAGCGTGGACAACAGCGAGTTCCAGCAGCTGCTGAACCAGGGCATCCCTGTGGCCCCTCACACCACCGAGCCCATGCTGATGGAATACCCCGAGGCCATCACCCGGCTCGTGACAGGCGCTCAGAGGCCTCCTGATCCAGCTCCTGCCCCTCTGGGAGCACCAGGCCTGCCTAATGGACTGCTGTCTGGCGACGAGGACTTCAGCTCTATCGCCGATATGGATTTCTCAGCCTTGCTG
ATF6 RE	ATCGAGACAGGTGCTGACGTGGCATTCATCGAGACAGGTGCTGACGTGGCATTCATCGAGACAGGTGCTGACGTGGCATTCATCGAGACAGGTGCTGACGTGGCATTCATCGAGACAGGTGCTGACGTGGCATTC
AOX1 3' fragment	TCGAGTATCTATGATTGGAAGTATGGGAATGGTGATACCCGCATTCTTCAGTGTCTTGAGGTCTCCTATCAGATTATGCCCAACTAAAGCAACCGGAGGAGGAGATTTCATGGTAAATTTCTCTGACTTTTGGTCATCAGTAGACTCGAACTGTGAGACTATCTCGGTTATGACAGCAGAAATGTCCTTCTTGGAGACAGTAAATGAAGTCCCACCAATAAAGAAATCCTTGTTATCAGGAACAAACTTCTTGTTTCGAACTTTTTCGGTGCCTTGAACTATAAAATGTAGAGTGGATATGTCGGGTAGGAATGGAGCGGGCAAATGCTTACCTTCTGGACCTTCAAGAGGTATGTAGGGTTTGTAGATACTGATGCCAACTTCAGTGACAACGTTGCT…
hmAzami-Green	ATGGTGAGCGTGATCAAGCCCGAGATGAAGATCAAGCTGTGCATGAGGGGCACCGTGAACGGCCACAACTTCGTGATCGAGGGCGAGGGCAAGGGCAACCCCTACGAGGGCACCCAGATCCTGGACCTGAACGTGACCGAGGGCGCCCCCCTGCCCTTCGCCTACGACATCCTGACCACCGTGTTCCAGTACGGCAACAGGGCCTTCACCAAGTACCCCGCCGACATCCAGGACTACTTCAAGCAGACCTTCCCCGAGGGCTACCACTGGGAGAGGAGCATGACCTACGAGGACCAGGGCATCTGCACCGCCACCAGCAACATCAGCATGAGGGGCGACTGCTTCTTCTACGACATCAGGTTCGACGGCACCAACTTCCCCCCCAACGGCCCCGTGATG…
BFP	AGCAAGGGCGAGGAGCTGTTCACCGGGGTGGTGCCCATCCTGGTCGAGCTGGACGGCGACGTAAACGGCCACAAGTTCAGCGTGTCCGGCGAGGGCGAGGGCGATGCCACCTACGGCAAGCTGACCCTGAAGTTCATCTGCACCACCGGCAAGCTGCCCGTGCCCTGGCCCACCCTCGTGACCACCCTGAGCCACGGCGTCCAGTGCTTCAGCCGCTACCCCGACCACATGAAGCAGCACGACTTCTTCAAGTCCGCCATGCCCGAAGGCTACGTCCAGGAGCGCACCATCTTCTTCAAGGACGACGGCAACTACAAGACCCGCGCCGAGGTGAAGTTCGAGGGCGACACCCTGGTGAACCGCATCGAGCTGAAGGGCATCGACTTCAAGGAGGACGGC…
β-globin terminator	GATCTTTTTCCCTCTGCCAAAAATTATGGGGACATCATGAAGCCCCTTGAGCATCTGACTTCTGGCTAATAAAGGAAATTTATTTTCATTGCAATAGTGTGTTGGAATTTTTTGTGTCTCTCACTCGGAAGGACATATGGGAGGGCAAATCATTTAAAACATCAGAATGAGTATTTGGTTTAGAGTTTGGCAACATATGCCCATATGTAA
ZsYellow	ATGGCTCATTCAAAGCACGGTCTAAAAGAAGAAATGACAATGAAATACCACATGGAAGGGTGCGTCAACGGACATAAATTTGTGATCACGGGCGAAGGCATTGGATATCCGTTCAAAGGGAAACAGACTATTAATCTGTGTGTGATCGAAGGGGGACCATTGCCATTTTCCGAAGACATATTGTCAGCTGGCTTTAAGTACGGAGACAGGATTTTCACTGAATATCCTCAAGACATAGTAGACTATTTCAAGAACTCGTGTCCTGCTGGATATACATGGGGCAGGTCTTTTCTCTTTGAGGATGGAGCAGTCTGCATATGCAATGTAGATATAACAGTGAGTGTCAAAGAAAACTGCATTTATCATAAGAGCATATTTAATGGAGTGAATTTTCCTGCT…
HRE	GTGACTACGTGCTGCCTAGGTGACTACGTGCTGCCTAGGTGACTACGTGCTGCCTAGGTGACTACGTGCTGCCTAG
MRE	GTCTGCACACGGCCCGTCTGCACACGGCCCGTCTGCACACGGCCCGTCTGCACACGGCCCGTCTGCACACGGCCC
tTA	GCGTACAGCCGCGCGCGTACGAAAAACAATTACGGGTCTACCATCGAGGGCCTGCTCGATCTCCCGGACGACGACGCCCCCGAAGAGGCGGGGCTGGCGGCTCCGCGCCTGTCCTTTCTCCCCGCGGGACACACGCGCAGACTGTCGACGGCCCCCCCGACCGATGTCAGCCTGGGGGACGAGCTCCACTTAGACGGCGAGGACGTGGCGATGGCGCATGCCGACGCGCTAGACGATTTCGATCTGGACATGTTGGGGGACGGGGATTCCCCGGGTCCGGGATTTACCCCCCACGACTCCGCCCCCTACGGCGCTCTGGATATGGCCGACTTCGAGTTTGAGCAGATGTTTACCGATGCCCTTGGAATTGACGAGTACGGTGGGTAG
siRNA target site	GCGTTGAAATAGCGTACAA
PpTRP2	ATGAGTGTAAGTGATAGTCATCTTGCAACAGATTATTTTGGAACGCAACTAACAAAGCAGATACACCCTTCAGCAGAATCCTTTCTGGATATTGTGAAGAATGATCGCCAAAGTCACAGTCCTGAGACAGTTCCTAATCTTTACCCCATTTACAAGTTCATCCAATCAGACTTCTTAACGCCTCATCTGGCTTATATCAAGCTTACCAACAGTTCAGAAACTCCCAGTCCAAGTTTCTTGCTTGAAAGTGCGAAGAATGGTGACACCGTTGACAGGTACACCTTTATGGGACATTCCCCCAGAAAAATAATCAAGACTGGGCCTTTAGAGGGTGCTGAAGTTGACCCCTTGGTGCTTCTGGAAAAAGAACTGAAGGGCACCAGACAAGCGCAACTTCCT…
5' miR-30a	TTGAATGAGGCTTCAGTACTTTACAGAATCGTTGCCTGCACATCTTGGAAACACTTGCTGGGATTACTTCTTCAGGTTAACCCAACAGAAGGCTAAAGAAGGTATATTGCTGTTGACAGTGA
TurboFP635	ATGGTGGGTGAGGATAGCGTGCTGATCACCGAGAACATGCACATGAAACTGTACATGGAGGGCACCGTGAACGACCACCACTTCAAGTGCACATCCGAGGGCGAAGGCAAGCCCTACGAGGGCACCCAGACCATGAAGATCAAGGTGGTCGAGGGCGGCCCTCTCCCCTTCGCCTTCGACATCCTGGCTACCAGCTTCATGTACGGCAGCAAAACCTTTATCAACCACACCCAGGGCATCCCCGACTTCTTTAAGCAGTCCTTCCCTGAGGGCTTCACATGGGAGAGGATCACCACATACGAAGACGGGGGCGTGCTGACCGCTACCCAGGACACCAGCCTCCAGAACGGCTGCCTCATCTACAACGTCAAGATCAACGGGGTGAACTTCCCATCCAAC…
dTomato	ATGGTGAGCAAGGGCGAGGAGGTCATCAAAGAGTTCATGCGCTTCAAGGTGCGCATGGAGGGCTCCATGAACGGCCACGAGTTCGAGATCGAGGGCGAGGGCGAGGGCCGCCCCTACGAGGGCACCCAGACCGCCAAGCTGAAGGTGACCAAGGGCGGCCCCCTGCCCTTCGCCTGGGACATCCTGTCCCCCCAGTTCATGTACGGCTCCAAGGCGTACGTGAAGCACCCCGCCGACATCCCCGATTACAAGAAGCTGTCCTTCCCCGAGGGCTTCAAGTGGGAGCGCGTGATGAACTTCGAGGACGGCGGTCTGGTGACCGTGACCCAGGACTCCTCCCTGCAGGACGGCACGCTGATCTACAAGGTGAAGATGCGCGGCACCAACTTCCCCCCCGAC…
iRFP682	ATGGCGGAAGGATCCGTCGCCAGGCAGCCTGACCTCTTGACCTGCGACGATGAGCCGATCCATATCCCCGGTGCCATCCAACCGCATGGACTGCTGCTCGCCCTCGCCGCCGACATGACGATCGTTGCCGGCAGCGACAACCTTCCCGAACTCACCGGACTGGCGATCGGCGCCCTGATCGGCCGCTCTGCGGCCGATGTCTTCGACTCGGAGACGCACAACCGTCTGACGATCGCCTTGGCCGAGCCCGGGGCGGCCGTCGGAGCACCGATCACTGTCGGCTTCACGATGCGAAAGGACGCAGGCTTCATCGGCTCCTGGCATCGCCATGATCAGCTCATCTTCCTCGAGCTCGAGCCTCCCCAGCGGGACGTCGCCGAGCCGCAGGCGTTCTTCCGC…
FRB	GAGATGTGGCACGAGGGCCTGGAGGAGGCCAGCAGACTGTACTTCGGCGAGAGAAACGTGAAGGGCATGTTCGAGGTGCTGGAGCCCCTGCACGCCATGATGGAGAGAGGCCCCCAGACCCTGAAGGAGACCAGCTTCAACCAGGCCTACGGCAGAGACCTGATGGAGGCCCAGGAGTGGTGCAGAAAGTACATGAAGAGCGGCAACGTGAAGGACCTGACCCAGGCCTGGGACCTGTACTACCACGTGTTCAGAAGAATCAGCAAGCAG
iRFP720	ATGGCGGAAGGATCCGTCGCCAGGCAGCCTGACCTCTTGACCTGCGACGATGAGCCGATCCATATCCCCGGTGCCATCCAACCGCATGGACTGCTGCTCGCCCTCGCCGCCGACATGACGATCGTTGCCGGCAGCGACAACCTTCCCGAACTCACCGGACTGGCGATCGGCGCCCTGATCGGCCGCTCTGCGGCCGATGTCTTCGACTCGGAGACGCACAACCGTCTGACGATCGCCTTGGCCGAGCCCGGGGCGGCCGTCGGAGCACCGATCACTGTCGGCTTCACGATGCGAAAGGACGCAGGCTTCATCGGCTCCTGGCATCGCCATGATCAGCTCATCTTCCTCGAGCTCGAGCCTCCCCAGCGGGACGTCGCCGAGCCGCAGGCGTTCTTCCGC…
hsp70 promoter	CTAGAATCCCAAAACAAACTGGTTATTGTGGTAGGTCATTTGTTTGGCAGAAAGAAAACTCGAGAAATTTCTCTGGCCGTTATTCGTTATTCTCTCTTTTCTTTTTGGGTCTCTCCCTCTCTGCACTAATGCTCTCTCACTCTGTCACACAGTAAACGGCATACTGCTCTCGTTGGTTCGAGAGAGCGCGCCTCGAATGTTCGCGAAAAGAGCGCCGGAGTATAAATAGAGGCGCTTCGTCTACGGAGCGACAATTCAATTCAAACAAGCAAAGTGAACACGTCGCTAAGCGAAAGCTAAGCAAATAAACAAGCGCAGCTGAACAAGCTAAACAATCTGCAG
FAPβ1	GCTAGCCAGGTGCAGCTGGTGGAATCTGAGGCTGAGGTGAAGAAGCCTGGGTCCTCGGTGAAGGTCTCCTGCAAGGCCTCTGGAGGCACCTTCAGCAGCTATGCTATCAGCTGGGTGCGGCAGGCCCCTGGACAAGGGCTTGAGTGGATGGGAGGGACCATCCCTATCTTTGGTACAGCAGACTACGCACAGGAGTTCCAGGGCAGAGTCACGATTACCACGGACGAATCCACGAGCACAGCCTACATGGAGCTGAGCGGCCTGAGATCTGAGGACACGGCCGTGTATTACTGTGTTTTGTTGGGTACAACTATGGTTACGGGACACTACTTTGACTACTGGGGCCAGGGAACCCTGGTCACCGTCTCCTCAGGAATTCTAGGATCCGGTGGCGGTGGC…
Red Firefly Luciferase	ATGGAAAATATGGAAAACGACGAGAACATCGTGGTGGGCCCCAAGCCCTTCTACCCCATCGAGGAAGGCAGCGCCGGCACCCAGCTGCGGAAGTACATGGAAAGATACGCCAAGCTGGGCGCCATTGCCTTCACCAACGCCGTGACCGGCGTGGACTACAGCTACGCCGAGTACCTGGAAAAGAGCTGCTGCCTGGGCAAGGCTCTGCAGAACTACGGCCTGGTGGTGGACGGCCGGATCGCCCTGTGCAGCGAGAACTGCGAGGAATTCTTCATCCCCGTGATCGCCGGCCTGTTCATCGGCGTGGGCGTGGCTCCCACCAACGAGATCTACACCCTGCGGGAGCTGGTGCACAGCCTGGGCATCAGCAAGCCCACCATCGTGTTCAGCAGCAAGAAG…
FRT (minimal)	GAAGTTCCTATTCTCTAGAAAGTATAGGAACTTC
orf-64	ATGAAAAGAGGCGGCGCTTACTACCGATTCCGCCTAGTTGGTCACTTCGACGTATCGTCTGGAACTCCAACCATCGCAGGCAGAGAGGTCTGCAAAATGCAATCCCGAAACAGTTCGCAGGTAATAGTTAGAGCCTGCATAACGGTTTCGGGATTTTTTATATCTGCACAACAGGTAAGAGCATTGAGTCGATAA
Factor Xa site	ATCGAGGGAAGG
HIS3 promoter	CTAGTACACTCTATATTTTTTTATGCCTCGGTAATGATTTTCATTTTTTTTTTTCCCCTAGCGGATGACTCTTTTTTTTTCTTAGCGATTGGCATTATCACATAATGAATTATACATTATATAAAGTAATGTGATTTCTTCGAAGAATATACTAAAAAATGAGCAGGCAAGATAAACGAAGGCAAAG
CMVd3 promoter	ATGGGCGGTAGGCGTGTACGGTGGGAGGTCTATATAAGCAGAGCT
RPR1 promoter	GATCTGCCAATTGAACATAACATGGTAGTTACATATACTAGTAATATGGTTCGGCACACATTAAAAGTATAAAAACTATCTGAATTACGAATTACATATATTGGTCATAAAAATCAATCAATCATCGTGTGTTTTATATGTCTCTTATCTAAGTATAAGAATATCCATAGTTAATATTCACTTACGCTACCTTTTAACCTGTAATCATTGTCAACAGGATATGTTAACGACCCACATTGATAAACGCTAGTATTTCTTTTTCCTCTTCTTATTGGCCGGCTGTCTCTATACTCCCCTATAGTCTGTTTCTTTTCGTTTCGATTGTTTTACGTTTGAGGCCTCGTGGCGCACATGGTACGCTGTGGTGCTCGCGGCTGGGAACGAAACTCTGGGAGCTGC…
CMV IE94 promoter	GACCATAGCCAATTCAATATGGCGTATATGGACTCATGCCAATTCAATATGGTGGATCTGGACCTGTGCCAATTCAATATGGCGTATATGGACTCGTGCCAATTCAATATGGTGGATCTGGACCCCAGCCAATTCAATATGGCGGACTTGGCACCATGCCAATTCAATATGGCGGACTTGGCACTGTGCCAACTGGGGAGGGGTCTACTTGGCACGGTGCCAAGTTTGAGGAGGGGTCTTGGCCCTGTGCCAAGTCCGCCATATTGAATTGGCATGGTGCCAATAATGGCGGCCATATTGGCTATATGCCAGGATCAATATATAGGCAATATCCAATATGGCCCTATGCCAATATGGCTATTGGCCAGGTTCAATACTATGTATTGGCCCTATGCCATA…
TelN	ATGAGCAAGGTAAAAATCGGTGAGTTGATCAACACGCTTGTGAATGAGGTAGAGGCAATTGATGCCTCAGACCGCCCACAAGGCGACAAAACGAAGAGAATTAAAGCCGCAGCCGCACGGTATAAGAACGCGTTATTTAATGATAAAAGAAAGTTCCGTGGGAAAGGATTGCAGAAAAGAATAACCGCGAATACTTTTAACGCCTATATGAGCAGGGCAAGAAAGCGGTTTGATGATAAATTACATCATAGCTTTGATAAAAATATTAATAAATTATCGGAAAAGTATCCTCTTTACAGCGAAGAATTATCTTCATGGCTTTCTATGCCTACGGCTAATATTCGCCAGCACATGTCATCGTTACAATCTAAATTGAAAGAAATAATGCCGCTTGCCGAA…
Ubi promoter	ATTCGGGTCAAGGCGGAAGCCAGCGCGCCACCCCACGTCAGCAAATACGGAGGCGCGGGGTTGACGGCGTCACCCGGTCCTAACGGCGACCAACAAACCAGCCAGAAGAAATTACAGTAAAAAAAAAGTAAATTGCACTTTGATCCACCTTTTATTACCTAAGTCTCAATTTGGATCACCCTTAAACCTATCTTTTCAATTTGGGCCGGGTTGTGGTTTGGACTACCATGAACAACTTTTCGTCATGTCTAACTTCCCTTTCAGCAAACATATGAACCATATATAGAGGAGATCGGCCGTATACTAGAGCTGATGTGTTTAAGGTCGTTGATTGCACGAGAAAAAAAAATCCAAATCGCAACAATAGCAAATTTATCTGGTTCAAAGTGAAAAGATATG…
gRNA scaffold	GTTTTAGAGCTAGAAATAGCAAGTTAAAATAAGGCTAGTCCGTTATCAACTTGAAAAAGTGGCACCGAGTCGGTGC
PAmCherry	ATGGTGAGCAAGGGCGAGGAGGATAACATGGCCATCATTAAGGAGTTCATGCGCTTCAAGGTGCACATGGAGGGGTCCGTGAACGGCCACGTGTTCGAGATCGAGGGCGAGGGCGAGGGCCGCCCCTACGAGGGCACCCAGACCGCCAAGCTGAAGGTGACCAAGGGTGGCCCCCTGCCCTTCACCTGGGACATCCTGTCCCCTCAATTCATGTACGGCTCCAATGCCTACGTGAAGCACCCCGCCGACATCCCCGACTACTTTAAGCTGTCCTTCCCCGAGGGCTTCAAGTGGGAGCGCGTGATGAAATTCGAGGACGGCGGCGTGGTGACCGTGACCCAGGACTCCTCCCTGCAGGACGGTGAGTTCATCTACAAGGTGAAGCTGCGCGGCACCAAC…
virB4	ATGCTCGGCGCGAGTGGAACGACCGAAAGATCCGGTGAGATCTATCTCCCTTATATTGGCCACCTCAGCGACCATATCGTCCTTCTTGAAGACGGATCGATCATGACCATTGCGAGAATTGATGGCGTTGCATTCGAGCTTGAGGAAACTGAAATGCGCAATGCGCGTTGTCGTGCGTTCAACACGCTGTTGCGCAATATCGCTGATGATCATGTGTCAATATATGCTCACCTCGTACGTCATGCCGACGTGCCATCATCGGCGCCGCGACACTTCCGTAGTGTTTTCGCCGCTAGCCTGAACGAAGCTTTTGAACAGCGCGTGCTCTCCGGCCAACTCCTCCGCAATGAACACTTCCTTACGTTGATTGTCTACCCACAGGCGGCTTTAGGGAAGGTA…
dCas9(C)	CGGGGCAAGAGCGACAACGTGCCCTCCGAAGAGGTCGTGAAGAAGATGAAGAACTACTGGCGGCAGCTGCTGAACGCCAAGCTGATTACCCAGAGAAAGTTCGACAATCTGACCAAGGCCGAGAGAGGCGGCCTGAGCGAACTGGATAAGGCCGGCTTCATCAAGAGACAGCTGGTGGAAACCCGGCAGATCACAAAGCACGTGGCACAGATCCTGGACTCCCGGATGAACACTAAGTACGACGAGAATGACAAGCTGATCCGGGAAGTGAAAGTGATCACCCTGAAGTCCAAGCTGGTGTCCGATTTCCGGAAGGATTTCCAGTTTTACAAAGTGCGCGAGATCAACAACTACCACCACGCCCACGACGCCTACCTGAACGCCGTCGTGGGAACCGCC…
P2A	GCAACAAACTTCTCTCTGCTGAAACAAGCCGGAGATGTCGAAGAGAATCCTGGACCG
TRE3G BI promoter	GCGATCTGACGGTTCACTAAACGAGCTCTGCTTATATAGGCCTCCCACCGTACACGCCACCTCGACATACTCGAGTTTACTCCCTATCAGTGATAGAGAACGTATGAAGAGTTTACTCCCTATCAGTGATAGAGAACGTATGCAGACTTTACTCCCTATCAGTGATAGAGAACGTATAAGGAGTTTACTCCCTATCAGTGATAGAGAACGTATGACCAGTTTACTCCCTATCAGTGATAGAGAACGTATCTACAGTTTACTCCCTATCAGTGATAGAGAACGTATATCCAGTTTACTCCCTATCAGTGATAGAGAACGTATAAGCTTTAGGCGTGTACGGTGGGCGCCTATAAAAGCAGAGCTCGTTTAGTGAACCGTCAGATCGCCTGGAGCAATTCC…
scFv GCN4	ATGGGCCCCGACATCGTGATGACCCAGAGCCCCAGCAGCCTGAGCGCCAGCGTGGGCGACCGCGTGACCATCACCTGCCGCAGCAGCACCGGCGCCGTGACCACCAGCAACTACGCCAGCTGGGTGCAGGAGAAGCCCGGCAAGCTGTTCAAGGGCCTGATCGGCGGCACCAACAACCGCGCCCCCGGCGTGCCCAGCCGCTTCAGCGGCAGCCTGATCGGCGACAAGGCCACCCTGACCATCAGCAGCCTGCAGCCCGAGGACTTCGCCACCTACTTCTGCGCCCTGTGGTACAGCAACCACTGGGTGTTCGGCCAGGGCACCAAGGTGGAGCTGAAGCGCGGCGGCGGCGGCAGCGGCGGCGGCGGCAGCGGCGGCGGCGGCAGCAGCGGCGGCGGC…
EF-1α MCS	GCGGCCGCTTCGAAGGTACCAGCACAGTGGACTCGAGAGATCTGGCCGGCTGGGCCCGTTTCGAA
cPPT/CTS	TTTTAAAAGAAAAGGGGGGATTGGGGGGTACAGTGCAGGGGAAAGAATAGTAGACATAATAGCAACAGACATACAAACTAAAGAATTACAAAAACAAATTACAAAAATTCAAAATTTT
TurboGFP	ATGGAGAGCGACGAGAGCGGCCTGCCCGCCATGGAGATCGAGTGCCGCATCACCGGCACCCTGAACGGCGTGGAGTTCGAGCTGGTGGGCGGCGGAGAGGGCACCCCCGAGCAGGGCCGCATGACCAACAAGATGAAGAGCACCAAAGGCGCCCTGACCTTCAGCCCCTACCTGCTGAGCCACGTGATGGGCTACGGCTTCTACCACTTCGGCACCTACCCCAGCGGCTACGAGAACCCCTTCCTGCACGCCATCAACAACGGCGGCTACACCAACACCCGCATCGAGAAGTACGAGGACGGCGGCGTGCTGCACGTGAGCTTCAGCTACCGCTACGAGGCCGGCCGCGTGATCGGCGACTTCAAGGTGATGGGCACCGGCTTCCCCGAGGACAGCGTG…
rrnB T1 terminator	ATTTGTCCTACTCAGGAGAGCGTTCACCGACAAACAACAGATAAAACGAAAGGCCCAGTCTTCCGACTGAGCCTTTCGTTTTATTTG
Nin 290	ATGATAAATGTCGTTAGTTTCTCCGGTGGCAGGACGTCAGCATATTTGCTCTGGCTAATGGAGCAAAAGCGACGGGCAGGTAAAGACGTGCATTACGTTTTCATGGATACAGGTTGTGAACATCCAATGACATATCGGTTTGTCAGGGAAGTTGTGAAGTTCTGGGATATACCGCTCACCGTATTGCAGGTTGATATCAACCCGGAGCTTGGACAGCCAAATGGTTATACGGTATGGGAACCAAAGGATATTCAGACGCGAATGCCTGTTCTGAAGCCATTTATCGATATGGTAAAGAAATATGGCACTCCATACGTCGGCGGCGCGTTCTGCACTGACAGATTAAAACTCGTTCCCTTCACCAAATACTGTGATGACCATTTCGGGCGAGGGAATTAC…
HSV tag	CAGCCAGAACTCGCCCCGGAAGACCCCGAGGAT
HIV-1 pol	TTTTTTAGGGAAGATCTGGCCTTCCCACAAGGGAAGGCCAGGGAATTTTCTTCAGAGCAGACCAGAGCCAACAGCCCCACCAGAAGAGAGCTTCAGGTTTGGGGAAGAGACAACAACTCCCTCTCAGAAGCAGGAGCCGATAGACAAGGAACTGTATCCTTTAGCTTCCCTCAGATCACTCTTTGGCAGCGACCCCTCGTCACAATAAAGATAGGGGGGCAATTAAAGGAAGCTCTATTAGATACAGGAGCAGATGATACAGTATTAGAAGAAATGAATTTGCCAGGAAGATGGAAACCAAAAATGATAGGGGGAATTGGAGGTTTTATCAAAGTAAGACAGTATGATCAGATACTCATAGAAATCTGCGGACATAAAGCTATAGGTACAGTATTAGTA…
HIV-1 poly(A)	GATCTGAGCCTGGGAGATCTCTGGCTAACTAGGGAACCCACTGCTTAAGCCTCAATAAAGCTTGCCTTGAGTGCTTCAAGTAGTGTGTGCCCGTCTGTTGTGTGACTCTGGTAACTAGAGAT
CopGFP	ATGCCTGCCATGAAGATTGAGTGCCGCATCACGGGAACCCTGAACGGAGTGGAGTTTGAGCTGGTCGGAGGTGGAGAAGGGACTCCTGAGCAGGGACGTATGACCAACAAGATGAAGTCTACCAAGGGCGCCTTGACCTTCTCCCCCTACCTTCTCTCTCATGTCATGGGATACGGGTTCTACCACTTTGGTACCTATCCCAGTGGGTATGAGAATCCCTTCCTGCATGCCATCAACAACGGGGGGTACACCAACACCAGGATTGAGAAGTATGAGGATGGAGGAGTTCTTCATGTTAGCTTTAGCTACAGATATGAAGCAGGCAGGGTGATTGGGGATTTCAAGGTTGTCGGGACAGGATTCCCTGAGGACAGTGTGATCTTCACCGACAAGATCATC…
Gamillus	ATGGTGAGCAAGGGCGAGGAGGCATCTGGCAGAGCCCTGTTCCAGTACCCCATGACCAGCAAGATCGAGCTGAACGGCGAGATCAACGGCAAGAAATTCAAGGTGGCCGGCGAGGGCTTCACCCCCAGCAGCGGCAGATTCAACATGCACGCCTACTGCACCACCGGCGACCTGCCTATGAGCTGGGTCGTGATTGCCAGCCCCCTCCAGTACGGCTTCCACATGTTCGCCCACTACCCCGAGGACATCACACACTTTTTCCAGGAATGCTTCCCCGGCAGCTACACCCTGGACCGGACCCTGAGAATGGAAGGCGACGGCACCCTGACCACCCACCACGAGTACAGCCTGGAGGACGGCTGCGTGACCTCCAAGACCACCCTGAATGCCAGCGGCTTC…
KSI	ATGCATACCCCAGAACACATCACCGCCGTGGTACAGCGCTTTGTGGCTGCGCTCAATGCCGGCGATCTGGACGGCATCGTCGCGCTGTTTGCCGATGACGCCACGGTGGAAGACCCCGTGGGTTCCGAGCCCAGGTCCGGTACGGCTGCGATTCGTGAGTTTTACGCCAACTCGCTCAAACTGCCTTTGGCGGTGGAGCTGACGCAGGAGGTACGCGCGGTCGCCAACGAAGCGGCCTTCGCTTTCACCGTCAGCTTCGAGTATCAGGGCCGCAAGACCGTAGTTGCGCCCATCGATCACTTTCGCTTCAATGGCGCCGGCAAGGTGGTGAGCATCCGCGCCTTGTTTGGCGAGAAGAATATTCACGCATGCCAG
OsmY	ATGACTATGACAAGACTGAAGATTTCGAAAACTCTGCTGGCTGTAATGTTGACCTCTGCCGTCGCGACCGGCTCTGCCTACGCGGAAAACAACGCGCAGACTACCAATGAAAGCGCAGGGCAAAAAGTCGATAGCTCTATGAATAAAGTCGGTAATTTCATGGATGACAGCGCCATCACCGCGAAAGTGAAGGCGGCCCTGGTGGATCATGACAACATCAAGAGCACCGATATCTCTGTAAAAACCGATCAAAAAGTCGTGACCCTGAGCGGTTTCGTTGAAAGCCAGGCCCAGGCCGAAGAGGCAGTGAAAGTGGCGAAAGGCGTTGAAGGGGTGACCTCTGTCAGCGACAAACTGCACGTTCGCGACGCTAAAGAAGGCTCGGTGAAGGGCTACGCG…
miRFP670	ATGGTAGCAGGTCATGCCTCTGGCAGCCCCGCATTCGGGACCGCCTCTCATTCGAATTGCGAACATGAAGAGATCCACCTCGCCGGCTCGATCCAGCCGCATGGCGCGCTTCTGGTCGTCAGCGAACATGATCATCGCGTCATCCAGGCCAGCGCCAACGCCGCGGAATTTCTGAATCTCGGAAGCGTACTCGGCGTTCCGCTCGCCGAGATCGACGGCGATCTGTTGATCAAGATCCTGCCGCATCTCGATCCCACCGCCGAAGGCATGCCGGTCGCGGTGCGCTGCCGGATCGGCAATCCCTCTACGGAGTACTGCGGTCTGATGCATCGGCCTCCGGAAGGCGGGCTGATCATCGAACTCGAACGTGCCGGCCCGTCGATCGATCTGTCAGGCACG…
NLS	CCAGCAGCGAAGAAAAAGAAGCTGGAT
Exon 2	CTCCTGGGCAACGTGCTGGTTATTGTGCTGTCTCATCATTTTGGCAAAGAATTGGATCGGACCGAAATTAATACGACTCACTATAGGGGAATTGTGAGCGGATAACAATTCCCCGGAGTTAATCCGGGACCTTTAATTCAACCCAACACAATATATTATAGTTAAATAAGAATTATTATCAAATCATTTGTATATTAATTAAAATACTATACTGTAAATTACATTTTATTTACAATCAAAGGAGATATACCATGGCAAGCTGGAGCCACCCGCAGTTCGAAAAGGGTGCACTTGAAGTCCTCTTTCAGGGACCCGG
Stuffer fragment	GAAAAAACCTCCCACACCTCCCCCTGAACCTGAAACATAAAATGAATGCAATTGTTGTTGTTAACTTGTTTATTGCAGCTTATAATGGTTACAAATAAAGCAATAGCATCACAAATTTCACAAATAAAGCATTTTTTTCACTGCATTCTAGTTGTGGTTTGTCCAAACTCATCAATGTATCTTATCATGTCT
Exon 1	GTCAGATCACTAGATGCTTTATTGCGGTAGTTTATCACAGTTAAATTGCTAACGCCAGTCTCGAACTTAACGTGCAGAAGTTGGTCGTGAGGCACTGGGCAG
pSC101 ori	GAGTTATACACAGGGCTGGGATCTATTCTTTTTATCTTTTTTTATTCTTTCTTTATTCTATAAATTATAACCACTTGAATATAAACAAAAAAAACACACAAAGGTCTAGCGGAATTTACAGAGGGTCTAGCAGAATTTACAAGTTTTCCAGCAAAGGTCTAGCAGAATTTACAGATACCCACAACTCAAAGGAAAAGGACTAGTAATTATCATTGACTAGCCC
Skylan-NS	ATGAGTGCGATTAAGCCAGACATGAAGATCAAACTCCGTATGGAAGGCAACGTAAACGGGCACCACTTTGTGATCGACGGAGATGGTACAGGCAAGCCTTTTGAGGGAAAACAGAGTATGGATCTTGAAGTCAAAGAGGGCGGACCTCTGCCTTTTGCCTTTGATATCCTGACCACTGCATTCCTGTACGGCAACAGGGTATTCGCCAAATATCCAGACAACATACAAGACTATTTTAAGCAGTCGTTTCCTAAGGGGTATTCGTGGGAACGAAGCTTGACTTTCGAAGACGGGGGCATTTGCAACGCCAGAAACGACATAACAATGGAAGGGGACACTTTCTATAATAAAGTTCGATTTTATGGTACCAACTTTCCCGCCAATGGTCCAGTTATGCAG…
β-globin poly(A)	TAAAATACAGCATAGCAAAACTTTAACCTCCAAATCAAGCCTCTACTTGAATCCTTTTCTGAGGGATGAATAAGGCATAGGCATCAGGGGCTGTTGCCAATGTGCATTAGCTGTTTGCAGCCTCACCTTCTTTCATGGAGTTTAAGATATAGTGTATTTTCCCAAGGTTTGAACTAGCTCTTCATTTCTTTATGTTTTAAATGCACTGACCTCCCACATTCCCTTTTTAGTAAAATATTCAGAAATAATTTAAATACATCATTGCAATGAAAATAAATGTTTTTTATTAGGCAGAATCCAGATGCTCAAGGCCCTTCATAATATCCCCCAGTTTAGTAGTTGGACTTAGGGAACAAAGGAACCTTTAATAGAAATTGGACAGCAAGAAAGCGAGC
rev	ATGGCAGGAAGAAGCGGAGACAGCGACGAAGACCTCCTCAAGGCAGTCAGACTCATCAAGTTTCTCTATCAAAGCAACCCACCTCCCAATCCCGAGGGGACCCGACAGGCCCGAAGGAATAGAAGAAGAAGGTGGAGAGAGAGACAGAGACAGATCCATTCGATTAGTGAACGGATCCTTAGCACTTATCTGGGACGATCTGCGGAGCCTGTGCCTCTTCAGCTACCACCGCTTGAGAGACTTACTCTTGATTGTAACGAGGATTGTGGAACTTCTGGGACGCAGGGGGTGGGAAGCCCTCAAATATTGGTGGAATCTCCTACAATATTGGAGTCAGGAGCTAAAGAATAG
SRF-RE	GTCCATATTAGGACATCTACCATGTCCATATTAGGACATCTACTATGTCCATATTAGGACATCTTGTATGTCCATATTAGGACATCTAAAATGTCCATATTAGGAC
NirFP	ATGGGAGAGGATAGCGAGCTGATCTCCGAGAACATGCACACGAAACTGTACATGGAGGGCACCGTGAACGGCCACCACTTCAAGTGCACATCCGAGGGCGAAGGCAAGCCCTACGAGGGCACCCAGACCTGTAAGATCAAGGTGGTCGAGGGCGGCCCTCTCCCCTTCGCCTTCGACATCCTGGCTACCAGCTTCATGTACGGCAGCAAAACCTTTATCAACCACACCCAGGGCATCCCCGACTTCTTTAAGCAGTCCTTCCCTGAGGGCTTCACATGGGAGAGGATCACCACATACGAAGACGGGGGCGTGCTGACCGCTACCCAGGACACCAGCCTCCAGAACGGCTGCCTCATCTACAACGTCAAGATCAACGGGGTGAACTTCCCATCCAACGGC…
AtU6-26 promoter	TCGACTTGCCTTCCGCACAATACATCATTTCTTCTTAGCTTTTTTTCTTCTTCTTCGTTCATACAGTTTTTTTTTGTTTATCAGCTTACATTTTCTTGAACCGTAGCTTTCGTTTTCTTCTTTTTAACTTTCCATTCGGAGTTTTTGTATCTTGTTTCATAGTTTGTCCCAGGATTAGAATGATTAGGCATCGAACCTTCAAGAATTTGATTGAATAAAACATCTTCATTCTTAAGATATGAAGATAATCTTCAAAAGGCCCCTGGGAATCTGAAAGAAGAGAAGCAGGCCCATTTATATGGGAAAGAACAATAGTATTTCTTATATAGGCCCATTTAAGTTGAAAACAATCTTCAAAAGTCCCACATCGCTTAGATAAGAAAACGAAGCTGAGTTTAT…
IgA linker	CCGTCGACACCACCTACTCCCTCTCCA
rho utilization site B	TCAAATTAAACCACACCTAT
hdKeima570	ATGGTGAGCGTGATCGCCAAGCAGATGACCTACAAGGTGTACATGTCCGGCACCGTGAACGGCCACTACTTCGAGGTGGAGGGCGACGGCAAGGGCAAGCCCTACGAGGGCGAGCAGACCGTGAAGCTGACCGTGACCAAGGGCGGCCCCCTGCCCTTCGCCTGGGACATCCTGTCCCCCCTGATGTGCTACGGCAGCATCCCCTTCACCAAGTACCCCGAGGACATCCCCGACTACGTGAAGCAGAGCTTCCCCGAGGGCTACACCTGGGAGAGGACCATGAACTTCGAGGACGGCGCCGTGTGCACCGTGAGCAACGACTCCAGCATCCAGGGCAACTGCTTCATCTACAACGTGAAGATCAGCGGCACCAACTTCCCCCCCAACGGCCCCGTGATG…
shRNA site	GGATCCACTGGACCAGGCAGCAGCGTCAGAAGACTTTTTTTTGGAAAAGCTT
dsbA promoter	TTCGACACCGCTGAAATCGGACTGATTGAACCTTTACGCGCCATGCGTTTGGTTTATTATCTTGCCTGGCTAATGCGGCGTTGGGCTGATCCCGCGTTCCCGAAAAATTTCCCGTGGTTAACCGGGGAAGATTACTGGCTACGACAGACGGCGACTTTTATAGAACAGGCAAAAGTTCTACAAGAACCCCCTTTGCAATTAACACCTATGTATTAATCGGAGAGAGTAGATC
AAV2 ITR	AGGAACCCCTAGTGATGGAGTTGGCCACTCCCTCTCTGCGCGCTCGCTCGCTCACTGAGGCCGGGCGACCAAAGGTCGCCCGACGCCCGGGCTTTGCCCGGGCGGCCTCAGTGAGCGAGCGAGCGCGCAGCTGCCTGCAGG
AsCpf1	ATGACACAGTTCGAGGGCTTTACCAACCTGTATCAGGTGAGCAAGACACTGCGGTTTGAGCTGATCCCACAGGGCAAGACCCTGAAGCACATCCAGGAGCAGGGCTTCATCGAGGAGGACAAGGCCCGCAATGATCACTACAAGGAGCTGAAGCCCATCATCGATCGGATCTACAAGACCTATGCCGACCAGTGCCTGCAGCTGGTGCAGCTGGATTGGGAGAACCTGAGCGCCGCCATCGACTCCTATAGAAAGGAGAAAACCGAGGAGACAAGGAACGCCCTGATCGAGGAGCAGGCCACATATCGCAATGCCATCCACGACTACTTCATCGGCCGGACAGACAACCTGACCGATGCCATCAATAAGAGACACGCCGAGATCTACAAGGGCCTGTTC…
TagYFP	ATGGTTAGCAAAGGCGAGGAGCTGTTCGCCGGCATCGTGCCCGTGCTGATCGAGCTGGACGGCGACGTGCACGGCCACAAGTTCAGCGTGCGCGGCGAGGGCGAGGGCGACGCCGACTACGGCAAGCTGGAGATCAAGTTCATCTGCACCACCGGCAAGCTGCCCGTGCCCTGGCCCACCCTGGTGACCACCCTCACCTACGGCGTACAGTGCTTCGCCCGCTACCCCAAGCACATGAAGATGAACGACTTCTTCAAGAGCGCCATGCCCGAGGGCTACATCCAGGAGCGCACCATCCTCTTCCAAGACGACGGCAAGTACAAGACCCGCGGCGAGGTGAAGTTCGAGGGCGACACCCTGGTGAACCGCATCGAGCTGAAGGGCAAGGACTTCAAGGAG…
CMV enhancer	GACATTGATTATTGACTAGTTATTAATAGTAATCAATTACGGGGTCATTAGTTCATAGCCCATATATGGAGTTCCGCGTTACATAACTTACGGTAAATGGCCCGCCTGGCTGACCGCCCAACGACCCCCGCCCATTGACGTCAATAATGACGTATGTTCCCATAGTAACGCCAATAGGGACTTTCCATTGACGTCAATGGGTGGACTATTTACGGTAAACTGCCCACTTGGCAGTACATCAAGTGTATCATATGCCAAGTACGCCCCCTATTGACGTCAATGACGGTAAATGGCCCGCCTGGCATTATGCCCAGTACATGACCTTATGGGACTTTCCTACTTGGCAGTACATCTACGTATTAGTCATCGCTATTACCATG
G	ATGTTTCAGACTTTTATTTCTCGCCATAATTCAAACTTTTTTTCTGATAAGCTGGTTCTCACTTCTGTTACTCCAGCTTCTTCGGCACCTGTTTTACAGACACCTAAAGCTACATCGTCAACGTTATATTTTGATAGTTTGACGGTTAATGCTGGTAATGGTGGTTTTCTTCATTGCATTCAGATGGATACATCTGTCAACGCCGCTAATCAGGTTGTTTCTGTTGGTGCTGATATTGCTTTTGATGCCGACCCTAAATTTTTTGCCTGTTTGGTTCGCTTTGAGTCTTCTTCGGTTCCGACTACCCTCCCGACTGCCTATGATGTTTATCCTTTGAATGGTCGCCATGATGGTGGTTATTATACCGTCAAGGACTGTGTGACTATTGACGTCCTTCCC…
imm21 region	TTGCGGTAGTAAAGATTGTGCCTGTCTTTTAACCACATCAGGCTCGGTGGTTCTCGTGTACCCCTACAGCGAGAAATCGGATAAACTATTACAACCCCTACAGTTTGATGAGTATAGAAATGGATCCACTCGTTATTCTCGGACGAGTGTTCAGTAATGAACCTCTGGAGAGAACCATGTATATGATCGTTATCTGGGTTGGACTTCTGCTTTTAAGCCCAGATAACTGGCCTGAATATGTTAATGAGAGAATCGGTATTCCTCATGTGTGGCATGTTTTCGTCTTTGCTCTTGCATTTTCGCTAGCAATTAATGTGCATCGATTATCAGCTATTGCCAGCGCCAGATATAAGCGATTTAAGCTAAGAAAACGCATTAAGATGCAAAACGATAAAGTGC…
ADH1 terminator	GCGAATTTCTTATGATTTATGATTTTTATTATTAAATAAGTTATAAAAAAAATAAGTGTATACAAATTTTAAAGTGACTCTTAGGTTTTAAAACGAAAATTCTTATTCTTGAGTAACTCTTTCCTGTAGGTCAGGTTGCTTTCTCAGGTATAGCATGAGGTCGCTCTTATTGACCACACCTCTACCGG
Tag-100	GAAGAGACTGCACGTTTCCAGCCGGGTTATCGTTCT
AsRed2	ATGGCCTCTTTGCTGAAGAAGACCATGCCCTTCAGGACCACCATCGAGGGCACCGTGAACGGCCACTACTTCAAGTGCACCGGCAAGGGCGAGGGCAACCCCCTGGAGGGCACCCAGGAGATGAAGATCGAGGTGATCGAGGGCGGCCCCCTGCCCTTCGCCTTCCACATCCTGTCCACCTCCTGCATGTACGGCTCCAAGGCCTTCATCAAGTACGTGTCCGGCATCCCCGACTACTTCAAGCAGTCCCTCCCCGAGGGCTTCACCTGGGAGCGCACCACCACCTACGAGGACGGCGGCTTCCTGACCGCCCACCAGGACACCTCCCTGGACGGCGACTGCCTGGTGTACAAGGTGAAGATCCTGGGCAACAACTTCCCCGCCGACGGCCCCGTGATG…
TEF promoter	GACATGGAGGCCCAGAATACCCTCCTTGACAGTCTTGACGTGCGCAGCTCAGGGGCATGATGTGACTGTCGCCCGTACATTTAGCCCATACATCCCCATGTATAATCATTTGCATCCATACATTTTGATGGCCGCACGGCGCGAAGCAAAAATTACGGCTCCTCGCTGCAGACCTGCGAGCAGGGAAACGCTCCCCTCACAGACGCGTTGAATTGTCCCCACGCCGCGCCCCTGTAGAGAAATATAAAAGGTTAGGATTTGCCACTGAGGTTCTTCTTTCATATACTTCCTTTTAAAATCTTGCTAGGATACAGTTCTCACATCACATCCGAACATAAACAACC
mgfp5	AGTAAAGGAGAAGAACTTTTCACTGGAGTTGTCCCAATTCTTGTTGAATTAGATGGTGATGTTAATGGGCACAAATTTTCTGTCAGTGGAGAGGGTGAAGGTGATGCAACATACGGAAAACTTACCCTTAAATTTATTTGCACTACTGGAAAACTACCTGTTCCGTGGCCAACACTTGTCACTACTTTCTCTTATGGTGTTCAATGCTTTTCAAGATACCCAGATCATATGAAGCGGCACGACTTCTTCAAGAGCGCCATGCCTGAGGGATACGTGCAGGAGAGGACCATCTTCTTCAAGGACGACGGGAACTACAAGACACGTGCTGAAGTCAAGTTTGAGGGAGACACCCTCGTCAACAGGATCGAGCTTAAGGGAATCGATTTCAAGGAGGACGGA…
ori	TTGAGATCCTTTTTTTCTGCGCGTAATCTGCTGCTTGCAAACAAAAAAACCACCGCTACCAGCGGTGGTTTGTTTGCCGGATCAAGAGCTACCAACTCTTTTTCCGAAGGTAACTGGCTTCAGCAGAGCGCAGATACCAAATACTGTTCTTCTAGTGTAGCCGTAGTTAGGCCACCACTTCAAGAACTCTGTAGCACCGCCTACATACCTCGCTCTGCTAATCCTGTTACCAGTGGCTGCTGCCAGTGGCGATAAGTCGTGTCTTACCGGGTTGGACTCAAGACGATAGTTACCGGATAAGGCGCAGCGGTCGGGCTGAACGGGGGGTTCGTGCACACAGCCCAGCTTGGAGCGAACGACCTACACCGAACTGAGATACCTACAGCGTGAGCTATGAGA…
T7 promoter	TAATACGACTCACTATAGG
CBRluc	ATGGTAAAGCGTGAGAAAAATGTCATCTATGGCCCTGAGCCTCTCCATCCTTTGGAGGATTTGACTGCCGGCGAAATGCTGTTTCGTGCTCTCCGCAAGCACTCTCATTTGCCTCAAGCCTTGGTCGATGTGGTCGGCGATGAATCTTTGAGCTACAAGGAGTTTTTTGAGGCAACCGTCTTGCTGGCTCAGTCCCTCCACAATTGTGGCTACAAGATGAACGACGTCGTTAGTATCTGTGCTGAAAACAATACCCGTTTCTTCATTCCAGTCATCGCCGCATGGTATATCGGTATGATCGTGGCTCCAGTCAACGAGAGCTACATTCCCGACGAACTGTGTAAAGTCATGGGTATCTCTAAGCCACAGATTGTCTTCACCACTAAGAATATTCTGAAC…
hphMX6	GACATGGAGGCCCAGAATACCCTCCTTGACAGTCTTGACGTGCGCAGCTCAGGGGCATGATGTGACTGTCGCCCGTACATTTAGCCCATACATCCCCATGTATAATCATTTGCATCCATACATTTTGATGGCCGCACGGCGCGAAGCAAAAATTACGGCTCCTCGCTGCAGACCTGCGAGCAGGGAAACGCTCCCCTCACAGACGCGTTGAATTGTCCCCACGCCGCGCCCCTGTAGAGAAATATAAAAGGTTAGGATTTGCCACTGAGGTTCTTCTTTCATATACTTCCTTTTAAAATCTTGCTAGGATACAGTTCTCACATCACATCCGAACATAAACAACCATGGGTAAAAAGCCTGAACTCACCGCGACGTCTGTCGAGAAGTTTCTGATCGAAA…
St1dCas9	CAGGAGAAGGGCCAGCGCACCCCCTACCAGGCCCTGGACAGCATGGACGACGCCTGGAGCTTCCGCGAGCTGAAGGCCTTCGTGCGCGAGAGCAAGACCCTGAGCAACAAGAAGAAGGAGTACCTGCTGACCGAGGAGGACATCAGCAAGTTCGACGTGCGCAAGAAGTTCATCGAGCGCAACCTGGTGGACACCCGCTACGCCAGCCGCGTGGTGCTGAACGCCCTGCAGGAGCACTTCCGCGCCCACAAGATCGACACCAAGGTGAGCGTGGTGCGCGGCCAGTTCACCAGCCAGCTGCGCCGCCACTGGGGCATCGAGAAGACCCGCGACACCTACCACCACCACGCCGTGGACGCCCTGATCATTGCGGCTTCTAGCCAGCTGAACCTGTGGAAG…
SV40	GTGTGTCAGTTAGGGTGTGGAAAGTCCCCAGGCTCCCCAGCAGGCAGAAGTATGCAAAGCATGCATCTCAATTAGTCAGCAACCAGGTGTGGAAAGTCCCCAGGCTCCCCAGCAGGCAGAAGTATGCAAAGCATGCATCTCAATTAGTCAGCAACCATAGTCCCGCCCCTAACTCCGCCCATCCCGCCCCTAACTCCGCCCAGTTCCGCCCATTCTCCGCCCCATGGCTGACTAATTTTTTTTATTTATGCAGAGGCCGAGGCCGCCTCTGCCTCTGAGCTATTCCAGAAGTAGTGAGGAGGCTTTTTTGGAGGCCTAGGCTTTTGCAAA
int 1 binding site	TGTTACAGGTCACTAATACC
35SPPDK promoter	GTCGCGCCCCACGGATGGTATAAGAATAAAGGCATTCCGCGTGCAGGATTCACCCGTTCGCCTCTCACCTTTTCGCTGTACTCTCTCGCCACACACACCCCCTCTCCAGCTCCGTTGGAGCTCCGGACAGCAGCAGGCGCGGGGCGGTCACGTAGTAAGCAGCTCTCGGCTCCCTCTCCCCTTGCTCC
Mxi1	ATGGAACGTGTGAGAATGATTAATGTGCAAAGGCTGTTAGAAGCCGCAGAGTTTTTAGAAAGAAGAGAAAGAGAATGCGAACACGGGTATGCCAGTTCTTTCCCTAGCATGCCCTCTCCCAGA
splice donor site	GTGAGT
MESV Ψ	AAGCTGGCCAGCGGTCGTTTCGTGTCTGTCTCTGTCTTTGTGCGTGTTTGTGCCGGCATCTAATGTTTGCGCCTGCGTCTGTACTAGTTAGCTAACTAGCTCTGTATCTGGCGGACCCGTGGTGGAACTGACGAGTTCTGAACACCCGGCCGCAACCCTGGGAGACGTCCCAGGGACTTTGGGGGCCGTTTTTGTGGCCCGACCTGAGGAAGGGAGTCGATGTGGAATCCGACCCCGTCAGGATATGTGGTTCTGGTAGGAGACGAGAACCTAAAACAGTTCCCGCCTCCGTCTGAATTTTTGCTTTCGGTTTGGAACCGAAGCCGCGCGTCTTGTCTGCTG
Nin 56	GTGATTGACCAAAATCGAAGTTACGAACAAGAAAGCGTCGAGCGAGCTTTAACGTGCGCTAACTGCGGTCAGAAGCTGCATGTGCTGGAAGTTCACGTGTGTGAGCACTGCTGCGCAGAACTGATGAGCGATCCGAATAGCTCGATGCACGAGGAAGAAGATGATGGCTAA
Nin 57	ATGATGCGATGTTATCGGTGCGGTGAATGCAAAGAAGATAACCGCTTCCGACCAAATCAACCTTACTGGAATCGATGGTGTCTCCGGTGTGAAAGAACACCAACAGGGGTGTTACCACTACCGCAGGAAAAGGAGGACGTGTGGCGAGACAGCGACGAAGTATCACCGACATAA
ColA ori	TGGTGTCGGGAATCCGTAAAGGATCTTCTTGAGATCCTTTTACGATCGTCGTAATCTCCTGCTCTGTAAACGAAAAAACCGCCTGGGGAGGCGGTTTGATCGAAGGTTAAGTCAGTTGGGGAACTGCTTAACCTGGTAACTGGCTTTAGTGGAGCGCAGATACCAAATACTGTCCTTTCAGTGTAGCCTCTGTTAGGCCACCACTTCAAGACTCTCGATATCTAAATCCACTAATTCTCAGTTACCAATGGCTGCTGCCAGTGGCGTTTTGTCGTGTCTTTCCGGGTTGGACTCAAGATGATAGTTACCGGATAAGGCGCAGCAGTCGGGCTGAACGGGGGGTTCTTGCACACAGCCCAGCTTGGAGCGAACTGTCTACACGGAACGGGACGTGGTGAT…
Shine-Dalgarno sequence	AGGAGGT
8xHis	CATCACCATCATCACCATCACCAT
p10 promoter	GACCTTTAATTCAACCCAACACAATATATTATAGTTAAATAAGAATTATTATCAAATCATTTGTATATTAATTAAAATACTATACTGTAAATTACATTTTATTTACAATC
mTurquoise	AGCAAGGGCGAGGAGCTGTTCACCGGGGTGGTGCCCATCCTGGTCGAGCTGGACGGCGACGTAAACGGCCACAAGTTCAGCGTGTCCGGCGAGGGCGAGGGCGATGCCACCTACGGCAAGCTGACCCTGAAGTTCATCTGCACCACCGGCAAGCTGCCCGTGCCCTGGCCCACCCTCGTGACCACCCTGTCCTGGGGCGTGCAGTGCTTCGCCCGCTACCCCGACCACATGAAGCAGCACGACTTCTTCAAGTCCGCCATGCCCGAAGGCTACGTCCAGGAGCGCACCATCTTCTTCAAGGACGACGGCAACTACAAGACCCGCGCCGAGGTGAAGTTCGAGGGCGACACCCTGGTGAACCGCATCGAGCTGAAGGGCATCGACTTCAAGGAGGACGGC…
Cas9(D10A)	ATCGGCACCAACTCTGTGGGCTGGGCCGTGATCACCGACGAGTACAAGGTGCCCAGCAAGAAATTCAAGGTGCTGGGCAACACCGACCGGCACAGCATCAAGAAGAACCTGATCGGAGCCCTGCTGTTCGACAGCGGCGAAACAGCCGAGGCCACCCGGCTGAAGAGAACCGCCAGAAGAAGATACACCAGACGGAAGAACCGGATCTGCTATCTGCAAGAGATCTTCAGCAACGAGATGGCCAAGGTGGACGACAGCTTCTTCCACAGACTGGAAGAGTCCTTCCTGGTGGAAGAGGATAAGAAGCACGAGCGGCACCCCATCTTCGGCAACATCGTGGACGAGGTGGCCTACCACGAGAAGTACCCCACCATCTACCACCTGAGAAAGAAACTGGTG…
cII	ATGACGGGCAAAGAGGCAATTATTCATTACCTGGGGACGCATAATAGCTTCTGTGCGCCGGACGTTGCCGCGCTAACAGGCGCAACAGTAACCAGCATAAATCAGGCCGCGGCTAAAATGGCACGGGCAGGTCTTCTGGTTATCGAAGGTAAGGTCTGGCGAACGGTGTATTACCGGTTTGCTACCAGGGAAGAACGGGAAGGAAAGATGAGCACGAACCTGGTTTTTAAGGAGTGTCGCCAGAGTGCCGCGATGAAACGGGTATTGGCGGTATATGGAGTTAAAAGATGA
TagGFP2	ATGAGCGGGGGCGAGGAGCTGTTCGCCGGCATCGTGCCCGTGCTGATCGAGCTGGACGGCGACGTGCACGGCCACAAGTTCAGCGTGCGCGGCGAGGGCGAGGGCGACGCCGACTACGGCAAGCTGGAGATCAAGTTCATCTGCACCACCGGCAAGCTGCCCGTGCCCTGGCCCACCCTGGTGACCACCCTCTGCTACGGCATCCAGTGCTTCGCCCGCTACCCCGAGCACATGAAGATGAACGACTTCTTCAAGAGCGCCATGCCCGAGGGCTACATCCAGGAGCGCACCATCCAGTTCCAGGACGACGGCAAGTACAAGACCCGCGGCGAGGTGAAGTTCGAGGGCGACACCCTGGTGAACCGCATCGAGCTGAAGGGCAAGGACTTCAAGGAGGAC…
ATG	ATG
operator-r2	TAACACCGTGCGTGTTG
12Pk tag	GGTAAGCCTATCCCTAACCCTCTGCTGGGTCTTGATTCTACATCCGGAGGTAAGCCTATCCCTAACCCTCTGCTGGGTCTTGATTCTACACTCGACGGTGGAGGTAAGCCTATCCCTAACCCTCTGCTGGGTCTTGATTCTACATCCGGAGGTAAGCCTATCCCTAACCCTCTGCTGGGTCTTGATTCTACACTCGACGGTGGAGGTAAGCCTATCCCTAACCCTCTGCTGGGTCTTGATTCTACATCCGGAGGTAAGCCTATCCCTAACCCTCTGCTGGGTCTTGATTCTACACTCGACGGTGGAGGTAAGCCTATCCCTAACCCTCTGCTGGGTCTTGATTCTACATCCGGAGGTAAGCCTATCCCTAACCCTCTGCTGGGTCTTGATTCTACACTC…
Sce VMA intein 5' region	TGCTTTGCCAAGGGTACCAATGTTTTAATGGCGGATGGGTCTATTGAATGTATTGAAAACATTGAGGTTGGTAATAAGGTCATGGGTAAAGATGGCAGACCTCGTGAGGTAATTAAATTGCCCAGAGGAAGAGAAACTATGTACAGCGTCGTGCAGAAAAGTCAGCACAGAGCCCACAAAAGTGACTCAAGTCGTGAAGTGCCAGAATTACTCAAGTTTACGTGTAATGCGACCCATGAGTTGGTTGTTAGAACACCTCGTAGTGTCCGCCGTTTGTCTCGTACCATTAAGGGTGTCGAATATTTTGAAGTTATTACTTTTGAGATGGGCCAAAAGAAAGCCCCCGACGGTAGAATTGTTGAGCTTGTCAAGGAAGTTTCAAAGAGCTACCCAATATCT…
HA-R	CGAGTTAGACTATGTAAGCAGAATTTTAATCATTTTTAAAGAGCCCAGTACTTCATATCCATTTCTCCCGCTCCTTCTGCAGCCTTATCAAAAGGTATTTTAGAACACTCATTTTAGCCCCATTTTCATTTATTATACTGGCTTATCCAACCCCTAGACAGAGCATTGGCATTTTCCCTTTCCTGATCTTAGAAGTCTGATGACTCATGAAACCAGACAGATTAGTTACATACACCACAAATCGAGGCTGTAGCTGGGGCCTCAACACTGCAGTTCTTTTATAACTCCTTAGTACACTTTTTGTTGATCCTTTGCCTTGATCCTTAATTTTCAGTGTCTATCACCTCTCCCGTCAGGTGGTGTTCCACATTTGGGCCTATTCTCAGTCCAGGGAGTTTT…
kinase site	CGTCGTGCATCTGTT
Nm tracrRNA	CGAAATGAGAACCGTTGCTACAATAAGGCCGTCTGAAAAGATGTGCCGCAACGCTCTGCCCCTTAAAGCTTCTGCTTTAAGGGGCATCGTTTA
TagRFP	ATGGTGTCTAAGGGCGAAGAGCTGATTAAGGAGAACATGCACATGAAGCTGTATATGGAGGGCACCGTGAACAACCACCACTTCAAGTGCACATCCGAGGGCGAAGGCAAGCCCTACGAGGGCACCCAGACCATGAGAATCAAGGTGGTCGAGGGCGGCCCTCTCCCCTTCGCCTTCGACATCCTGGCTACCAGCTTCATGTACGGCAGCAGAACCTTCATCAACCACACCCAGGGCATCCCCGACTTCTTTAAGCAGTCCTTCCCTGAGGGCTTCACATGGGAGAGAGTCACCACATACGAAGACGGGGGCGTGCTGACCGCTACCCAGGACACCAGCCTCCAGGACGGCTGCCTCATCTACAACGTCAAGATCAGAGGGGTGAACTTCCCATCCAAC…
HP-thioredoxin	ATGGGATCTGATAAAATTATTCATCTGACTGATGATTCTTTTGATACTGATGTACTTAAGGCAGATGGTGCAATCCTGGTTGATTTCTGGGCACACTGGTGCGGTCCGTGCAAAATGATCGCTCCGATTCTGGATGAAATCGCTGACGAATATCAGGGCAAACTGACCGTTGCAAAACTGAACATCGATCACAACCCGGGCACTGCGCCGAAATATGGCATCCGTGGTATCCCGACTCTGCTGCTGTTCAAAAACGGTGAAGTGGCGGCAACCAAAGTGGGTGCACTGTCTAAAGGTCAGTTGAAAGAGTTCCTCGACGCTAACCTGGCC
GAL1,10 promoter	TTTCAAAAATTCTTACTTTTTTTTTGGATGGACGCAAAGAAGTTTAATAATCATATTACATGGCATTACCACCATATACATATCCATATACATATCCATATCTAATCTTACTTATATGTTGTGGAAATGTAAAGAGCCCCATTATCTTAGCCTAAAAAAACCTTCTCTTTGGAACTTTCAGTAATACGCTTAACTGCTCATTGCTATATTGAAGTACGGATTAGAAGCCGCCGAGCGGGTGACAGCCCTCCGAAGGAAGACTCTCCTCCGTGCGTCCTCGTCTTCACCGGTCGCGTTCCTGAAACGCAGATGTGCCTCGCGCCGCACTGCTCCGAACAATAAAGATTCTACAATACTAGCTTTTATGGTTATGAAGAGGAAAAATTGGCAGTAACCTGG…
T7 tag (gene 10 leader)	ATGGCTAGCATGACTGGTGGACAGCAAATGGGT
NOS terminator	GATCGTTCAAACATTTGGCAATAAAGTTTCTTAAGATTGAATCCTGTTGCCGGTCTTGCGATGATTATCATATAATTTCTGTTGAATTACGTTAAGCATGTAATAATTAACATGTAATGCATGACGTTATTTATGAGATGGGTTTTTATGATTAGAGTCCCGCAATTATACATTTAATACGCGATAGAAAACAAAATATAGCGCGCAAACTAGGATAAATTATCGCGCGCGGTGTCATCTATGTTACTAGATC
M13 ori	ACGCGCCCTGTAGCGGCGCATTAAGCGCGGCGGGTGTGGTGGTTACGCGCAGCGTGACCGCTACACTTGCCAGCGCCCTAGCGCCCGCTCCTTTCGCTTTCTTCCCTTCCTTTCTCGCCACGTTCGCCGGCTTTCCCCGTCAAGCTCTAAATCGGGGGCTCCCTTTAGGGTTCCGATTTAGAGCTTTACGGCACCTCGACCGCAAAAAACTTGATTTGGGTGATGGTTCACGTAGTGGGCCATCGCCCTGATAGACGGTTTTTCGCCCTTTGACGTTGGAGTCCACGTTCTTTAATAGTGGACTCTTGTTCCAAACTGGAACAACACTCAACCCTATCGCGGTCTATTCTTTTGATTTATAAGGGATTTTGCCGATTTCGG
stuffer	CCCGAACCCAACTGATGCAGTATCCCGGGCGCTACAACATGATCTCAGTGATGTTATCGGTCAGGAACAAGGAAAGCGAGGACTGGAAATTACCGCTGCTGGCGGGCACAACCTTTTACTGATTGGGCCGCCGGGAACAGGTAAAACAATGCTCGCCAGCCGTATTAATGGCCTGTTGCCAGATTTAAGCAATGAAGAGGCACTGGAGAGTGCTGCGATATTAAGTCTGGTAAATGCTGAATCAGTACAAAAACAATGGCGGCAGCGCCCGTTCCGCTCACCTCATCACAGTGCATCGTTAACTGCGATGGTAGGCGGTGGCGCAATTCCAGGGCCCGGTGAAATTTCGCTGGCGCATAACGGCGTGCTTTTTCTTGATGAGCTACCTGAATTTGAACG…
MAS promoter	TTTTCAAATCAGTGCGCAAGACGTGACGTAAGTATCCGAGTCAGTTTTTATTTTTCTACTAATTTGGTCGTTTATTTCGGCGTGTAGGACATGGCAACCGGGCCTGAATTTCGCGGGTATTCTGTTTCTATTCCAACTTTTTCTTGATCCGCAGCCATTAACGACTTTTGAATAGATACGCTGACACGCCAAGCCTCGCTAGTCAAAAGTGTACCAAACAACGCTTTACAGCAAGAACGGAATGCGCGTGACGCTCGCGGTGACGCCATTTCGCCTTTTCAGAAATGGATAAATAGCCTTGCTTCCTATTATATCTTCCCAAATTACCAATACATTACACTAGCATCTGAATTTCATAACCAATCTCGATACACCAAATCG
rtTA-Advanced	CCCGGGTAA
rabbit globin terminator	TGCAATAGTGTGTTGGAATTTTTTGTGTCTCTCACTCGGAAGGACATATGGGAGGGCAAATCATTTAAAACATCAGAATGAGTATTTGGTTTAGAGTTTGGCAACATATGCC
sacB	CACATATACCTGCCGTTCACTATTATTTAGTGAAATGAGATATTATGATATTTTCTGAATTGTGATTAAAAAGGCAACTTTATGCCCATGCAACAGAAACTATAAAAAATACAGAGAATGAAAAGAAACAGATAGATTTTTTAGTTCTTTAGGCCCGTAGTCTGCAAATCCTTTTATGATTTTCTATCAAACAAAAGAGGAAAATAGACCAGTTGCAATCCAAACGAGAGTCTAATAGAATGAGGTCGAAAAGTAAATCGCGCGGGTTTGTTACTGATAAAGCAGGCAAGACCTAAAATGTGTAAAGGGCAAAGTGTATACTTTGGCGTCACCCCTTACATATTTTAGGTCTTTTTTTATTGTGCGTAACTAACTTGCCATCTTCAAACAGGAGGGCTG…
tight TRE promoter	GAGTTTACTCCCTATCAGTGATAGAGAACGTATGTCGAGTTTACTCCCTATCAGTGATAGAGAACGATGTCGAGTTTACTCCCTATCAGTGATAGAGAACGTATGTCGAGTTTACTCCCTATCAGTGATAGAGAACGTATGTCGAGTTTACTCCCTATCAGTGATAGAGAACGTATGTCGAGTTTATCCCTATCAGTGATAGAGAACGTATGTCGAGTTTACTCCCTATCAGTGATAGAGAACGTATGTCGAGGTAGGCGTGTACGGTGGGAGGCCTATATAAGCAGAGCTCGTTTAGTGAACCGTCAGATCGCC
HA-L	CCCTCCCCTCGGCCCCGCGCCGCAGAGTCTGGCCGCGCGCCCCTGCGCAACGTGGCAGGAAGCGCGCGCTGGGGGCGGGGACGGGCAGTAGGGCTGAGCGGCTGCGGGGCGGGTGCAAGCACGTTTCCGACTTGAGTTGCCTCAAGAGGGGCGTGCTGAGCCAGACCTCCATCGCGCACTCCGGGGAGTGGAGGGAAGGAGCGAGGGCTCAGTTGGGCTGTTTTGGAGGCAGGAAGCACTTGCTCTCCCAAAGTCGCTCTGAGTTGTTATCAGTAAGGGAGCTGCAGTGGAGTAGGCGGGGAGAAGGCCGCACCCTTCTCCGGAGGGGGGAGGGGAGTGTTGCAATACCTTTCTGGGAGTTCTCTGCTGCCTCCTGGCTTCTGAGGACCGCCCTGGGCC…
PHO1 signal sequence	ATGTTCTCTCCAATTTTGTCCTTGGAAATTATTTTAGCTTTGGCTACTTTGCAATCTGTCTTCGCT
TrxA	AGCGATAAAATTATTCACCTGACTGACGACAGTTTTGACACGGATGTACTCAAAGCGGACGGGGCGATCCTCGTCGATTTCTGGGCAGAGTGGTGCGGTCCGTGCAAAATGATCGCCCCGATTCTGGATGAAATCGCTGACGAATATCAGGGCAAACTGACCGTTGCAAAACTGAACATCGATCAAAACCCTGGCACTGCGCCGAAATATGGCATCCGTGGTATCCCGACTCTGCTGCTGTTCAAAAACGGTGAAGTGGCGGCAACCAAAGTGGGTGCACTGTCTAAAGGTCAGTTGAAAGAGTTCCTCGACGCTAACCTGGCC
SNAP-tag®	ATGGACAAAGACTGCGAAATGAAGCGCACCACCCTGGATAGCCCTCTGGGCAAGCTGGAACTGTCTGGGTGCGAACAGGGCCTGCACCGTATCATCTTCCTGGGCAAAGGAACATCTGCCGCCGACGCCGTGGAAGTGCCTGCCCCAGCCGCCGTGCTGGGCGGACCAGAGCCACTGATGCAGGCCACCGCCTGGCTCAACGCCTACTTTCACCAGCCTGAGGCCATCGAGGAGTTCCCTGTGCCAGCCCTGCACCACCCAGTGTTCCAGCAGGAGAGCTTTACCCGCCAGGTGCTGTGGAAACTGCTGAAAGTGGTGAAGTTCGGAGAGGTCATCAGCTACAGCCACCTGGCCGCCCTGGCCGGCAATCCCGCCGCCACCGCCGCCGTGAAAACCGCC…
Rep101(Ts)	ATGTCTGAATTAGTTGTTTTCAAAGCAAATGAACTAGCGATTAGTCGCTATGACTTAACGGAGCATGAAACCAAGCTAATTTTATGCTGTGTGGCACTACTCAACCCCACGATTGAAAACCCTACAAGGAAAGAACGGACGGTATCGTTCACTTATAACCAATACGTTCAGATGATGAACATCAGTAGGGAAAATGCTTATGGTGTATTAGCTAAAGCAACCAGAGAGCTGATGACGAGAACTGTGGAAATCAGGAATCCTTTGGTTAAAGGCTTTGAGATTTTCCAGTGGACAAACTATGCCAAGTTCTCAAGCGAAAAATTAGAATTAGTTTTTAGTGAAGAGATATTGCCTTATCTTTTCCAGTTAAAAAAATTCATAAAATATAATCTGGAACAT…
tet promoter	TTGACA
T5 promoter	TATAATA
mPapaya1	ATGGTGAGCAAGGGCGAGGGGCAATCGAAGCATGGACTAAAGGAGGAGATGACGGTGAAGTACCACATGGAAGGTTGCGTTAATGGTCACAAATTTGTCATTACTGGAGAGGGCATTGGAAACCCTTTTAAGGGTAAGCAAACCGCAAATTTGTGTGTGATAGAAGGAGGCCCGCTGCCGTTCTCGGAGGACATTTTAAGTCCGGGTTTTAAATATGGTGACCGGATTTTCACAGAGTACCCACAGGATATTGTAGATTACTTCAAGAACTCATGTCCAGCGGGCTATACGTGGGAAAGGAGCTACCTCTTTGAGGACGGAGCGGTCTGTCGATGCAACGTGGACATAACAGTCTCTGAAAAGGAGAACTGCATCTATCACAAAAGTATCTTCAGAGGG…
RSF1010 oriV	CGAACCCCTGCAATAACTGTCACGCCCCCCTGCAATAACTGTCACGAACCCCTGCAATAACTGTCACGCCCCCAAACCTGCAAACCCAGCAGGGGCGGGGGCTGGCGGGGTGTTGGAAAAATCCATCCATGATTATCTAAGAATAATCCACTAGGCGCGGTTATCAGCGCCCTTGTGGGGCGCTGCTGCCCTTGCCCAATATGCCCGGCCAGAGGCCGGATAGCTGGTCTATTCGCTGCGCTAGGCTACACACCGCCCCACCGCTGCGCGGCAGGGGGAAAGGCGGGCAAAGCCCGCTAAACCCCACACCAAACCCCGCAGAAATACGCTGGAGCGCTTTTAGCCGCTTTAGCGGCCTTTCCCCCTACCCGAAGGGTGGGGGCGCGTGTGCAGCC
polIII terminator	AAAAAA
B	GAGTTTTATCGCTTCCATGACGCAGAAGTTAACACTTTCGGATATTTCTGA
mMaroon1	ATGGTGAGCAAGGGCGAGGAGCTGATCAAGGAGAACATGCACACCAAGCTGTACCTGACAGGCACCGTGAACAACCACTACTTCGAATGCACCGCCGAAGGGGAGGGCAAGCCCTACGAGGGCACCCAGACCAACAGGATCAAGGTGGTGCGCGGAGGCCCCCTGCCGTTCGCATTCGACATCCTGGCCCCCTGCTTTATGTACGGGAGCAAGACCTTCATTAACCATCCACCTGACATTCCCGATTATTTTAAGCAGTCCTTCCCTGAGGGCTTCACATGGGAGAGAACCACCGTTTACGAAGACGGGGGCACACTCACTGCTACACAGGACACCAGCCTCCAGGACGGCTGCCTGATCTACAACGTCCAAGTCAGAGGGGAGAACTTCCCATCCAAC…
Cas9(C)	AAGCCCGCCTTCCTGAGCGGCGAGCAGAAAAAGGCCATCGTGGACCTGCTGTTCAAGACCAACCGGAAAGTGACCGTGAAGCAGCTGAAAGAGGACTACTTCAAGAAAATCGAGTGCTTCGACTCCGTGGAAATCTCCGGCGTGGAAGATCGGTTCAACGCCTCCCTGGGCACATACCACGATCTGCTGAAAATTATCAAGGACAAGGACTTCCTGGACAATGAGGAAAACGAGGACATTCTGGAAGATATCGTGCTGACCCTGACACTGTTTGAGGACAGAGAGATGATCGAGGAACGGCTGAAAACCTATGCCCACCTGTTCGACGACAAAGTGATGAAGCAGCTGAAGCGGCGGAGATACACCGGCTGGGGCAGGCTGAGCCGGAAGCTGATCAAC…
tetR/tetA promoters	GTTGACACTCTATCATTGATAGAGTTATTTTACCACTCCCTATCAGTGATAGAGAA
SuperNova	ATGGGTTCAGAGGTCGGCCCCGCCCTGTTCCAGAGCGACATGACCTTCAAAATCTTCATCGACGGCGAGGTGAACGGCCAGAAGTTCACCATCGTGGCCGACGGCAGCAGCAAGTTCCCCCACGGCGACTTCAACGTGCACGCCGTGTGCGAGACCGGCAAGCTGCCCATGAGCTGGAAGCCCATCTGCCACCTGATCCAGTACGGCGAGCCCTTCTTCGCCCGCTACCCCGACGGCATCAGCCATTTCGCCCAGGAGTGCTTCCCCGAGGGCCTGAGCATCGACCGCACCGTGCGCTTCGAGAACGACGGCACCATGACCAGCCACCACACCTACGAGCTGGACGACACCTGCGTGGTGAGCCGCATCACCGTGAACTGCGACGGCTTCCAGCCCGAC…
LacZα	ATGACCATGATTACGCCAAGCGCGCAATTAACCCTCACTAAAGGGAACAAAAGCTGGGTACCGGGCCCCCCCTCGAGGTCGACGGTATCGATAAGCTTGATATCCACTGTGGAATTCGCCCT
CIBN	ATGAATGGAGCTATAGGAGGTGACCTTTTGCTCAATTTTCCTGACATGTCGGTCCTAGAGCGCCAAAGGGCTCACCTCAAGTACCTCAATCCCACCTTTGATTCTCCTCTCGCCGGCTTCTTTGCCGATTCTTCAATGATTACCGGCGGCGAGATGGACAGCTATCTTTCGACTGCCGGTTTGAATCTTCCGATGATGTACGGTGAGACGACGGTGGAAGGTGATTCAAGACTCTCAATTTCGCCGGAAACGACGCTTGGGACTGGAAATTTCAAGAAACGGAAGTTTGATACAGAGACTAAGGATTGTAATGAGAAGAAGAAGAAGATGACGATGAACAGAGATGACCTAGTAGAAGAAGGAGAAGAAGAGAAGTCGAAAATAACAGAGCAAAACAAT…
kfrBC operon	CTGATAAATCGAACGCAGTTCACTAAAATAGATGGAACAACCTTGACGCGCCCGGCTCTAGGGAAAGCCGGCCTCGAACTGCCGAGGTCGGCTTTTTTTTAGCCGGCAAGCGACCAGGACACGTTTAACACCAGAGGCAACCGTCAGGAGTCACCCAATGAAACACCGCCTCCTGGTCATGAATGGGCAAAGAATTGTCCAGACCGAGAACCAAGGCGCATGGACGAACCAGAAGGTAGATAAAGCCGGGGCCCTGAAACCTGGCATTTACAACATCTATATGGCCCAAAAGGCCGATAAGTCGCAGCGCCACGACGGCAGCATCGTCCACGCAGATAGCGGCAGCATTTACCAACAGGTGGGGAAGAACTTTGTAATGCACGCCCGGTCAGATTTCGA…
T7 lysozyme	ATGGCTCGTGTACAGTTTAAACAACGTGAATCTACTGACGCAATCTTTGTTCACTGCTCGGCTACCAAGCCAAGTCAGAATGTTGGTGTCCGTGAGATTCGCCAGTGGCACAAAGAGCAGGGTTGGCTCGATGTGGGATACCACTTTATCATCAAGCGAGACGGTACTGTGGAGGCAGGACGAGATGAGATGGCTGTAGGCTCTCACGCTAAGGGTTACAACCACAACTCTATCGGCGTCTGCCTTGTTGGTGGTATCGACGATAAAGGTAAGTTCGACGCTAACTTTACGCCAGCCCAAATGCAATCCCTTCGCTCACTGCTTGTCACACTGCTGGCTAAGTACGAAGGCGCTGGTCTTCGCGCCCATCATGAGGTGGCGCCGAAGGCTTGCCCTTCG…
QBI SP163	AGCGCAGAGGCTTGGGGCAGCCGAGCGGCAGCCAGGCCCCGGCCCGGGCCTCGGTTCCAGAAGGGAGAGGAGCCCGCCAAGGCGCGCAAGAGAGCGGGCTGCCTCGCAGTCCGAGCCGGAGAGGGAGCGCGAGCCGCGCCGGCCCCGGACGGCCTCCGAAACC
R	ATGGTAGAAATCAATAATCAACGTAAGGCGTTCCTCGATATGCTGGCGTGGTCGGAGGGAACTGATAACGGACGTCAGAAAACCAGAAATCATGGTTATGACGTCATTGTAGGCGGAGAGCTATTTACTGATTACTCCGATCACCCTCGCAAACTTGTCACGCTAAACCCAAAACTCAAATCAACAGGCGCCGGACGCTACCAGCTTCTTTCCCGTTGGTGGGATGCCTACCGCAAGCAGCTTGGCCTGAAAGACTTCTCTCCGAAAAGTCAGGACGCTGTGGCATTGCAGCAGATTAAGGAGCGTGGCGCTTTACCTATGATTGATCGTGGTGATATCCGTCAGGCAATCGACCGTTGCAGCAATATCTGGGCTTCACTGCCGGGCGCTGGTTATGGT…
mMiCy1	ATGGTGTCTTATTCAAAGCAAGGCATCGCACAAGAAATGCGGACGAAATACCGTATGGAAGGCAGTGTCAATGGCCATGAGTTCACGATCGAAGGTGTAGGAACTGGAAACCCTTACGAAGGGAAACAGACGTCCGAATTAGTGATCATCAAGCCTAAGGGAAAACCCCTTCCATTCTCCTTTGACATACTGTCAACAGTCTTTCAATATGGAAACAGATGCTTCACAAAGTACCCTGCCGACATGCCTGACTATTTCAAGCAAGCATTCCCAGATGGAATGTCATATGAAAGGTCATTTCTATTTGAGGATGGAGGAGTTGCTACAGCCAGCTGGAGCATTCGTCTCGAAGGAAATTGCTTCATCCACAATTCCATCTATCATGGCACAAACTTTCCC…
FRT	GAAGTTCCTATTCCGAAGTTCCTATTCTCTAGAAAGTATAGGAACTTC
IV2 intron	GTAAGTTTCTGCTTCTACCTTTGATATATATATAATAATTATCATTAATTAGTAGTAATATAATATTTCAAATATTTTTTTCAAAATAAAAGAATGTAGTATATAGCAATTGCTTTTCTGTAGTTTATAAGTGTGTATATTTTAATTTATAACTTTTCTAATATATGACCAAAATTTGTTGATGTGCAG
OLLAS tag	AGCGGCTTCGCCAACGAGCTTGGACCCAGGTTGATGGGAAAG
OpIE-1 promoter	GCGAAACACGCACGGCGCGCGCACGCAGCTTAGCACAAACGCGTCGTTGCACGCGCCCACCGCTAACCGCAGGCCAATCGGTCGGCCGGCCTCATATCCGCTCACCAGCCGCGTCCTATCGGGCGCGGCTTCCGCGCCCATTTTGAATAAATAAACGATAACGCCGTTGGTGGCGTGAGGCATGTAAAAGGTTACATCATTATCTTGTTCGCCATCCGGTTGGTATAAATAGACGTTCATGTTGGTTTTTGTTTCAGTTGCAAGTTGGCTGCGGCGCGCGCAGCACCTTTGC
TRP1	ATGTCTGTTATTAATTTCACAGGTAGTTCTGGTCCATTGGTGAAAGTTTGCGGCTTGCAGAGCACAGAGGCCGCAGAATGTGCTCTAGATTCCGATGCTGACTTGCTGGGTATTATATGTGTGCCCAATAGAAAGAGAACAATTGACCCGGTTATTGCAAGGAAAATTTCAAGTCTTGTAAAAGCATATAAAAATAGTTCAGGCACTCCGAAATACTTGGTTGGCGTGTTTCGTAATCAACCTAAGGAGGATGTTTTGGCTCTGGTCAATGATTACGGCATTGATATCGTCCAACTGCATGGAGATGAGTCGTGGCAAGAATACCAAGAGTTCCTCGGTTTGCCAGTTATTAAAAGACTCGTATTTCCAAAAGACTGCAACATACTACTCAGTGCAGCT…
Ad5 Ψ	GTGTACACAGGAAGTGACAATTTTCGCGCGGTTTTAGGCGGATGTTGTAGTAAATTTGGGCGTAACCGAGTAAGATTTGGCCATTTTCGCGGGAAAACTGAATAAGAGGAAGTGAAATCTGAATAATTTTGTGTTACTCATAGCGCGTAAT
orf-401	ATGGCAGTAAAGATTTCAGGAGTCCTGAAAGACGGCACAGGAAAACCGGTACAGAACTGCACCATTCAGCTGAAAGCCAGACGTAACAGCACCACGGTGGTGGTGAACACGGTGGGCTCAGAGAATCCGGATGAAGCCGGGCGTTACAGCATGGATGTGGAGTACGGTCAGTACAGTGTCATCCTGCAGGTTGACGGTTTTCCACCATCGCACGCCGGGACCATCACCGTGTATGAAGATTCACAACCGGGGACGCTGAATGATTTTCTCTGTGCCATGACGGAGGATGATGCCCGGCCGGAGGTGCTGCGTCGTCTTGAACTGATGGTGGAAGAGGTGGCGCGTAACGCGTCCGTGGTGGCACAGAGTACGGCAGACGCGAAGAAATCAGCCGGCGAT…
Xpress™ tag	GACGATGACGATAAG
IS1	GGTGATGCTGCCAACTTACTGATTTAGTGTATGATGGTGTTTTTGAGGTGCTCCAGTGGCTTCTGTTTCTATCAGCTGTCCCTCCTGTTCAGCTACTGACGGGGTGGTGCGTAACGGCAAAAGCACCGCCGGACATCAGCGCTATCTCTGCTCTCACTGCCGTAAAACATGGCAACTGCAGTTCACTTACACCGCTTCTCAACCCGGTACGCACCAGAAAATCATTGATATGGCCATGAATGGCGTTGGATGCCGGGCAACAGCCCGCATTATGGGCGTTGGCCTCAACACGATTTTACGTCACTTAAAAAACTCAGGCCGCAGTCGGTAACCTCGCGCATACAGCCGGGCAGTGACGTCATCGTCTGCGCGGAAATGGACGAACAGTGGGGCTATGTC…
lacZα	ATGACCATGATTACGCCAAGCTTGGTACCGAGCTCGGATCCACTAGTAACGGCCGCCAGTGTGCTGGAATTCGCCCTT
T4 transcription termination signals	TGGATGACCTTTTGAATGACCTTTAATAGATTATATTACTAATTAATTGGGGACCCTAGAGGTCCCCTTTTTTATTTTAAAAATTTTTTCACAAAACGGTTTACAAGCATAAAGCTT
rsEGFP2	ATGGTGAGCAAGGGCGAGGAGCTGTTCACCGGGGTGGTGCCCATCCTGGTCGAGCTGGACGGCGACGTAAACGGCCACAAGTTCAGCGTGTCCGGCGAGGGCGAGGGCGATGCCACCTACGGCAAGCTGACCCTGAAGTTCATCTGCACCACCGGCAAGCTGCCCGTGCCCTGGCCCACCCTCGTGACCACCCTGGCCTACGGCGTGCTGTGCTTCAGCCGCTACCCCGACCACATGAAGCAGCACGACTTCTTCAAGTCCGCCATGCCCGAAGGCTACGTCCAGGAGCGCACCATCTTCTTCAAGGACGACGGCAACTACAAGACCCGCGCCGAGGTGAAGTTCGAGGGCGACACCCTGGTGAACCGCATCGAGCTGAAGGGCATCGACTTCAAGGAG…
mRNA-oop transcription mRNA	GTTGATAGATCCAGTAATGACCTCAGAACTCCATCTGGATTTGTTCAGAACGCTCGGTTGCCGCCGGGCGTTTTTTA
bleMX6	GACATGGAGGCCCAGAATACCCTCCTTGACAGTCTTGACGTGCGCAGCTCAGGGGCATGATGTGACTGTCGCCCGTACATTTAGCCCATACATCCCCATGTATAATCATTTGCATCCATACATTTTGATGGCCGCACGGCGCGAAGCAAAAATTACGGCTCCTCGCTGCAGACCTGCGAGCAGGGAAACGCTCCCCTCACAGACGCGTTGAATTGTCCCCACGCCGCGCCCCTGTAGAGAAATATAAAAGGTTAGGATTTGCCACTGAGGTTCTTCTTTCATATACTTCCTTTTAAAATCTTGCTAGGATACAGTTCTCACATCACATCCGAACATAAACAACCATGGCCAAGTTGACCAGTGCCGTTCCGGTGCTCACCGCGCGCGACGTCGCCGGAG…
bla(M)	CCAGAAACGCTGGTGAAAGTAAAAGATGCTGAAGATCAGTTGGGTGCACGAGTGGGTTACATCGAACTGGATCTCAACAGCGGTAAGATCCTTGAGAGTTTTCGCCCCGAAGAACGTTTTCCAATGATGAGCACTTTTAAAGTTCTGCTATGTGGCGCGGTATTATCCCGTATTGACGCCGGGCAAGAGCAACTCGGTCGCCGCATACACTATTCTCAGAATGACTTGGTTGAGTACTCACCAGTCACAGAAAAGCATCTTACGGATGGCATGACAGTAAGAGAATTATGCAGTGCTGCCATAACCATGAGTGATAACACTGCGGCCAACTTACTTCTGACAACGATCGGAGGACCGAAGGAGCTAACCGCTTTTTTGCACAACATGGGGGATCATGTA…
int 3 binding site	TTCTCGTTCAGCTTTTTTATACTAAGTTGGCATT
pHuji	ATGGTGAGCAAGGGCGAGGAGAATAACATGGCCATCATCAAGGAGTTCATGCGCTTCAAGGTGCACATGGAGGGCTCCGTGAACGGCCACGAGTTCGAGATCGAGGGCGAGGGCGAGGGCCGCCCCTACGAGGCCTTTCAGACCGCTAAGCTGAAGGTGACCAAGGGTGGCCCCCTGCCCTTCGCCTGGGACATCCTGTCCCCTCAGTTCATGTACGGCTCCAAGGTCTACATTAAGCACCCAGCCGACATCCCCGACTACTTCAAGCTGTCCTTCCCCGAGGGCTTCAGGTGGGAGCGCGTGATGAACTTCGAGGACGGCGGCATTATTCACGTTAACCAGGACTCCTCCCTGCAGGACGGCGTGTTCATCTACAAGGTGAAGCTGCGCGGCACCAAC…
ITR	CATCATCAATAATATACCTTATTTTGGATTGAAGCCAATATGATAATGAGGGGGTGGAGTTTGTGACGTGGCGCGGGGCGTGGGAACGGGGCGGGTGACGTAG
melittin signal sequence	ATGAAATTCTTAGTCAACGTTGCCCTTGTTTTTATGGTCGTATACATTTCTTACATCTATGCC
LSSmKate1	ATGAGCGAGCTGATTAAGGAGAACATGCACATGAAGCTGTACATGGAAGGCACCGTGAACAACCACCACTTCAAGTGCACATCCGAGGGCGAAGGCAAGCCCTACGAGGGCACCCAGACCATGAGAATCAAGGTGGTCGAGGGCGGCCCTCTACCCTTCGCCTTCGACATCTTGGCTACCAGCTTCATGTACGGCAGCTACACCTTCATCAACCACACCCAGGGCATCCCCGACTTCTTTAAGCAGTCCTTCCCTGAGGGCTTCACATGGGAGAGAGTCACCACATACGAAGACGGGGGCGTGCTGACCGCTACCCAGGACACCAGCCTCCAGGACGGTTGCCTCATCTACAACGTCAAGATCAGAGGGGTGAACTTCACATCCAACGGCCCTGTGATG…
Tet-On® 3G	ATGTCTAGACTGGACAAGAGCAAAGTCATAAACTCTGCTCTGGAATTACTCAATGGAGTCGGTATCGAAGGCCTGACGACAAGGAAACTCGCTCAAAAGCTGGGAGTTGAGCAGCCTACCCTGTACTGGCACGTGAAGAACAAGCGGGCCCTGCTCGATGCCCTGCCAATCGAGATGCTGGACAGGCATCATACCCACTCCTGCCCCCTGGAAGGCGAGTCATGGCAAGACTTTCTGCGGAACAACGCCAAGTCATACCGCTGTGCTCTCCTCTCACATCGCGACGGGGCTAAAGTGCATCTCGGCACCCGCCCAACAGAGAAACAGTACGAAACCCTGGAAAATCAGCTCGCGTTCCTGTGTCAGCAAGGCTTCTCCCTGGAGAACGCACTGTACGCT…
mMaple	ATGGTGAGCAAGGGCGAGGAGACCATTATGAGCGTGATCAAGCCTGACATGAAGATCAAGCTGCGCATGGAGGGCAACGTGAACGGCCACGCCTTCGTGATCGAGGGCGAGGGCAGCGGCAAGCCCTTCGAGGGCATCCAGACGATTGATTTGGAGGTGAAGGAGGGCGCCCCGCTGCCCTTCGCCTACGACATCCTGACCACCGCCTTCCACTACGGCAACCGCGTGTTCACCAAGTACCCCGAGGACATCCCTGACTACTTCAAGCAGAGCTTCCCCGAGGGCTACAGCTGGGAGCGCAGCATGACCTACGAGGACGGCGGCATCTGCATCGCCACCAACGACATCACAATGGAGGAGGACAGCTTCATCAACAAGATCCACTTCAAGGGCACGAAC…
5' LTR (truncated)	GGGTCTCTCTGGTTAGACCAGATCTGAGCCTGGGAGCTCTCTGGCTAACTAGGGAACCCACTGCTTAAGCCTCAATAAAGCTTGCCTTGAGTGCTTCAAGTAGTGTGTGCCCGTCTGTTGTGTGACTCTGGTAACTAGAGATCCCTCAGACCCTTTTAGTCAGTGTGGAAAATCTCTAGCA
CaMV 35S promoter (enhanced)	TGAGACTTTTCAACAAAGGGTAATATCGGGAAACCTCCTCGGATTCCATTGCCCAGCTATCTGTCACTTCATCAAAAGGACAGTAGAAAAGGAAGGTGGCACCTACAAATGCCATCATTGCGATAAAGGAAAGGCTATCGTTCAAGATGCCTCTGCCGACAGTGGTCCCAAAGATGGACCCCCACCCACGAGGAGCATCGTGGAAAAAGAAGACGTTCCAACCACGTCTTCAAAGCAAGTGGATTGATGTGATAACATGGTGGAGCACGACACTCTCGTCTACTCCAAGAATATCAAAGATACAGTCTCAGAAGACCAAAGGGCTATTGAGACTTTTCAACAAAGGGTAATATCGGGAAACCTCCTCGGATTCCATTGCCCAGCTATCTGTCACTTCAT…
CMV MCS	AAGCTTGCATTCCTGCAGGTCGACATCGATCTTAAGCAGTACTTCTAGAGGATCC
TagBFP	AGCGAGCTGATTAAGGAGAACATGCACATGAAGCTGTACATGGAGGGCACCGTGGACAACCATCACTTCAAGTGCACATCCGAGGGCGAAGGCAAGCCCTACGAGGGCACCCAGACCATGAGAATCAAGGTGGTCGAGGGCGGCCCTCTCCCCTTCGCCTTCGACATCCTGGCTACTAGCTTCCTCTACGGCAGCAAGACCTTCATCAACCACACCCAGGGCATCCCCGACTTCTTCAAGCAGTCCTTCCCTGAGGGCTTCACATGGGAGAGAGTCACCACATACGAAGACGGGGGCGTGCTGACCGCTACCCAGGACACCAGCCTCCAGGACGGCTGCCTCATCTACAACGTCAAGATCAGAGGGGTGAACTTCACATCCAACGGCCCTGTGATGCAG…
13xMyc	GAACAAAAGCTAATCTCCGAGGAAGACTTGAACGGTGAACAAAAATTAATCTCAGAAGAAGACTTGAACGGACTCGACGGTGAACAAAAGTTGATTTCTGAAGAAGATTTGAACGGTGAACAAAAGCTAATCTCCGAGGAAGACTTGAACGGTGAACAAAAATTAATCTCAGAAGAAGACTTGAACGGACTCGACGGTGAACAAAAGTTGATTTCTGAAGAAGATTTGAACGGTGAACAAAAGCTAATCTCCGAGGAAGACTTGAACGGTGAACAAAAATTAATCTCAGAAGAAGACTTGAACGGACTCGACGGTGAACAAAAGTTGATTTCTGAAGAAGATTTGAACGGTGAACAAAAGCTAATCTCCGAGGAAGACTTGAACGGTGAACAAAAATTA…
operator-l2	TATCTCTGGCGGTGTTG
operator-l3	AACCATCTGCGGTGATA
Intron	GTGAGCGGGCGGGACGGCCCTTCTCCTTCGGGCTGTAATTAGCGCTTGGTTTAATGACGGCTTGTTTCTTTTCTGTGGCTGCGTGAAAGCCTTGAGGGGCTCCGGGAGGGCCCTTTGTGCGGGGGGAGCGGCTCGGGGCTGTCCGCGGGGGGACGGCTGCCTTCGGGGGGGACGGGGCAGGGCGGGGTTCGGCTTCTGGCGTGTGACCGGCGGCTCTAGAGCCTCTGCTAACCATGTTCATGCCTTCTTCTTTTTCCTACAG
operator-l1	TACCACTGGCGGTGATA
toxic minigene	ATGATC
gypsy insulator	CACGTAATAAGTGTGCGTTGAATTTATTCGCAAAAACATTGCATATTTTCGGCAAAGTAAAATTTTGTTGCATACCTTATCAAAAAATAAGTGCTGCATACTTTTTAGAGAAACCAAATAATTTTTTATTGCATACCCGTTTTTAATAAAATACATTGCATACCCTCTTTTAATAAAAAATATTGCATACTTTGACGAAACAAATTTTCGTTGCATACCCAATAAAAGATTATTATATTGCATACCCGTTTTTAATAAAATACATTGCATACCCTCTTTTAATAAAGAATATTGCATACGTTGACGAAACAAATTTTCGTTGCATACCCAATAAAAGATTATTATATTGCATACCTTTTCTTGCCATACCATTTAGCCGATCAATT
EF-1α promoter	GGCTCCGGTGCCCGTCAGTGGGCAGAGCGCACATCGCCCACAGTCCCCGAGAAGTTGGGGGGAGGGGTCGGCAATTGAACCGGTGCCTAGAGAAGGTGGCGCGGGGTAAACTGGGAAAGTGATGTCGTGTACTGGCTCCGCCTTTTTCCCGAGGGTGGGGGAGAACCGTATATAAGTGCAGTAGTCGCCGTGAACGTTCTTTTTCGCAACGGGTTTGCCGCCAGAACACAGGTAAGTGCCGTGTGTGGTTCCCGCGGGCCTGGCCTCTTTACGGGTTATGGCCCTTGCGTGCCTTGAATTACTTCCACCTGGCTGCAGTACGTGATTCTTGATCCCGAGCTTCGGGTTGGAAGTGGGTGGGAGAGTTCGAGGCCTTGCGCTTAAGGAGCCCCTTCGCCT…
mOrange	ATGGTGAGCAAGGGCGAGGAGAATAACATGGCCATCATCAAGGAGTTCATGCGCTTCAAGGTGCGCATGGAGGGCTCCGTGAACGGCCACGAGTTCGAGATCGAGGGCGAGGGCGAGGGCCGCCCCTACGAGGGCTTTCAGACCGCTAAGCTGAAGGTGACCAAGGGTGGCCCCCTGCCCTTCGCCTGGGACATCCTGTCCCCTCAGTTCACCTACGGCTCCAAGGCCTACGTGAAGCACCCCGCCGACATCCCCGACTACTTCAAGCTGTCCTTCCCCGAGGGCTTCAAGTGGGAGCGCGTGATGAACTTCGAGGACGGCGGCGTGGTGACCGTGACCCAGGACTCCTCCCTGCAGGACGGCGAGTTCATCTACAAGGTGAAGCTGCGCGGCACCAAC…
hRluc	ATGGCTTCCAAGGTGTACGACCCCGAGCAACGCAAACGCATGATCACTGGGCCTCAGTGGTGGGCTCGCTGCAAGCAAATGAACGTGCTGGACTCCTTCATCAACTACTATGATTCCGAGAAGCACGCCGAGAACGCCGTGATTTTTCTGCATGGTAACGCTGCCTCCAGCTACCTGTGGAGGCACGTCGTGCCTCACATCGAGCCCGTGGCTAGATGCATCATCCCTGATCTGATCGGAATGGGTAAGTCCGGCAAGAGCGGGAATGGCTCATATCGCCTCCTGGATCACTACAAGTACCTCACCGCTTGGTTCGAGCTGCTGAACCTTCCAAAGAAAATCATCTTTGTGGGCCACGACTGGGGGGCTTGTCTGGCCTTTCACTACTCCTACGAGCAC…
HygR	AAAAAGCCTGAACTCACCGCGACGTCTGTCGAGAAGTTTCTGATCGAAAAGTTCGACAGCGTCTCCGACCTGATGCAGCTCTCGGAGGGCGAAGAATCTCGTGCTTTCAGCTTCGATGTAGGAGGGCGTGGATATGTCCTGCGGGTAAATAGCTGCGCCGATGGTTTCTACAAAGATCGTTATGTTTATCGGCACTTTGCATCGGCCGCGCTCCCGATTCCGGAAGTGCTTGACATTGGGGAATTCAGCGAGAGCCTGACCTATTGCATCTCCCGCCGTGCACAGGGTGTCACGTTGCAAGACCTGCCTGAAACCGAACTGCCCGCTGTTCTGCAGCCGGTCGCGGAGGCCATGGATGCGATCGCTGCGGCCGATCTTAGCCAGACGAGCGGGTTCGGC…
phage 186 attP	GCGATGGTTCTGAGTAACAGATAATAGAATGGCGATAAAGTGGCGGTAGAAATGGCGAATAATAGGTAATTATTGGCAAACAATGGCAATCTATGTCAATGATAAATAACGCATACTATTGATTTTCGGTTGTTCTTGTAGGAACTCATAATCGCTTGGTCGCTGGTTCAAGTCCAGCAGGGGCCACCAAATTTAAGTAGTAAATACATACAGTT
DR	GTTTTAGAGCTATGCTGTTTTGAATGGTCCCAAAA
HIV-1 cPPT	TTTTAAAAGAAAAGGGGGGATTGGGGGGTACAGTGCAGGGGAAAGAATAGTAGACATAATAGCAACAGACATACAAACTAAAGAATTACAAAAACAAATTACAAAAATTCAAAATTTT
ptrA	GGGCAATTGATTACGGGATCCCATTGGTAACGAAATGTAAAAGCTAGGAGATCGTCCGCCGATGTCAGGATGATTTCACTTGTTTCTTGTCCGGCTCACCGGTCAAAGCTAAAGAGGAGCAAAAGGAACGGATAGAATCGGGTGCCGCTGATCTATACGGTATAGTGCCCTTATCACGTTGACTCAACCCATGCTATTTAACTCAACCCCTCCTTCTGAACCCCACCATCTTCTTCCTTTTCCTCTCATCCCACACAATTCTCTATCTCAGATTTGAATTCCAAAAGTCCTCGGACGAAACTGAACAAGTCTTCCTCCCTTCGATAAACCTTTGGTGATTGGAATAACTGACCATCTTCTATAGTTCCCAAACCAACCGACAATGTAAATACACTCCTC…
CBG99luc	ATGGTGAAGCGTGAGAAAAATGTCATCTATGGCCCTGAGCCTCTCCATCCTTTGGAGGATTTGACTGCCGGCGAAATGCTGTTTCGTGCTCTCCGCAAGCACTCTCATTTGCCTCAAGCCTTGGTCGATGTGGTCGGCGATGAATCTTTGAGCTACAAGGAGTTTTTTGAGGCAACCGTCTTGCTGGCTCAGTCCCTCCACAATTGTGGCTACAAGATGAACGACGTCGTTAGTATCTGTGCTGAAAACAATACCCGTTTCTTCATTCCAGTCATCGCCGCATGGTATATCGGTATGATCGTGGCTCCAGTCAACGAGAGCTACATTCCCGACGAACTGTGTAAAGTCATGGGTATCTCTAAGCCACAGATTGTCTTCACCACTAAGAATATTCTGAAC…
HIV-1 Ψ	CTCTCTCGACGCAGGACTCGGCTTGCTGAAGCGCGCACGGCAAGAGGCGAGGGGCGGCGACTGGTGAGTACGCCAAAAATTTTGACTAGCGGAGGCTAGAAGGAGAGAGATGGGTGCGAGAGCGTC
TRE3GS promoter	GAGTTTACTCCCTATCAGTGATAGAGAACGTATGAAGAGTTTACTCCCTATCAGTGATAGAGAACGTATGCAGACTTTACTCCCTATCAGTGATAGAGAACGTATAAGGAGTTTACTCCCTATCAGTGATAGAGAACGTATGACCAGTTTACTCCCTATCAGTGATAGAGAACGTATCTACAGTTTACTCCCTATCAGTGATAGAGAACGTATATCCAGTTTACTCCCTATCAGTGATAGAGAACGTATAAGCTTTGCTTATGTAAACCAGGGCGCCTATAAAAGAGTGCTGATTTTTTGAGTAAACTTCAATTCCACAACACTTTTGTCTTATACCAACTTTCCGTACCACTTCCTACCCTCGTAAA
pHTomato	ATGGTGAGCAAGGGCGAGGAGAATAACATGGCCATCATCAAGGAGTTCATGCGCTTCAAGGTGCGCATGGAGGGCTCCGTGAACGGCCACGAGTTCGAGATCGAGGGCGAGGGCGAGGGCCGCCCCTACGAGGGCACCCAGACCGCCAAGCTGAAGGTGACCAAGGGCGGCCCCCTGCCCTTCGCCTGGGACATCCTGTCCCCTCAGTTCACGTACGGCTCCAAGGCCTACGTGAAGCACCCCGCCGACATCCCCGACTACTTGAAGCTGTCCTTCCCCGAGGGCTTCAAGTGGGAGCGCGTGATGAACTTCGAGGACGGCGGCGTGGTGACCGTGACCCAGGACTCCTCCCTGCAGGACGGCGAGTTCATCTACAAGGTGAAGCTGCGCGGCACCAAC…
24xGCN4_v4	GAGGAACTTCTGTCGAAAAATTATCATCTCGAGAATGAAGTAGCCCGACTTAAAAAG
poly(A)	TTTTTTTTTTTTTTTTTTTTTTTTTTTTTTTTTTTTTTTTTTTTTTTTTTTTTTTTTTTTTTTTTTTTTTTTTTTTTTTTTTTTTTTTTTTTTTT
hGH poly(A) signal	GGGTGGCATCCCTGTGACCCCTCCCCAGTGCCTCTCCTGGCCCTGGAAGTTGCCACTCCAGTGCCCACCAGCCTTGTCCTAATAAAATTAAGTTGCATCATTTTGTCTGACTAGGTGTCCTTCTATAATATTATGGGGTGGAGGGGGGTGGTATGGAGCAAGGGGCAAGTTGGGAAGACAACCTGTAGGGCCTGCGGGGTCTATTGGGAACCAAGCTGGAGTGCAGTGGCACAATCTTGGCTCACTGCAATCTCCGCCTCCTGGGTTCAAGCGATTCTCCTGCCTCAGCCTCCCGAGTTGTTGGGATTCCAGGCATGCATGACCAGGCTCAGCTAATTTTTGTTTTTTTGGTAGAGGCGGGGTTTCACCATATTGGCCAGGCTGGTCTCCAACTCCTAA…
Lucia®	ATGGAAATCAAGGTGCTGTTTGCCCTCATCTGTATTGCTGTTGCTGAGGCAAAACCCACTGAAATCAATGAAGACCTCAATATAGCTGCTGTGGCCTCCAACTTTGCCACCACAGATCTTGAGACTGACCTGTTCACCAACTGGGAGACCATGAATGTGATTAGCACTGACACAGAGCAGGTGAACACAGATGCTGACAGGGGCAAGCTGCCTGGCAAAAAACTCCCCCCAGATGTCCTGAGGGAGCTGGAGGCCAATGCCAGAAGGGCTGGTTGCACAAGAGGCTGCCTCATTTGCCTCTCCCACATTAAGTGCACCCCTAAGATGAAGAAATTTATCCCTGGCAGGTGCCACACTTATGAAGGTGAAAAGGAGTCTGCTCAGGGAGGGATTGGAGAG…
Fii	GTGGCTGATTTCGATAACCTGTTCGATGCTGCCATTGCCCGCGCCGATGAAACGATACGCGGGTACATGGGAACGTCAGCCACCATTACATCCGGTGAGCAGTCAGGTGCGGTGATACGTGGTGTTTTTGATGACCCTGAAAATATCAGCTATGCCGGACAGGGCGTGCGCGTTGAAGGCTCCAGCCCGTCCCTGTTTGTCCGGACTGATGAGGTGCGGCAGCTGCGGCGTGGAGACACGCTGACCATCGGTGAGGAAAATTTCTGGGTAGATCGGGTTTCGCCGGATGATGGCGGAAGTTGTCATCTCTGGCTTGGACGGGGCGTACCGCCTGCCGTTAACCGTCGCCGCTGA
λ repressor (ts)	ATGAGCACAAAAAAGAAACCATTAACACAAGAGCAGCTTGAGGACGCACGTCGCCTTAAAGCAATTTATGAAAAAAAGAAAAATGAACTTGGCTTATCCCAGGAATCTGTCGCAGACAAGATGGGGATGGGGCAGTCAGGCGTTGGTGCTTTATTTAATGGCATCAATGCATTAAATGCTTATAACGCCGCATTGCTTACAAAAATTCTCAAAGTTAGCGTTGAAGAATTTAGCCCTTCAATCGCCAGAGAAATCTACGAGATGTATGAAGCGGTTAGTATGCAGCCGTCACTTAGAAGTGAGTATGAGTACCCTGTTTTTTCTCATGTTCAGGCAGGGATGTTCTCACCTAAGCTTAGAACCTTTACCAAAGGTGATGCGGAGAGATGGGTAAGCACA…
λ attP	AAATAATGATTTTATTTTGACTGATAGTGACCTGTTCGTTGCAACAAATTGATAAGCAATGCTTTTTTATAATGCCAACTTAGTATAAAAAAGCTGAACGAGAAACGTAAAATGATATAAATATCAATATATTAAATTAGATTTTGCATAAAAAACAGACTACATAATACTGTAAAACACAACATATATGCAGTCACTATGAATCAACTACTTAGATGGTATTAGTGACCTGTA
Csy4	ATGGACCACTACCTCGACATTCGCTTGCGACCGGACCCGGAATTTCCCCCGGCGCAACTCATGAGCGTGCTCTTCGGCAAGCTCCACCAGGCCCTGGTGGCACAGGGCGGGGACAGGATCGGCGTGAGCTTCCCCGACCTCGACGAAAGCCGCTCCCGGCTGGGCGAGCGCCTGCGCATTCATGCCTCGGCGGACGACCTTCGTGCCCTGCTCGCCCGGCCCTGGCTGGAAGGGTTGCGGGACCATCTGCAATTCGGAGAACCGGCAGTCGTGCCTCACCCCACACCGTACCGTCAGGTCAGTCGGGTTCAGGCGAAAAGCAATCCGGAACGCCTGCGGCGGCGGCTCATGCGCCGGCACGATCTGAGTGAGGAGGAGGCTCGGAAACGCATTCCCGAT…
EBFP	AGCAAGGGCGAGGAGCTGTTCACCGGGGTGGTGCCCATCCTGGTCGAGCTGGACGGCGACGTAAACGGCCACAAGTTCAGCGTGTCCGGCGAGGGCGAGGGCGATGCCACCTACGGCAAGCTGACCCTGAAGTTCATCTGCACCACCGGCAAGCTGCCCGTGCCCTGGCCCACCCTCGTGACCACCCTGACCCACGGCGTGCAGTGCTTCAGCCGCTACCCCGACCACATGAAGCAGCACGACTTCTTCAAGTCCGCCATGCCCGAAGGCTACGTCCAGGAGCGCACCATCTTCTTCAAGGACGACGGCAACTACAAGACCCGCGCCGAGGTGAAGTTCGAGGGCGACACCCTGGTGAACCGCATCGAGCTGAAGGGCATCGACTTCAAGGAGGACGGC…
minP	TAGAGGGTATATAATGGAAGCTCGACTTCCAG
BYDV 5' UTR	AGTGAAGATTGACCATCTCACAAAAGCTGTTACGTGCTTGTAACACACTACACACTCGTTTTGTATTCGAGAAGTAGTTGCAACAACGGTCCCCTTATTGCCTGACAAGCTGAGGGCCACCCTTCTATCCCCACCGC
pSa ori	CCATCCAACAGCCCGCCGTCGAGCGGGCTTTTTTATCCCCGGAAGCCTGTGGATAGAGGGTAGTTATCCACGTGAAACCGCTAATGCCCCGCAAAGCCTTGATTCACGGGGCTTTCCGGCCCGCTCCAAAAACTATCCACGTGAAATCGCTAATCAGGGTACGTGAAATCGCTAATCGGAGTACGTGAAATCGCTAATAAGGTCACGTGAAATCGCTAATCAAAAAGGCACGTGAGAACGCTAATAGCCCTTTCAGATCAACAGCTTGCAAACACCCCTCGCTCCGGCAAGTAGTTACAGCAAGTAGTATGTTCAATTAGCTTTTCAATTATGAATATATATATCAATTATTGGTCGCCCTTGGCTTGTGGACAATGCGCTACGCGCACCGGCTCCGCC…
TEF terminator	ACTGACAATAAAAAGATTCTTGTTTTCAAGAACTTGTCATTTGTATAGTTTTTTTATATTGTAGTTGTTCTATTTTAATCAAATGTTAGCGTGATTTATATTTTTTTTCGCCTCGACATCATCTGCCCAGATGCGAAGTTAAGTGCGCAGAAAGTAATATCATGCGTCAATCGTATGTGAATGCTGGTCGCTATACTG
mRaspberry	ATGGTGAGCAAGGGCGAGGAGGTCATCAAGGAGTTCATGCGCTTCAAGGTGCGCATGGAGGGCTCCGTGAACGGCCACGAGTTCGAGATCGAGGGCGAGGGCGAGGGCCGCCCCTACGAGGGCACCCAGACCGCCAAGCTGAAGGTGACCAAGGGTGGCCCCCTGCCCTTCGCCTGGGACATCCTGTCCCCTCAGTGCATGTACGGCTCCAAGGGCTACGTGAAGCACCCCGCCGACATCCCCGACTACTTGAAGCTGTCCTTCCCCGAGGGCTTCAAGTGGGAGCGCGTGATGAACTTCGAGGACGGCGGCGTGGTGACCGTGACCCAGGACTCCTCCCTGCAGGACGGCGAGTTCATCTACAAGGTGAAGCTGCGCGGCACCAACTTCCCCTCCGAC…
TEF1 promoter	CATAGCTTCAAAATGTTTCTACTCCTTTTTTACTCTTCCAGATTTTCTCGGACTCCGCGCATCGCCGTACCACTTCAAAACACCCAAGCACAGCATACTAAATTTCCCCTCTTTCTTCCTCTAGGGTGTCGTTAATTACCCGTACTAAAGGTTTGGAAAAGAAAAAAGAGGCCGCCTCGTTTCTTTTTCTTCGTCGAAAAAGGCAATAAAAATTTTTATCACGTTTCTTTTTCTTGAAAATTTTTTTTTTGATTTTTTTCTCTTTCGATGACCTCCCATTGATATTTAAGTTAATAAACGGTCTTCAATTTCTCAAGTTTCAGTTTCATTTTTCTTGTTCTATTACAACTTTTTTTACTTCTTGCTCATTAGAAAGAAAGCATAGCAATCTAATCTAAG
d2EYFP	AGCCATGGCTTCCCGCCGGAGGTGGAGGAGCAGGATGATGGCACGCTGCCCATGTCTTGTGCCCAGGAGAGCGGGATGGACCGTCACCCTGCAGCCTGTGCTTCTGCTAGGATCAATGTGTAG
Nin 221	ATGCGCTATTACGAAAAAATTGATGGCAGCAAATACCGAAATATTTGGGTAGTTGGCGATCTGCACGGATGCTACACGAACCTGATGAACAAACTGGATACGATTGGATTCGACAACAAAAAAGACCTGCTTATCTCGGTGGGCGATTTGGTTGATCGTGGTGCAGAGAACGTTGAATGCCTGGAATTAATCACATTCCCCTGGTTCAGAGCTGTACGTGGAAACCATGAGCAAATGATGATTGATGGCTTATCAGAGCGTGGAAACGTTAATCACTGGCTGCTTAATGGCGGTGGCTGGTTCTTTAATCTCGATTACGACAAAGAAATTCTGGCTAAAGCTCTTGCCCATAAAGCAGATGAACTTCCGTTAATCATCGAACTGGTGAGCAAAGATAAA…
p15A ori	TTGAGATCGTTTTGGTCTGCGCGTAATCTCTTGCTCTGAAAACGAAAAAACCGCCTTGCAGGGCGGTTTTTCGAAGGTTCTCTGAGCTACCAACTCTTTGAACCGAGGTAACTGGCTTGGAGGAGCGCAGTCACCAAAACTTGTCCTTTCAGTTTAGCCTTAACCGGCGCATGACTTCAAGACTAACTCCTCTAAATCAATTACCAGTGGCTGCTGCCAGTGGTGCTTTTGCATGTCTTTCCGGGTTGGACTCAAGACGATAGTTACCGGATAAGGCGCAGCGGTCGGACTGAACGGGGGGTTCGTGCATACAGTCCAGCTTGGAGCGAACTGCCTACCCGGAACTGAGTGTCAGGCGTGGAATGAGACAAACGCGGCCATAACAGCGGAATGACACCG…
RBS	AGGA
EM7 promoter	GTTGACAATTAATCATCGGCATAGTATATCGGCATAGTATAATACGAC
MMTV LTR	GCAGAAATGGTTGAACTCCCGAGAGTGTCCTACACCTAGGGGAGAAGCAGCCAAGGGGTTGTTTCCCACCAAGGACGACCCGTCTGCGCACAAACGGATGAGCCCATCAGACAAAGACATATTCATTCTCTGCTGCAAACTTGGCATAGCTCTGCTTTGCCTGGGGCTATTGGGGGAAGTTGCGGTTCGTGCTCGCAGGGCTCTCACCCTTGACTCTTTCAATAATAACTCTTCTGTGCAAGATTACAATCTAAACAATTCGGAGAACTCGACCTTCCTCCTGAGGCAAGGACCACAGCCAACTTCCTCTTACAAGCCGCATCGATTTTGTCCTTCAGAAATAGAAATAAGAATGCTTGCTAAAAATTATATTTTTACCAATAAGACCAATCCAATAGG…
K135R	AGA
cro-lacZ	GAATTCCCGGGGATCCGTCGACCTGCAGCCAAGCTTGCTGATTGA
mRNA-prm	ATGAGCACAAAAAAGAAACCATTAACACAAGAGCAGCTTGAGGACGCACGTCGCCTTAAAGCAATTTATGAAAAAAAGAAAAATGAACTTGGCTTATCCCAGGAATCTGTCGCAGACAAGATGGGGATGGGGCAGTCAGGCGTTGGTGCTTTATTTAATGGCATCAATGCATTAAATGCTTATAACGCCGCATTGCTTGCAAAAATTCTCAAAGTTAGCGTTGAAGAATTTAGCCCTTCAATCGCCAGAGAAATCTACGAGATGTATGAAGCGGTTAGTATGCAGCCGTCACTTAGAAGTGAGTATGAGTACCCTGTTTTTTCTCATGTTCAGGCAGGGATGTTCTCACCTGAGCTTAGAACCTTTACCAAAGGTGATGCGGAGAGATGGGTAAGCACA…
N15 ori	CTGTTTTGGATCGAGGGTTACCATGTATATCTATATTTAGATCCAAATCGCGATCCACTTCGATGGTGGTTTTTTCCACCTTACGTGCGT
Reverse Primer extension	GGGCACGTCATACGGATA
ORF603	ATGGCTGTTATTTTTAACAACAAACAACTGCTCGCAGACAATAGTATAGAAAAGGGAGGTGAACTGTTTTTGTTTAACGGTTCGTACAACATTTTGGAAAGTTATGTTAATCCGGTGCTGCTAAAAAATGGTGTAATTGAACTAGAAGAAGCTGCGTACTATGCCGGCAACATATTGTACAAAACCGACGATCCCAAATTCATTGATTATATAAATTTAATAATTAAAGCAACACACTCCGAAGAACTACCAGAAAATAGCACTGTTGTAAATTACAGAAAAACTATGCGCAGCGGTACTATACACCCCATTAAAAAAGACATATATATTTATGACAACAAAAAATTTACTCTATACGATAGATACATATATGGATACGATAATAACTATGTTAATTTT…
B42 transcriptional activator	ATCAATAAAGATATCGAGGAGTGCAATGCCATCATTGAGCAGTTTATCGACTACCTGCGCACCGGACAGGAGATGCCGATGGAAATGGCGGATCAGGCGATTAACGTGGTGCCGGGCATGACGCCGAAAACCATTCTTCACGCCGGGCCGCCGATCCAGCCTGACTGGCTGAAATCGAATGGTTTTCATGAAATTGAAGCGGATGTTAACGATACCAGCCTCTTGCTGAGTGGAGAT
VP48	GACGCCCTTGACGATTTTGACTTAGACATGCTCCCAGCCGATGCCCTTGACGACTTTGACCTTGATATGCTGCCTGCTGACGCTCTTGACGATTTTGACCTTGACATGCTC
mRNA-pre	AGATAACAATTGATTGAATGTATGCAAATAAATGCATACACCATAGGTGTGGTTTAATTTGATGCCCTTTTTCAGGGCTGGAATGTGTAAGAGCGGGGTTATTTATGCTGTTGTTTTTTTGTTACTCGGGAAGGGCTTTACCTCTTCCGCATAAACGCTTCCATCAGCGTTTATAGTTAAAAAAATCTTTCGGCCTGCATGAATGGCCTTGTTGATCGCGCTTTGATATACGCCGAGATCTTTAGCTGTCTTGGTTTGCCCAAAGCGCATTGCATAATCTTTCAGGGTTATGCGTTGTTCCATACAACCTCCTTAGTACATGCAACCATTATCACCGCCAGAGGTAAAATAGTCAACACGCACGGTGTTAGATATTTATCCCTTGCGGTGATAGATTTA…
Nin 68	ATGACGTTCTCAGTAAAAACCATTCCAGACATGCTCGTTGAAGCATACGGAAATCAGACAGAAGTAGCACGCAGACTGAAATGTAGTCGCGGTACGGTCAGAAAATACGTTGATGATAAAGACGGGAAAATGCACGCCATCGTCAACGACGTTCTCATGGTTCATCGCGGATGGAGTGAAAGAGATGCGCTATTACGAAAAAATTGA
PAmCherry1	ATGGTGAGCAAGGGCGAGGAGGATAACATGGCCATCATTAAGGAGTTCATGCGCTTCAAGGTGCACATGGAGGGGTCCGTGAACGGCCACGTGTTCGAGATCGAGGGCGAGGGCGAGGGCCGCCCCTACGAGGGCACCCAGACCGCCAAGCTGAAGGTGACCAAGGGCGGCCCCCTGCCCTTCACCTGGGACATCCTGAGCCCTCAGTTCATGTACGGCTCCAATGCCTACGTGAAGCACCCCGCCGACATCCCCGACTACTTTAAGCTGTCCTTCCCCGAGGGCTTCAAGTGGGAGCGCGTGATGAAATTCGAGGACGGCGGCGTGGTGACCGTGACCCAGGACTCCTCCCTGCAGGACGGCGAGTTCATCTACAAGGTGAAGCTGCGCGGCACCAAC…
5' ITR	CATCATCAATAATATACCTTATTTTGGATTGAAGCCAATATGATAATGAGGGGGTGGAGTTTGTGACGTGGCGCGGGGCGTGGGAACGGGGCGGGTGACGTAG
daGFP	ATGACAGCTCTGACAGAGGGAGCGAAACTGTTCGAGAAGGAGATCCCGTACATCACAGAGTTGGAAGGAGATGTCGAAGGGATGAAATTCATCATCAAGGGAGAAGGAACGGGTGACGCAACGACCGGAACGATCAAGGCCAAATACATTTGTACCACGGGCGATTTGCCTGTCCCCTGGGCGACGCTTGTAAGCACGCTCTCGTATGGTGTCCAGTGCTTCGCGAAATATCCATCGCACATTAAGGACTTTTTCAAGTCGGCCATGCCAGAAGGTTACACACAAGAACGAACCATCTCCTTTGAGGGGGACGGAGTGTATAAGACACGCGCGATGGTAACGTACGAGCGCGGGTCCATCTACAACAGGGTAACTCTTACTGGGGAGAACTTTAAGAAG…
attL1	CAAATAATGATTTTATTTTGACTGATAGTGACCTGTTCGTTGCAACAAATTGATGAGCAATGCTTTTTTATAATGCCAACTTTGTACAAAAAAGCAGGCT
attL2	CAAATAATGATTTTATTTTGACTGATAGTGACCTGTTCGTTGCAACAAATTGATGAGCAATTATTTTTTATAATGCCAACTTTGTACAAGAAAGCTGGGT
PA-TagRFP	ATGAGCGAGCTGATTAAGGAGAACATGCACATGAAGCTGTACATGGAGGGCACCGTGAACAACCACCACTTCAAGTGCACATCCGAGGGCGAAGGCAAGCCCTACGAGGGCACCCAGACCATGAGAATCAAGGTGGTCGAGGGCGGCCCTCTCCCCTTCGCCTTCGACATCCTGGCTACCAGCTTCATGTACGGCAGCAGCACCTTCATCAACCACACCCAGGGCATCCCCGACTTCTGGAAGCAGTCCTTCCCTGAGGGCTTCACATGGGAGAGAGTCACCACATACGAAGACGGGGGCGTGCTGACCGCTACCCAGGACACCAGCCTCCAGGACGGCTGCCTCATCTACAACGTCAAGATCAGAGGGGTGAACTTCCCATCCAACGGCCCTGTGATG…
5' LTR	GGGTCTCTCTGGTTAGACCAGATCTGAGCCTGGGAGCTCTCTGGCTAACTAGGGAACCCACTGCTTAAGCCTCAATAAAGCTTGCCTTGAGTGCTTCAAGTAGTGTGTGCCCGTCTGTTGTGTGACTCTGGTAACTAGAGATCCCTCAGACCCTTTTAGTCAGTGTGGAAAATCTCTAGCA
c-myc NLS	CCTGCTGCCAAGAGGGTCAAGTTGGAC
virC1	ATGCAACTTTTGACGTTTTGTTCTTTCAAAGGGGGTGCTGGCAAAACCACCGCACTCATGGGCCTTTGCGCTGCTTTGGCAAATGACGGTAAACGAGTGGCCCTCTTTGATGCCGACGAAAACCGGCCTCTGACGCGATGGAGAGAAAACGCCTTACAAAGCAGTACCTGGGATCCTCGCTGTGAAGTCTATTCCGCCGACGAAATGCCCCTTCTTGAAGCAGCCTATGAAAATGCCGAGCTCGAAGGATTTGATTATGCGTTGGCCGATACGCGTGGCGGCTCGAGCGAGCTCAACAACACAATCATCGCTAGCTCAAACCTGCTTCTGATCCCCACCATGCTAACGCCGCTCGACATCGATGAGGCACTATCTACCTACCGCTACGTCATCGAGCTG…
filler	CACCGGAGACGGTTGTAAATGAGCACACAAAATACACATGCTAAAATATTATATTCTATGACCTTTATAAAATCAACCAAAATCTTCTTTTTAATAACTTTAGTATCAATAATTAGAATTTTTATGTTCCTTTTTGCAAACTTTTAATAAAAATGAGCAAAATAAAAAAACGCTAGTTTTAGTAACTCGCGTTGTTTTCTTCACCTTTAATAATAGCTACTCCACCACTTGTTCCTAAGCGGTCAGCTCCTGCTTCAATCATTTTTTGAGCATCTTCAAATGTTCTAACTCCACCAGCTGCTTTAACTAAAGCATTGTCTTTAACAACTGACTTCATTAGTTTAACATCTTCAAATGTTGCACCTGATTTTGAAAATCCTGTTGATGTTTTAACAAATT…
hrGFP	ATGGTGAGCAAGCAGATCCTGAAGAACACCGGCCTGCAGGAGATCATGAGCTTCAAGGTGAACCTGGAGGGCGTGGTGAACAACCACGTGTTCACCATGGAGGGCTGCGGCAAGGGCAACATCCTGTTCGGCAACCAGCTGGTGCAGATCCGCGTGACCAAGGGCGCCCCCCTGCCCTTCGCCTTCGACATCCTGAGCCCCGCCTTCCAGTACGGCAACCGCACCTTCACCAAGTACCCCGAGGACATCAGCGACTTCTTCATCCAGAGCTTCCCCGCCGGCTTCGTGTACGAGCGCACCCTGCGCTACGAGGACGGCGGCCTGGTGGAGATCCGCAGCGACATCAACCTGATCGAGGAGATGTTCGTGTACCGCGTGGAGTACAAGGGCCGCAACTTC…
rtTA3	ATGTCTAGGCTGGACAAGAGCAAAGTCATAAACGGAGCTCTGGAATTACTCAATGGTGTCGGTATCGAAGGCCTGACGACAAGGAAACTCGCTCAAAAGCTGGGAGTTGAGCAGCCTACCCTGTACTGGCACGTGAAGAACAAGCGGGCCCTGCTCGATGCCCTGCCAATCGAGATGCTGGACAGGCATCATACCCACTTCTGCCCCCTGGAAGGCGAGTCATGGCAAGACTTTCTGCGGAACAACGCCAAGTCATACCGCTGTGCTCTCCTCTCACATCGCGACGGGGCTAAAGTGCATCTCGGCACCCGCCCAACAGAGAAACAGTACGAAACCCTGGAAAATCAGCTCGCGTTCCTGTGTCAGCAAGGCTTCTCCCTGGAGAACGCACTGTACGCT…
mClavGR2	ATGGTGAGCAAGGGCGAGGAGACCATCATGAGCGTGATCAAGCCTGACATGAAGATCAAGCTGCGCATGGAGGGCAACGTGAACGGCCACGCCTTCGTGATCGAGGGCGAGGGCAGCGGCAAGCCCTTCGAGGGCATCCAGACGATTGATTTGGAGGTGAAGGAGGGCGCCCCGCTGCCCTTCGCCTACGACATCCTGACCACCGCCTTCCACTACGGCAACCGCGTGTTCACCAAGTACCCCGAGGACATCCCTGACTACTTCAAGCAGAGCTTCCCCGAGGGCTACAGCTGGGAGCGCAGCATGACCTACGAGGACGGCGGCATCTGCATCGCCACCAACGACATCACGATGGAGGAGGACAGCTTCATCAACAAGATCCACTTCAAGGGCACGAAC…
MCS	GGTACCGGGCCCCCCCTCGAGGTCGACGGTATCGATAAGCTTGATATCCACTGTGGAATTCGCCCT
Rex NLS	CCAAAAACAAGGAGGAGACCGCGAAGATCACAACGGAAAAGGCCGCCTACG
HSF1	GGCTTCAGCGTGGACACCAGTGCCCTGCTGGACCTGTTCAGCCCCTCGGTGACCGTGCCCGACATGAGCCTGCCTGACCTTGACAGCAGCCTGGCCAGTATCCAAGAGCTCCTGTCTCCCCAGGAGCCCCCCAGGCCTCCCGAGGCAGAGAACAGCAGCCCGGATTCAGGGAAGCAGCTGGTGCACTACACAGCGCAGCCGCTGTTCCTGCTGGACCCCGGCTCCGTGGACACCGGGAGCAACGACCTGCCGGTGCTGTTTGAGCTGGGAGAGGGCTCCTACTTCTCCGAAGGGGACGGCTTCGCCGAGGACCCCACCATCTCCCTGCTGACAGGCTCGGAGCCTCCCAAAGCCAAGGACCCCACTGTCTCC
trfA	ATGAATCGGACGTTTGACCGGAAGGCATACAGGCAAGAACTGATCGACGCGGGGTTTTCCGCCGAGGATGCCGAAACCATCGCAAGCCGCACCGTCATGCGTGCGCCCCGCGAAACCTTCCAGTCCGTCGGCTCGATGGTCCAGCAAGCTACGGCCAAGATCGAGCGCGACAGCGTGCAACTGGCTCCCCCTGCCCTGCCCGCGCCATCGGCCGCCGTGGAGCGTTCGCGTCGTCTCGAACAGGAGGCGGCAGGTTTGGCGAAGTCGATGACCATCGACACGCGAGGAACTATGACGACCAAGAAGCGAAAAACCGCCGGCGAGGACCTGGCAAAACAGGTCAGCGAGGCCAAGCAGGCCGCGTTGCTGAAACACACGAAGCAGCAGATCAAGGAAATG…
attB4	CAACTTTGTATAGAAAAGTTG
attB2	ACCACTTTGTACAAGAAAGCTGGGT
attB3	CAACTATGTATAATAAAGTTG
virE1	ATGGCCATCATCAAGCCGCATGTGAACAAAAATAGGACAACCTCGCCGATAGAGAGACCGGAGTCTCTCATAGAGGAAATGAGCGGCAGTCATCCGCCGAGTGGTTTTACCAACCTGGATCTCGCTATGATCGAGCTGGAGGACTTTGTCCATCGGTGCCCGCTCCCAGAAGACAATCTTGCTGGTCAGAAGGAGTGA
attB1	ACAAGTTTGTACAAAAAAGCAGGCT
bidirectional TRE promoter	GGCGATCTGACGGTTCACTAAACGAGCTCTGCTTATATAGGCCTCCCACCGTACACGCCACCTCGACATACTCGAGTTTACTCCCTATCAGTGATAGAGAACGTATGTCGAGTTTACTCCCTATCAGTGATAGAGAACGATGTCGAGTTTACTCCCTATCAGTGATAGAGAACGTATGTCGAGTTTACTCCCTATCAGTGATAGAGAACGTATGTCGAGTTTACTCCCTATCAGTGATAGAGAACGTATGTCGAGTTTATCCCTATCAGTGATAGAGAACGTATGTCGAGTTTACTCCCTATCAGTGATAGAGAACGTATGTCGAGGTAGGCGTGTACGGTGGGAGGCCTATATAAGCAGAGCTCGTTTAGTGAACCGTCAGATCGCC
RecA	ATGGCTATCGACGAAAACAAACAGAAAGCGTTGGCGGCAGCACTGGGCCAGATTGAGAAACAATTTGGTAAAGGCTCCATCATGCGCCTGGGTGAAGACCGTTCAATGGATGTGGAAACCATCTCTACCGGTTCGCTTTCACTGGATATCGCGCTTGGGGCAGGTGGTCTGCCGATGGGCCGTATCGTCGAGATCTACGGACCGGAATCTTCCGGTAAAACCACGCTGACGCTGCAGGTGATCGCCGCAGCGCAGCGTGAAGGTAAAACCTGTGCGTTTATCGATGCTGAACACGCGCTGGACCCAATCTACGCACGTAAACTGGGCGTCGATATCGACAACCTGCTGTGCTCCCAGCCGGACACCGGCGAGCAGGCACTGGAAATCTGTGACGCCCTG…
HK022 integrase	ATGGGAAGAAGGCGAAGTCATGAGCGCCGGGATTTACCCCCTAACCTTTATATAAGAAACAATGGATATTACTGCTACAGGGACCCAAGGACGGGTAAAGAGTTTGGATTAGGCCGAGACAGGCGAATCGCAATCACTGAAGCTATACAGGCCAACATTGAGTTGCTATCCGGGAACAGGCGTGAGTCACTGATAGACAGAATTAAAGGCGCTGACGCAATCACTCTTCATGCGTGGCTTGACCGATATGAAACAATCCTCAGCGAGAGGGGTATCAGGCCGAAAACTCTACTCGACTACGCCAGCAAAATCAGAGCAATCCGAAGAAAATTGCCGGACAAACCGCTCGCTGACATATCAACGAAAGAGGTGGCAGCAATGCTAAACACCTACGTAGCA…
basic protein promoter	AAATTCCGTTTTGCGACGATGCAGAGTTTTTGAACAGGCTGCTCAAACACATAGATCCGTACCCGCTCAGTCGGATGTATTACAATGCAGCCAATACCATGTTTTACACGACTATGGAAAACTATGCCGTGTCCAATTGCAAGTTCAACATTGAGGATTACAATAACATATTTAAGGTGATGGAAAATATTAGGAAACACAGCAACAAAAATTCAAACGACCAAGACGAGTTAAACATATATTTGGGAGTTCAGTCGTCGAATGCAAAGCGTAAAAAATATTAATAAGGTAAAAATTACAGCTACATAAATTACACAATTTAAAC
V5 tag	GGTAAGCCTATCCCTAACCCTCTCCTCGGTCTCGATTCTACG
spacer	CACCGGAGACGGTTGTAAATGAGCACACAAAATACACATGCTAAAATATTATATTCTATGACCTTTATAAAATCAACCAAAATCTTCTTTTTAATAACTTTAGTATCAATAATTAGAATTTTTATGTTCCTTTTTGCAAACTTTTAATAAAAATGAGCAAAATAAAAAAACGCTAGTTTTAGTAACTCGCGTTGTTTTCTTCACCTTTAATAATAGCTACTCCACCACTTGTTCCTAAGCGGTCAGCTCCTGCTTCAATCATTTTTTGAGCATCTTCAAATGTTCTAACTCCACCAGCTGCTTTAACTAAAGCATTGTCTTTAACAACTGACTTCATTAGTTTAACATCTTCAAATGTTGCACCTGATTTTGAAAATCCTGTTGATGTTTTAACAAATT…
S. pombe ura4	ATGGATGCTAGAGTATTTCAAAGCTATTCAGCTAGAGCTGAGGGGATGAAAAATCCCATTGCCAAGGAATTGTTGGCTTTGATGGAAGAAAAGCAAAGCAACTTGTCAGTCGCGGTCGATTTGACGAAGAAATCCGAAATCTTAGAATTGGTAGATAAAATTGGACCCTATGTCTGTGTTATCAAGACACATATTGACGTTGTCGAGGATTTCGACCAGGATATGGTAGAAAAACTGGTGGCCTTAGGTAAAAAGCATCGTTTTCTTATCTTTGAGGATCGCAAATTCGCAGACATTGGAAATACCGTCAAGCTACAATATGCATCTGGTGTGTACAAAATTGCTTCTTGGGCTCATATCACAAATTGCCATACAGTGCCAGGCGAGGGTATTATACAA…
lacZ'	ATGACCATGATTACGCCAAGCTCGGAATTAACCCTCACTAAAGGGAACAAAAGCTGGGTACCGGGCCCCCCCTCGAGGTCGACGGTATCGATAAGCTTGATATCGAATTCCTGCAGCCCGGGGGATCCACTAGTTCTAGAGCGGCCGCCACCGCGGTGGAGCTCCAATTCGCCCTATAGTGAGTCGTATTACAATTCACTGGCCGTCGTTTTACAACGTCGTGACTGGGAAAACCCTGGCGTTACCCAACTTAATCGCCTTGCAGCACATCCCCCCTTCGCCAGCTGGCGTAATAGCGAAGAGGCCCGCACCGATCGCCCTTCCCAACAGTTGCGCAGCCTGAATGGCGAATGGCGCGACGCGCCCTGTAGCGGCGCATTAAGCGCGGCGGGTGTGGTG…
xis	ATGACGCATCCTCACGATAATATCCGGGTAGGCGCAATCACTTTCGTCTACTCCGTTACAAAGCGAGGCTGGGTATTTCCCGGCCTTTCTGTTATCCGAAATCCACTGAAAGCACAGCGGCTGGCTGAGGAGATAAATAATAAACGAGGGGCTGTATGCACAAAGCATCTTCTGTTGAGTTAA
MET17 promoter	TTATTTTTTGCTTTTTCTCTTGAGGTCACATGATCGCAAAATGGCAAATGGCACGTGAAGCTGTCGATATTGGGGAACTGTGGTGGTTGGCAAATGACTAATTAAGTTAGTCAAGGCGCCATCCTCATGAAAACTGTGTAACATAATAACCGAAGTGTCGAAAAGGTGGCACCTTGTCCAATTGAACACGCTCGATGAAAAAAATAAGATATATATAAGGTTAAGTAAAGCGTCTGTTAGAAAGGAAGTTTTTCCTTTTTCTTGCTCTCTTGTCTTTTCATCTACTATTTCCTTCGTGTAATACAGGGTCGTCAGATACATAGATACAATTCTATTACCCCCATCCATACA
SGFP2	AGCAAGGGCGAGGAGCTGTTCACCGGGGTGGTGCCCATCCTGGTCGAGCTGGACGGCGACGTAAACGGCCACAAGTTCAGCGTGTCCGGCGAGGGCGAGGGCGATGCCACCTACGGCAAGCTGACCCTGAAGTTCATCTGCACCACCGGCAAGCTGCCCGTGCCCTGGCCCACCCTCGTGACCACCCTGACCTACGGCGTGCAGTGCTTCGCCCGCTACCCCGACCACATGAAGCAGCACGACTTCTTCAAGTCCGCCATGCCCGAAGGCTACGTCCAGGAGCGCACCATCTTCTTCAAGGACGACGGCAACTACAAGACCCGCGCCGAGGTGAAGTTCGAGGGCGACACCCTGGTGAACCGCATCGAGCTGAAGGGCATCGACTTCAAGGAGGACGGC…
pVS1 RepA	GTGAGCGGTCGCAAACCATCCGGCCCGGTACAAATCGGCGCGGCGCTGGGTGATGACCTGGTGGAGAAGTTGAAGGCCGCGCAGGCCGCCCAGCGGCAACGCATCGAGGCAGAAGCACGCCCCGGTGAATCGTGGCAAGCGGCCGCTGATCGAATCCGCAAAGAATCCCGGCAACCGCCGGCAGCCGGTGCGCCGTCGATTAGGAAGCCGCCCAAGGGCGACGAGCAACCAGATTTTTTCGTTCCGATGCTCTATGACGTGGGCACCCGCGATAGTCGCAGCATCATGGACGTGGCCGTTTTCCGTCTGTCGAAGCGTGACCGACGAGCTGGCGAGGTGATCCGCTACGAGCTTCCAGACGGGCACGTAGAGGTTTCCGCAGGGCCGGCCGGCATGGCC…
mEos4b	ATGGTGAGTGCGATTAAGCCAGACATGAGGATCAAACTCCGTATGGAAGGCAACGTAAACGGGCACCACTTTGTGATCGACGGAGATGGTACAGGCAAGCCTTATGAGGGAAAACAGACCATGGATCTTGAAGTCAAAGAGGGCGGACCTCTGCCTTTTGCCTTTGATATCCTGACCACTGCATTCCATTACGGCAACAGGGTATTCGTGAAATATCCAGACAACATACAAGACTATTTTAAGCAGTCGTTTCCTAAGGGGTATTCGTGGGAACGAAGCTTGACTTTCGAAGACGGGGGCATTTGCAATGCCAGAAACGACATAACAATGGAAGGGGACACTTTCTATAATAAAGTTCGATTTTATGGTACCAACTTTCCCGCCAATGGTCCAGTTATG…
miRFP709	ATGGTAGCAGGTCATGCCTCTGGCAGCCCCGCATTCGGGACCGCCTCTCATTCGAATTGCGAACATGAAGAGATCCACCTCGCCGGCTCGATCCAGCCGCATGGCGCGCTTCTGGTCGTCAGCGAACATGATCATCGCGTCATCCAGGCCAGCGCCAACGCCGCGGAATTTCTGAATCTCGGAAGCGTACTCGGCGTTCCGCTCGCCGAGATCGACGGCGATCTGTTGATCAAGATCCTGCCGCATCTCGATCCCACCGCCGAAGGCATGCCGGTCGCGGTGCGCTGCCGGATCGGCAATCCCTCTACGGAGTACTGCGGTCTGATGCATCGGCCTCCGGAAGGCGGGCTGATCATCGAACTCGAACGTGCCGGCCCGTCGATCGATCTGTCAGGCACG…
mEos4a	ATGGTTAGTGCGATTAAGCCAGACATGAGGATCAAACTCCGTATGGAAGGCAACGTAAACGGGCACCACTTTGTGATCGACGGAGATGGTACAGGCAAGCCTTATGAGGGAAAACAGACCATGGATCTTGAAGTCAAAGAGGGCGGACCTCTGCCTTTTGCCTTTGATATCCTGACCACTGCATTCCATTACGGCAACAGGGTATTCGTTAAATATCCAGACAACATACAAGACTATTTTAAGCAGTCGTTTCCTAAGGGGTATTCGTGGGAACGAAGCTTGACTTTCGAAGACGGGGGCATTTGCTATGCCAGAAACGACATAACAATGGAAGGGGACACTTTCTATAATAAAGTTCGATTTTATGGTACCAACTTTCCCGCCAATGGTCCAGTTATG…
HSE	GAAGATTCTAGAACGTTCTGGAAGATTCTAGAACGTTC
ccdB	CAGTTTAAGGTTTACACCTATAAAAGAGAGAGCCGTTATCGTCTGTTTGTGGATGTACAGAGTGATATTATTGACACGCCGGGGCGACGGATGGTGATCCCCCTGGCCAGTGCACGTCTGCTGTCAGATAAAGTCTCCCGTGAACTTTACCCGGTGGTGCATATCGGGGATGAAAGCTGGCGCATGATGACCACCGATATGGCCAGTGTGCCGGTCTCCGTTATCGGGGAAGAAGTGGCTGATCTCAGCCACCGCGAAAATGACATCAAAAACGCCATTAACCTGATGTTCTGGGGAATATAA
TurboRFP	ATGAGCGAGCTGATCAAGGAGAACATGCACATGAAGCTGTACATGGAGGGCACCGTGAACAACCACCACTTCAAGTGCACATCCGAGGGCGAAGGCAAGCCCTACGAGGGCACCCAGACCATGAAGATCAAGGTGGTCGAGGGCGGCCCTCTCCCCTTCGCCTTCGACATCCTGGCTACCAGCTTCATGTACGGCAGCAAAGCCTTCATCAACCACACCCAGGGCATCCCCGACTTCTTTAAGCAGTCCTTCCCTGAGGGCTTCACATGGGAGAGAATCACCACATACGAAGACGGGGGCGTGCTGACCGCTACCCAGGACACCAGCTTCCAGAACGGCTGCATCATCTACAACGTCAAGATCAACGGGGTGAACTTCCCATCCAACGGCCCTGTGATG…
M13 gene II	ATGATTGACATGCTAGTTTTACGATTACCGTTCATCGATTCTCTTGTTTGCTCCAGACTCTCAGGCAATGACCTGATAGCCTTTGTAGATCTCTCAAAAATAGCTACCCTCTCCGGCATTAATTTATCAGCTAGAACGGTTGAATATCATATTGATGGTGATTTGACTGTCTCCGGCCTTTCTCACCCTTTTGAATCTTTACCTACACATTACTCAGGCATTGCATTTAAAATATATGAGGGTTCTAAAAATTTTTATCCTTGCGTTGAAATAAAGGCTTCTCCCGCAAAAGTATTACAGGGTCATAATGTTTTTGGTACAACCGATTTAGCTTTATGCTCTGAGGCTTTATTGCTTAATTTTGCTAATTCTTTGCCTTGCCTGTATGATTTATTGGAT…
F mRNA	GATGCTGTTCAACCACTAATAGGTAAGAAATCATGAGTCAAGTTACTGAACAATCCGTACGTTTCCAGACCGCTTTGGCCTCTATTAAGCTCATTCAGGCTTCTGCCGTTTTGGATTTAACCGAAGATGATTTCGATTTTCTGACGAGTAACAAAGTTTGGATTGCTACTGACCGCTCTCGTGCTCGTCGCTGCGTTGAGGCTTGCGTTTATGGTACGCTGGACTTTGTGGGATACCCTCGCTTTCCTGCTCCTGTTGAGTTTATTGCTGCCGTCATTGCTTATTATGTTCATCCCGTCAACATTCAAACGGCCTGTCTCATCATGGAAGGCGCTGAATTTACGGAAAACATTATTAATGGCGTCGAGCGTCCGGTTAAAGCCGCTGAATTGTTCGCGT…
bGH poly(A) signal	CTGTGCCTTCTAGTTGCCAGCCATCTGTTGTTTGCCCCTCCCCCGTGCCTTCCTTGACCCTGGAAGGTGCCACTCCCACTGTCCTTTCCTAATAAAATGAGGAAATTGCATCGCATTGTCTGAGTAGGTGTCATTCTATTCTGGGGGGTGGGGTGGGGCAGGACAGCAAGGGGGAGGATTGGGAAGACAATAGCAGGCATGCTGGGGATGCGGTGGGCTCTATGG
rpsL promoter	GCCCTGCAGGCGGAAGTCAGGTAGACACGACTTCCGCTAGTCCTTGCAAGGTCTGCTGACGTGAGGCGGGGCGGTCGTTTTTGACCGCCCTGCCTTCGTCATGTAGGCTCGCTCGCTGTGCCTGGCGTGTCATCAGACGCCCAGGTCCCGGTGCCGTGAGGCCCGGGCCATCGAGCCGGTGGTACGTGGCTGCGGTCCCCTTGTGAGGGCTGCGCGCCGTGTGCTGTCCGGCGCGCACAGCCTTGAATCCACCCGCGGGGGCCGGCCGGTCTCCGTGAGCTCGAGTAGACGACGGAGACGTA
EF-1α core promoter	GGGCAGAGCGCACATCGCCCACAGTCCCCGAGAAGTTGGGGGGAGGGGTCGGCAATTGATCCGGTGCCTAGAGAAGGTGGCGCGGGGTAAACTGGGAAAGTGATGTCGTGTACTGGCTCCGCCTTTTTCCCGAGGGTGGGGGAGAACCGTATATAAGTGCAGTAGTCGCCGTGAACGTTCTTTTTCGCAACGGGTTTGCCGCCAGAACACAG
soxR terminator	AAAACAAACTAAAGCGCCCTTGTGGCGCTTTAGTTTT
HIS3MX6	GACATGGAGGCCCAGAATACCCTCCTTGACAGTCTTGACGTGCGCAGCTCAGGGGCATGATGTGACTGTCGCCCGTACATTTAGCCCATACATCCCCATGTATAATCATTTGCATCCATACATTTTGATGGCCGCACGGCGCGAAGCAAAAATTACGGCTCCTCGCTGCAGACCTGCGAGCAGGGAAACGCTCCCCTCACAGACGCGTTGAATTGTCCCCACGCCGCGCCCCTGTAGAGAAATATAAAAGGTTAGGATTTGCCACTGAGGTTCTTCTTTCATATACTTCCTTTTAAAATCTTGCTAGGATACAGTTCTCACATCACATCCGAACATAAACAACCATGGGTAGGAGGGCTTTTGTAGAAAGAAATACGAACGAAACGAAAATCAGCGTTG…
CMV promoter	GTGATGCGGTTTTGGCAGTACATCAATGGGCGTGGATAGCGGTTTGACTCACGGGGATTTCCAAGTCTCCACCCCATTGACGTCAATGGGAGTTTGTTTTGGCACCAAAATCAACGGGACTTTCCAAAATGTCGTAACAACTCCGCCCCATTGACGCAAATGGGCGGTAGGCGTGTACGGTGGGAGGTCTATATAAGCAGAGCT
cspA 3'UTR	TCTCTGCTTAAAAGCACAGAATCTAAGATCCCTGCCATTTGGCGGGGATTTTTTTATTTGTTTTCAGGAAATAAATAATCGATCGCGTAATAAAATCTATTATTATTTTTGTGAAGAATAAATTTGGGTGCAATGAGAATGCGCA
RLuc	ATGACCAGCAAAGTGTATGATCCGGAACAGCGCAAACGCATGATTACCGGCCCGCAGTGGTGGGCGCGCTGCAAACAGATGAACGTGCTGGATAGCTTTATTAACTATTATGATAGCGAAAAACATGCGGAAAACGCGGTGATTTTTCTGCATGGCAACGCGGCGAGCAGCTATCTGTGGCGGCATGTGGTGCCGCATATTGAACCAGTGGCGCGCTGCATTATTCCGGATCTGATTGGCATGGGCAAAAGCGGCAAAAGCGGCAACGGCAGCTATCGCCTGCTGGATCATTATAAATATCTGACCGCGTGGTTTGAACTGCTGAACCTGCCGAAAAAAATTATTTTTGTGGGCCATGATTGGGGCGCGTGCCTGGCGTTTCATTATAGCTATGAACAT…
mKikGR1	ATGGTGAGTGTGATTACATCAGAAATGAAGATCGAGCTGCGTATGGAAGGCTCTGTAAACGGGCACAAGTTCGTGATTACAGGGAAAGGAAGTGGCAGACCTTACGAGGGAACACAGACTGTGGACCTGACAGTCATAGAGGGCGGACCTCTTCCTTTTGCTTTCGATATCCTGACAACAGCATTCCATTACGGCAACCGGGTATTTGTCGAATACCCAGAAGAAATAGTAGACTACTTCAAGCAGTCGTTTCCTGAGGGTTATTCTTGGGAACGAAGCATGAGTTACGAAGACGGGGGAATTTGCCTCGCCACAAACAATATAACGATGAAGAAAGACGGCAGCAACACTTTTGTCAATGAAATTCGATTTGATGGTACAAACTTTCCTGCCAATGGT…
3' CeU6	TTCTGACATAGAGTTTTACATATATCTTCTCTGTATTGTTTCAATTTTAGTATATGTTCTCGAAAGAAATACTCTTAAAATAATCTAATTTTACCAAGAGCCATAATTCAACACTTCAAAAAGTTAGTAGTTGTTCTAAATTGTCAGCTACATTTTTGGCGAATTGCCAAATTTCTGAAAAAATAGTTTATAGATTTGTTGCCAACTAATTTCTGAATTTTGATCTACCGTAATGCTTATAACATATGGAGCGCCAGTGGGAAAACTGTTGGAAACGCTGTAATAGTGCTAACATGACCAAACAACATAGTGAAAGAGACACCACGAATTCAAGATCTGGCCGAATTACGGTTTCCGGATTTGACACTGTTCCAGATCCGGAAATCTACCAGATCTTGA…
H	ATGTTTGGTGCTATTGCTGGCGGTATTGCTTCTGCTCTTGCTGGTGGCGCCATGTCTAAATTGTTTGGAGGCGGTCAAAAAGCCGCCTCCGGTGGCATTCAAGGTGATGTGCTTGCTACCGATAACAATACTGTAGGCATGGGTGATGCTGGTATTAAATCTGCCATTCAAGGCTCTAATGTTCCTAACCCTGATGAGGCCGCCCCTAGTTTTGTTTCTGGTGCTATGGCTAAAGCTGGTAAAGGACTTCTTGAAGGTACGTTGCAGGCTGGCACTTCTGCCGTTTCTGATAAGTTGCTTGATTTGGTTGGACTTGGTGGCAAGTCTGCCGCTGATAAAGGAAAGGATACTCGTGATTATCTTGCTGCTGCATTTCCTGAGCTTAATGCTTGGGAGCGT…
stop	TGA
OsADH 5'-UTR	GAATTCCAAGCAACGAACTGCGAGTGATTCAAGAAAAAAGAAAACCTGAGCTTTCGATCTCTACGGAGTGGTTTCTTGTTCTTTGAAAAAGAGGGGGATTA
Cas9-Down	AACTTCGACAAGAACCTGCCCAACGAGAAGGTGCTGCCCAAGCACAGCCTGCTGTACGAGTACTTCACCGTGTACAACGAGCTGACCAAGGTGAAGTACGTGACCGAGGGCATGCGCAAGCCCGCCTTCCTGAGCGGCGAGCAGAAGAAGGCCATCGTGGACCTGCTGTTCAAGACCAACCGCAAGGTGACCGTGAAGCAGCTGAAGGAGGACTACTTCAAGAAGATCGAGTGCTTCGACAGCGTGGAGATCAGCGGCGTGGAGGACCGCTTCAACGCCAGCCTGGGCACCTACCACGACCTGCTGAAGATCATCAAGGACAAGGACTTCCTGGACAACGAGGAGAACGAGGACATCCTGGAGGACATCGTGCTGACCCTGACCCTGTTCGAGGACCGC…
Rta AD	CGGGATTCCAGGGAAGGGATGTTTTTGCCGAAGCCTGAGGCCGGCTCCGCTATTAGTGACGTGTTTGAGGGCCGCGAGGTGTGCCAGCCAAAACGAATCCGGCCATTTCATCCTCCAGGAAGTCCATGGGCCAACCGCCCACTCCCCGCCAGCCTCGCACCAACACCAACCGGTCCAGTACATGAGCCAGTCGGGTCACTGACCCCGGCACCAGTCCCTCAGCCACTGGATCCAGCGCCCGCAGTGACTCCCGAGGCCAGTCACCTGTTGGAGGATCCCGATGAAGAGACGAGCCAGGCTGTCAAAGCCCTTCGGGAGATGGCCGATACTGTGATTCCCCAGAAGGAAGAGGCTGCAATCTGTGGCCAAATGGACCTTTCCCATCCGCCCCCAAGGGGC…
OFP	ATGAACCTGAGCAAAAACGTGAGCGTGAGCGTGTATATGAAGGGGAACGTCAACAATCATGAGTTTGAGTACGACGGGGAAGGTGGTGGTGATCCTTATACAGGTAAATATTCCATGAAGATGACGCTACGTGGTCAAAATTCCCTACCCTTTTCCTATGATATCATTACCACGGCATTTCAGTATGGTTTCCGCGTATTTACAAAATACCCTGAGGGAATTGTTGACTATTTTAAGGACTCGCTTCCCGACGCATTCCAGTGGAACAGACGAATTGTGTTTGAAGATGGTGGAGTACTAAACATGAGCAGTGATATCACATATAAAGATAATGTTCTGCATGGTGACGTCAAGGCTGAGGGAGTGAACTTCCCGCCGAATGGGCCAGTGATGAAGAAT…
shRNA	TANNNNNNNNNNNNNNNNNNNNNNTGC
tTA-Advanced	CCCGGGTAA
rrk1 promoter/leader	TTTGCTTATGTTGGTGGTAGTTGGCATGCGTAGACTGATGACTAGTCAGCAAGGAGCGTAGAACAGTCACACTCGTTATATATGTGCTTCCAAGAAAACTCAAGAATTTACCATTAGCAAACACTTTTTTGAAATGTTAGACATTTAAATGACGAAGGCATATAGAAGCTTTGAATAGGTGTTGTAAAGTGTTGATTTATGTGACGCTGAGGGTGCGCATGAAAGGAATGTTGGGTCACGATTATTAAACAGTTTGCTAGCTTGGACACTTGAGTATTGGAAGTTGTTGAATTCTAAAAAACTTTCAGTTGATTTGAATAGTTGCTGTTGCCAAAAAACATAACCTGTACCGAAGAA
tac promoter	TATAATG
dU6-1 promoter	ATTTTCAACGTCCTCGATAGTATAGTGGTTAGTATCCCCGCCTGTCACGCGGGAGACCGGGGTTCAATTCCCCGTCGGGGAGAATCTGTGATTCTTTTTTTTTTTCTTTTACTTTGTTATATAAACAATTTTTGTTTTAATTGAATCTAATTTGCCATTGCTTTTAGGAATCTCAGGCATCCAGCAAGCGTTTGTCCGCCGAATCGCCCATCAGTGAAGAAGATCCTGTGGCGGCTACGAAAATCTCCCCGGCCATGTCGGCCTCCACCTCCAGCGAAAAACCCATCAGCGAGCTGGCCACCTCTGTGCTGACCCACCGCTTTCCAGACTCCACCTCCTCACCCGGCGAACATGGCCTTGGACGAATGCAGTTGTCGATCCGCTACAGCGCCCAGCGTC…
hdKeima-Red	ATGGTGAGCGTGATCGCCAAGCAGATGACCTACAAGGTGTACATGTCCGGCACCGTGAACGGCCACTACTTCGAGGTGGAGGGCGACGGCAAGGGCAAGCCCTACGAGGGCGAGCAGACCGTGAAGCTGACCGTGACCAAGGGCGGCCCCCTGCCCTTCGCCTGGGACATCCTGTCCCCCCTGTTCCAGTACGGCAGCATCCCCTTCACCAAGTACCCCGAGGACATCCCCGACTACGTGAAGCAGAGCTTCCCCGAGGGCTACACCTGGGAGAGGACCATGAACTTCGAGGACGGCGCCGTGTGCACCGTGAGCAACGACTCCAGCATCCAGGGCAACTGCTTCATCTACAACGTGAAGATCAGCGGCACCAACTTCCCCCCCAACGGCCCCGTGATG…
GAL1 promoter	CGGATTAGAAGCCGCCGAGCGGGTGACAGCCCTCCGAAGGAAGACTCTCCTCCGTGCGTCCTCGTCTTCACCGGTCGCGTTCCTGAAACGCAGATGTGCCTCGCGCCGCACTGCTCCGAACAATAAAGATTCTACAATACTAGCTTTTATGGTTATGAAGAGGAAAAATTGGCAGTAACCTGGCCCCACAAACCTTCAAATGAACGAATCAAATTAACAACCATAGGATGATAATGCGATTAGTTTTTTAGCCTTATTTCTGGGGTAATTAATCAGCGAAGCGATGATTTTTGATCTATTAACAGATATATAAATGCAAAAACTGCATAACCACTTTAACTAATACTTTCAACATTTTCGGTTTGTATTACTTCTTATTCAAATGTAATAAAAGTATCA…
Cas9(N)	GACAAGAAGTACAGCATCGGCCTGGACATCGGCACCAACTCTGTGGGCTGGGCCGTGATCACCGACGAGTACAAGGTGCCCAGCAAGAAATTCAAGGTGCTGGGCAACACCGACCGGCACAGCATCAAGAAGAACCTGATCGGAGCCCTGCTGTTCGACAGCGGCGAAACAGCCGAGGCCACCCGGCTGAAGAGAACCGCCAGAAGAAGATACACCAGACGGAAGAACCGGATCTGCTATCTGCAAGAGATCTTCAGCAACGAGATGGCCAAGGTGGACGACAGCTTCTTCCACAGACTGGAAGAGTCCTTCCTGGTGGAAGAGGATAAGAAGCACGAGCGGCACCCCATCTTCGGCAACATCGTGGACGAGGTGGCCTACCACGAGAAGTACCCCACC…
URA3	ATGTCGAAAGCTACATATAAGGAACGTGCTGCTACTCATCCTAGTCCTGTTGCTGCCAAGCTATTTAATATCATGCACGAAAAGCAAACAAACTTGTGTGCTTCATTGGATGTTCGTACCACCAAGGAATTACTGGAGTTAGTTGAAGCATTAGGTCCCAAAATTTGTTTACTAAAAACACATGTGGATATCTTGACTGATTTTTCCATGGAGGGCACAGTTAAGCCGCTAAAGGCATTATCCGCCAAGTACAATTTTTTACTCTTCGAAGACAGAAAATTTGCTGACATTGGTAATACAGTCAAATTGCAGTACTCTGCGGGTGTATACAGAATAGCAGAATGGGCAGACATTACGAATGCACACGGTGTGGTGGGCCCAGGTATTGTTAGCGGTTTG…
TetR	ATGTCTAGATTAGATAAAAGTAAAGTGATTAACAGCGCATTAGAGCTGCTTAATGAGGTCGGAATCGAAGGTTTAACAACCCGTAAACTCGCCCAGAAGCTAGGTGTAGAGCAGCCTACATTGTATTGGCATGTAAAAAATAAGCGGGCTTTGCTCGACGCCTTAGCCATTGAGATGTTAGATAGGCACCATACTCACTTTTGCCCTTTAGAAGGGGAAAGCTGGCAAGATTTTTTACGTAATAACGCTAAAAGTTTTAGATGTGCTTTACTAAGTCATCGCGATGGAGCAAAAGTACATTTAGGTACACGGCCTACAGAAAAACAGTATGAAACTCTCGAAAATCAATTAGCCTTTTTATGCCAACAAGGTTTTTCACTAGAGAATGCATTATATGCA…
AcGFP1	ATGGTGAGCAAGGGCGCCGAGCTGTTCACCGGCATCGTGCCCATCCTGATCGAGCTGAATGGCGATGTGAATGGCCACAAGTTCAGCGTGAGCGGCGAGGGCGAGGGCGATGCCACCTACGGCAAGCTGACCCTGAAGTTCATCTGCACCACCGGCAAGCTGCCTGTGCCCTGGCCCACCCTGGTGACCACCCTGAGCTACGGCGTGCAGTGCTTCTCACGCTACCCCGATCACATGAAGCAGCACGACTTCTTCAAGAGCGCCATGCCTGAGGGCTACATCCAGGAGCGCACCATCTTCTTCGAGGATGACGGCAACTACAAGTCGCGCGCCGAGGTGAAGTTCGAGGGCGATACCCTGGTGAATCGCATCGAGCTGACCGGCACCGATTTCAAGGAG…
mBanana	ATGGTGAGCAAGGGCGAGGAGAATAACATGGCCGTCATCAAGGAGTTCATGCGCTTCAAGGTGCGCATGGAGGGCTCCGTGAACGGCCACGAGTTCGAGATCGAGGGCGAGGGCGAGGGCCGCCCCTACGAGGGCACCCAGACCGCCAAGCTGAAGGTGACCAAGGGTGGCCCCCTGCCCTTCGCCTGGGACATCCTGTCCCCTCAGTTCTGTTACGGCTCCAAGGCCTACGTGAAGCACCCCACTGGTATCCCCGACTACTTCAAGCTGTCCTTCCCCGAGGGCTTCAAGTGGGAGCGCGTGATGAACTTCGAGGACGGCGGCGTGGTGACCGTGGCTCAGGACTCCTCCCTGCAGGACGGCGAGTTCATCTACAAGGTGAAGCTGCGCGGCACCAAC…
lambda t0 terminator	GACTCCTGTTGATAGATCCAGTAATGACCTCAGAACTCCATCTGGATTTGTTCAGAACGCTCGGTTGCCGCCGGGCGTTTTTTATTGGTGAGAAT
preprotrypsin leader	ATGTCTGCACTTCTGATCCTAGCTCTTGTTGGAGCTGCAGTTGCT
FAPα2	CAGGCCGTCGTTACCCAAGAACCTAGTGTTACCGTTAGCCCAGGTGGTACTGTTATACTTACTTGTGGAAGTGGTACGGGTGCCGTCACATCTGGTCATTATGCAAATTGGTTTCAACAAAAACCAGGACAAGCTCCAAGAGCTTTGATTTTTGATACTGATAAGAAGTATTCTTGGACCCCAGGTAGATTTTCTGGATCTTTGCTGGGAGCAAAGGCAGCTTTGACAATATCAGATGCTCAGCCTGAGGACGAAGCCGAGTATTACTGTTCTCTTAGCGACGTGGATGGCTACTTGTTTGGCGGTGGAACACAACTGACGGTTCTGTCCGGTGGTGGCGGCTCTGGTGGCGGTGGCAGCGGCGGTGGTGGTTCCGGAGGCGGCGGTTCTCAGGCTGTG…
yEGFP	TCTAAAGGTGAAGAATTATTCACTGGTGTTGTCCCAATTTTGGTTGAATTAGATGGTGATGTTAATGGTCACAAATTTTCTGTCTCCGGTGAAGGTGAAGGTGATGCTACTTACGGTAAATTGACCTTAAAATTTATTTGTACTACTGGTAAATTGCCAGTTCCATGGCCAACCTTAGTCACTACTTTCGGTTATGGTGTTCAATGTTTTGCGAGATACCCAGATCATATGAAACAACATGACTTTTTCAAGTCTGCCATGCCAGAAGGTTATGTTCAAGAAAGAACTATTTTTTTCAAAGATGACGGTAACTACAAGACCAGAGCTGAAGTCAAGTTTGAAGGTGATACCTTAGTTAATAGAATCGAATTAAAAGGTATTGATTTTAAAGAAGATGGT…
repE	ATGGCGGAAACAGCGGTTATCAATCACAAGAAACGTAAAAATAGCCCGCGAATCGTCCAGTCAAACGACCTCACTGAGGCGGCATATAGTCTCTCCCGGGATCAAAAACGTATGCTGTATCTGTTCGTTGACCAGATCAGAAAATCTGATGGCACCCTACAGGAACATGACGGTATCTGCGAGATCCATGTTGCTAAATATGCTGAAATATTCGGATTGACCTCTGCGGAAGCCAGTAAGGATATACGGCAGGCATTGAAGAGTTTCGCGGGGAAGGAAGTGGTTTTTTATCGCCCTGAAGAGGATGCCGGCGATGAAAAAGGCTATGAATCTTTTCCTTGGTTTATCAAACGTGCGCACAGTCCATCCAGAGGGCTTTACAGTGTACATATCAACCCA…
mEmerald	AGCAAGGGCGAGGAGCTGTTCACCGGGGTGGTGCCCATCCTGGTCGAGCTGGACGGCGACGTAAACGGCCACAAGTTCAGCGTGTCCGGCGAGGGCGAGGGCGATGCCACCTACGGCAAGCTGACCCTGAAGTTCATCTGCACCACCGGCAAGCTGCCCGTGCCCTGGCCCACCCTCGTGACCACCTTGACCTACGGCGTGCAGTGCTTCGCCCGCTACCCCGACCACATGAAGCAGCACGACTTCTTCAAGTCCGCCATGCCCGAAGGCTACGTCCAGGAGCGCACCATCTTCTTCAAGGACGACGGCAACTACAAGACCCGCGCCGAGGTGAAGTTCGAGGGCGACACCCTGGTGAACCGCATCGAGCTGAAGGGCATCGACTTCAAGGAGGACGGC…
cro	ATGGAACAACGCATAACCCTGAAAGATTATGCAATGCGCTTTGGGCAAACCAAGACAGCTAAAGATCTCGGCGTATATCAAAGCGCGATCAACAAGGCCATTCATGCAGGCCGAAAGATTTTTTTAACTATAAACGCTGATGGAAGCGTTTATGCGGAAGAGGTAAAGCCCTTCCCGAGTAACAAAAAAACAACAGCATAA
lox66/71	TACCGTTCGTATAGCATACATTATACGAACGGTA
dCas9(N)	ATCGGCACCAACTCTGTGGGCTGGGCCGTGATCACCGACGAGTACAAGGTGCCCAGCAAGAAATTCAAGGTGCTGGGCAACACCGACCGGCACAGCATCAAGAAGAACCTGATCGGAGCCCTGCTGTTCGACAGCGGCGAAACAGCCGAGGCCACCCGGCTGAAGAGAACCGCCAGAAGAAGATACACCAGACGGAAGAACCGGATCTGCTATCTGCAAGAGATCTTCAGCAACGAGATGGCCAAGGTGGACGACAGCTTCTTCCACAGACTGGAAGAGTCCTTCCTGGTGGAAGAGGATAAGAAGCACGAGCGGCACCCCATCTTCGGCAACATCGTGGACGAGGTGGCCTACCACGAGAAGTACCCCACCATCTACCACCTGAGAAAGAAACTGGTG…
mKalama1	AGCAAGGGCGAGGAGCTGTTCACCGGGGTGGTGCCCATCCTGGTCGAGATGGACGGCGACGTAAACGGCCGCAAGTTCAGCGTGCGCGGCGTGGGCGAGGGTGATGCCACCCACGGCAAGCTGACCCTGAAGTTCATCTGCACCTCCGGCAAGCTGCCCGTGCCCTGGCCTACCCTCGTGACCACCCTGTCTTACGGCGTGCAGTGCTTCTCCCGCTACCCCGACCACATGAAGCAGCACGACTTCTTCAAGTCCGCCATGCCCGAAGGCTACGTCCAGGAGCGCACCATCTTCTTCAAGGACGACGGCAGCTACAAGACCCGCGCCGAGGTGAAGTTCGAGGGCGACACCCTGGTGAACCGCATCGTGCTGAAGGGCACCGACTTCAAGGAGGACGGT…
VSV-G	AAGTTCACCATAGTTTTTCCACACAACCAAAAAGGAAACTGGAAAAATGTTCCTTCTAATTACCATTATTGCCCGTCAAGCTCAGATTTAAATTGGCATAATGACTTAATAGGCACAGCCTTACAAGTCAAAATGCCCAAGAGTCACAAGGCTATTCAAGCAGACGGTTGGATGTGTCATGCTTCCAAATGGGTCACTACTTGTGATTTCCGCTGGTATGGACCGAAGTATATAACACATTCCATCCGATCCTTCACTCCATCTGTAGAACAATGCAAGGAAAGCATTGAACAAACGAAACAAGGAACTTGGCTGAATCCAGGCTTCCCTCCTCAAAGTTGTGGATATGCAACTGTGACGGATGCCGAAGCAGTGATTGTCCAGGTGACTCCTCACCAT…
hmKeima-Red	AGCGTGATCGCCAAGCAGATGACCTACAAGGTGTACATGAGCGGCACCGTGAACGGCCACTACTTCGAGGTGGAGGGCGACGGCAAGGGCAAGCCCTACGAGGGCGAGCAGACCGTGAAGCTGACCGTGACCAAGGGTGGCCCCCTGCCCTTCGCCTGGGACATCCTGAGCCCCCAGCTCCAGTACGGCAGCATCCCCTTCACCAAGTACCCCGAGGACATCCCCGACTACTTCAAGCAGAGCTTCCCCGAGGGCTACACCTGGGAGCGCAGCATGAACTTCGAGGACGGCGCCGTGTGCACCGTGAGCAACGACAGCAGCATCCAGGGCAACTGCTTCATCTACAACGTGAAGATCAGCGGCGAGAACTTCCCCCCCAACGGCCCCGTGATGCAGAAG…
CLuc	ATGAAGACCTTAATTCTTGCCGTTGCATTAGTCTACTGCGCCACTGTTCATTGCCAGGACTGTCCTTACGAACCTGATCCACCAAACACAGTTCCAACTTCCTGTGAAGCTAAAGAAGGAGAATGTATTGATAGCAGCTGTGGCACCTGCACGAGAGACATACTATCAGATGGACTGTGTGAAAATAAACCAGGAAAAACATGTTGCCGAATGTGTCAGTATGTAATTGAATGCAGAGTAGAGGCCGCAGGATGGTTTAGAACATTCTATGGAAAGAGATTCCAGTTCCAGGAACCTGGTACATACGTGTTGGGTCAAGGAACCAAGGGCGGCGACTGGAAGGTGTCCATCACCCTGGAGAACCTGGATGGAACCAAGGGGGCTGTGCTGACCAAGACA…
Azurite BFP	ATGTCTAAAGGTGAAGAATTATTCACTGGTGTTGTCCCAATTTTGGTTGAATTAGATGGTGATGTTAATGGTCACAAATTTTCTGTCTCCGGTGAAGGTGAAGGTGATGCTACGTACGGTAAATTGACCTTAAAATTTATTTGTACTACTGGTAAATTGCCAGTTCCATGGCCAACCTTAGTAACTACTTTGAGCCATGGTGTTCAATGTTTTTCTAGATACCCAGATCATATGAAACAACATGACTTTTTCAAGTCTGCCATGCCAGAAGGTTATGTTCAAGAAAGAACTATTTTTTTCAAAGATGACGGTAACTACAAGACCAGAGCTGAAGTCAAGTTTGAAGGTGATACCTTAGTTAATAGAATCGAATTAAAAGGTATTGATTTTAAAGAAGAT…
virC1 (inactivated)	ATGCAACTTTTGACGTTTTGTTCTTTCAAAGGGGGTGCTGGCAAAACCACCGCACTCATGGGCCTTTGCGCTGCTTTGGCAAATGACGGTAAACGAGTGGCCCTCTTTGATGCCGACGAAAACCGGCCTCTGACGCGATGGAGAGAAAACGCCTTACAAAGCAGTACTGGGATCCTCGCTGTGAAGTCTATTCCGCCGACGAAATGCCCCTTCTTGAAGCAGCCTATGAAAATGCCGAGCTCGAAGGATTTGATTATGCGTTGGCCGATACGCGTGGCGGCTCGAGCGAGCTCAACAACACAATCATCGCTAGCTCAAACCTGCTTCTGATCCCCACCATGCTAACGCCGCTCGACATCGATGAGGCACTATCTACCTACCGCTACGTCATCGAGCTGC…
C	GTGACAGCAGAGCTGCGTAATCTCCCGCATATTGCCAGCATGGCCTTTAATGAGCCGCTGATGCTTGAACCCGCCTATGCGCGGGTTTTCTTTTGTGCGCTTGCAGGCCAGCTTGGGATCAGCAGCCTGACGGATGCGGTGTCCGGCGACAGCCTGACTGCCCAGGAGGCACTCGCGACGCTGGCATTATCCGGTGATGATGACGGACCACGACAGGCCCGCAGTTATCAGGTCATGAACGGCATCGCCGTGCTGCCGGTGTCCGGCACGCTGGTCAGCCGGACGCGGGCGCTGCAGCCGTACTCGGGGATGACCGGTTACAACGGCATTATCGCCCGTCTGCAACAGGCTGCCAGCGATCCGATGGTGGACGGCATTCTGCTCGATATGGACACGCCC…
upstream MCS	GGTACCGCTAGCAAGATCTCCTAGGAAGCTTTCCATGGTCACC
mRuby3	ATGGTGTCTAAGGGCGAAGAGCTGATCAAGGAAAATATGCGTATGAAGGTGGTCATGGAAGGTTCGGTCAACGGCCACCAATTCAAATGCACAGGTGAAGGAGAAGGCAGACCGTACGAGGGAGTGCAAACCATGAGGATCAAAGTCATCGAGGGAGGACCCCTGCCATTTGCCTTTGACATTCTTGCCACGTCGTTCATGTATGGCAGCCGTACCTTTATCAAGTACCCGGCCGACATCCCTGATTTCTTTAAACAGTCCTTTCCTGAGGGTTTTACTTGGGAAAGAGTTACGAGATACGAAGATGGTGGAGTCGTCACCGTCACGCAGGACACCAGCCTTGAGGATGGCGAGCTCGTCTACAACGTCAAGGTCAGAGGGGTAAACTTTCCCTCCAAT…
mRuby2	ATGGTGTCTAAGGGCGAAGAGCTGATCAAGGAAAATATGCGTATGAAGGTGGTCATGGAAGGTTCGGTCAACGGCCACCAATTCAAATGCACAGGTGAAGGAGAAGGCAATCCGTACATGGGAACTCAAACCATGAGGATCAAAGTCATCGAGGGAGGACCCCTGCCATTTGCCTTTGACATTCTTGCCACGTCGTTCATGTATGGCAGCCGTACTTTTATCAAGTACCCGAAAGGCATTCCTGATTTCTTTAAACAGTCCTTTCCTGAGGGTTTTACTTGGGAAAGAGTTACGAGATACGAAGATGGTGGAGTCGTCACCGTCATGCAGGACACCAGCCTTGAGGATGGCTGTCTCGTTTACCACGTCCAAGTCAGAGGGGTAAACTTTCCCTCCAAT…
lac5 substitution	CAATGGATTACCGTAAGACGGAAATCACTCCCGGGTATATGAAAGAGACGACCACTGCCAGGGACGAAAGTGCAATGCGGCATACCTCAGTGGCGTGGAGTGCAGGTATACAGATTAATCCGGCAGCGTCCGTCGTTGTTGATATTGCTTATGAAGGCTCCGGCAGTGGCGACTGGCGTACTGACGGATTCATCGTTGGGGTCGGTTATAAATTCTGATTAGCCAGGTAACACAGTGTTATGACAGCCCGCCGGAACCGGTGGGCTTTTTTGTGGGGTGAATATGGCAGTAAAGATTTCAGGAGTCCTGAAAGACGGCACAGGAAAACCGGTACAGAACTGCACCATTCAGCTGAAAGCCAGACGTAACAGCACCACGGTGGTGGTGAACACGGTGGGC…
CRE	TGACGTCAGCTGCCAGATCCCATGGCCGTCATACTGTGACGTCTTTCAGACACCCCATTGACGTCA
virB1	ATGCTTAAGAGATCGGGGTCGCTTTCTCTTGCCTTGATGGTCTCCTTCTGTTCGTCGAGCCTTGCCACGCCACTCTCATCTGCTGAGTTTGACCATGTTGCTCGCAAGTGTGCCCCATCAGTTGCGACATCTACGCTTGCGGCGATAGCTAAGGTGGAGAGTCGCTTTGATCCTTTAGCGATTCATGACAACACGACCGGCGAAACGCTTCACTGGCAAGATCACAGCCAAGCAACCCAAGTCGTCAGGCGCCGTCTCGATGCACGGCATTCGCTGGATGTTGGCCTCATGCAAATAAACTCTCGAAATTTTTCTATGCTCGGTCTGACACCTGACGGTGCGCTCCAGGCGTGCACATCATTATCTGCCGCTGCAAACATGCTGAAAAGTCGTTATGCA…
mNeonGreen	ATGGTGAGCAAGGGCGAGGAGGATAACATGGCCTCTCTCCCAGCGACACATGAGTTACACATCTTTGGCTCCATCAACGGTGTGGACTTTGACATGGTGGGTCAGGGCACCGGCAATCCAAATGATGGTTATGAGGAGTTAAACCTGAAGTCCACCAAGGGTGACCTCCAGTTCTCCCCCTGGATTCTGGTCCCTCATATCGGGTATGGCTTCCATCAGTACCTGCCCTACCCTGACGGGATGTCGCCTTTCCAGGCCGCCATGGTAGATGGCTCCGGATACCAAGTCCATCGCACAATGCAGTTTGAAGATGGTGCCTCCCTTACTGTTAACTACCGCTACACCTACGAGGGAAGCCACATCAAAGGAGAGGCCCAGGTGAAGGGGACTGGTTTCCCT…
M13 rev	CAGGAAACAGCTATGAC
oriP	AACGGGTAGCATATGCTTCCCGGGTAGTAGTATATACTATCCAGACTAACCCTAATTCAATAGCATATGTTACCCAACGGGAAGCATATGCTATCGAATTAGGGTTAGTAAAAGGGTCCTAAGGAACAGCGATATCTCCCACCCCATGAGCTGTCACGGTTTTATTTACATGGGGTCAGGATTCCACGAGGGTAGTGAACCATTTTAGTCACAAGGGCAGTGGCTGAAGATCAAGGAGCGGGCAGTGAACTCTCCTGAATCTTCGCCTGCTTCTTCATTCTCCTTCGTTTAGCTAATAGAATAACTGCTGAGTTGTGAACAGTAAGGTGTATGTGAGGTGCTCGAAAACAAGGTTTCAGGTGACGCCCCCAGAATAAAATTTGGACGGGGGGTTCAGTG…
Azami-Green	ATGGTGAGTGTGATTAAACCAGAGATGAAGATCAAGCTGTGTATGAGAGGCACTGTAAACGGGCATAATTTCGTGATTGAAGGAGAAGGAAAAGGAAATCCTTACGAGGGAACGCAGATTTTAGACCTGAACGTCACTGAAGGCGCACCTCTGCCTTTCGCTTACGATATCTTGACAACAGTGTTCCAGTACGGCAACAGGGCATTCACCAAGTACCCAGCAGATATTCAGGACTATTTCAAGCAGACTTTTCCTGAGGGGTATCACTGGGAAAGAAGCATGACTTATGAAGACCAGGGCATTTGCACCGCCACAAGCAACATAAGCATGAGGGGCGACTGTTTTTTCTATGACATTCGTTTTGATGGTGTGAACTTTCCTCCCAATGGTCCGGTTATG…
KASH	GAGGAGGAGGAGGAGACAGACAGCAGGATGCCCCACCTCGACAGCCCCGGCAGCTCCCAGCCGAGACGCTCCTTCCTCTCAAGGGTGATCAGGGCAGCGCTACCGTTGCAGCTGCTTCTGCTGCTGCTGCTGCTCCTGGCCTGCCTGCTACCTGCCTCTGAAGATGACTACAGCTGCACCCAGGCCAACAACTTTGCCCGATCCTTCTACCCCATGCTGCGGTACACCAACGGGCCACCTCCCACCTAG
TMV Ω	ACAATTACCAACAACAACAAACAACAAACAACATTACAATTACATTTACAATTAC
TDsmURFP	ATGGCTAAGACTTCCGAACAGAGGGTGAACATTGCTACACTGCTGACAGAAAATAAGAAGAAAATCGTGGATAAGGCTTCCCAGGATCTGTGGCGGAGACACCCAGACCTGATCGCACCAGGAGGAATTGCTTTCTCTCAGAGGGACCGCGCTCTGTGCCTGCGAGATTACGGCTGGTTCCTGCATCTGATCACCTTTTGTCTGCTGGCCGGAGATAAGGGCCCCATCGAGTCTATTGGGCTGATCAGTATTCGAGAAATGTATAACTCACTGGGAGTGCCCGTCCCTGCAATGATGGAGAGCATTAGATGCCTGAAAGAAGCCAGCCTGTCCCTGCTGGACGAAGAGGACGCCAACGAGACCGCACCCTACTTTGATTACATTATTAAGGCTATGAGC…
VP160	GACGCGCTGGACGATTTCGATCTCGACATGCTGGGTTCTGATGCCCTCGATGACTTTGACCTGGATATGTTGGGAAGCGACGCATTGGATGACTTTGATCTGGACATGCTCGGCTCCGATGCTCTGGACGATTTCGATCTCGATATGTTAGGGTCAGACGCACTGGATGATTTCGACCTTGATATGTTGGGAAGCGATGCCCTTGATGATTTCGACCTGGACATGCTCGGCAGCGACGCCCTGGACGATTTCGATCTGGACATGCTGGGGTCCGATGCCTTGGATGATTTTGACTTGGATATGCTGGGGAGTGATGCCCTGGACGACTTTGACCTGGACATGCTGGGCTCCGATGCGCTCGATGACTTCGATTTGGATATGTTG
mWasabi	ATGGTGAGCAAGGGCGAGGAGACCACAATGGGCGTAATCAAGCCCGACATGAAGATCAAGCTGAAGATGGAGGGCAACGTGAATGGCCACGCCTTCGTGATCGAGGGCGAGGGCGAGGGCAAGCCCTACGACGGCACCAACACCATCAACCTGGAGGTGAAGGAGGGAGCCCCCCTGCCCTTCTCCTACGACATTCTGACCACCGCGTTCAGTTACGGCAACAGGGCCTTCACCAAGTACCCCGACGACATCCCCAACTACTTCAAGCAGTCCTTCCCCGAGGGCTACTCTTGGGAGCGCACCATGACCTTCGAGGACAAGGGCATCGTGAAGGTGAAGTCCGACATCTCCATGGAGGAGGACTCCTTCATCTACGAGATACACCTCAAGGGCGAGAAC…
Pc promoter	TTGACA
TfR membrane anchor	GTGGACGGCGACAACAGCCACGTGGAGATGAAGCTGGCCGTGGACGAGGAAGAGAACGCCGACAACAACACCAAGGCCAACGTGACCAAGCCCAAGCGGTGCAGCGGCAGCATCTGCTACGGCACAATCGCCGTGATCGTGTTCTTCCTGATCGGCTTCATGATCGGCTACCTGGGCTACTGCAAG
AtU6-1 promoter	AGAAATCTCAAAATTCCGGCAGAACAATTTTGAATCTCGATCCGTAGAAACGAGACGGTCATTGTTTTAGTTCCACCACGATTATATTTGAAATTTACGTGAGTGTGAGTGAGACTTGCATAAGAAAATAAAATCTTTAGTTGGGAAAAAATTCAATAATATAAATGGGCTTGAGAAGGAAGCGAGGGATAGGCCTTTTTCTAAAATAGGCCCATTTAAGCTATTAACAATCTTCAAAAGTACCACAGCGCTTAGGTAAAGAAAGCAGCTGAGTTTATATATGGTTAGAGACGAAGTAGTGATT
Exo	ATGACACCGGACATTATCCTGCAGCGTACCGGGATCGATGTGAGAGCTGTCGAACAGGGGGATGATGCGTGGCACAAATTACGGCTCGGCGTCATCACCGCTTCAGAAGTTCACAACGTGATAGCAAAACCCCGCTCCGGAAAGAAGTGGCCTGACATGAAAATGTCCTACTTCCACACCCTGCTTGCTGAGGTTTGCACCGGTGTGGCTCCGGAAGTTAACGCTAAAGCACTGGCCTGGGGAAAACAGTACGAGAACGACGCCAGAACCCTGTTTGAATTCACTTCCGGCGTGAATGTTACTGAATCCCCGATCATCTATCGCGACGAAAGTATGCGTACCGCCTGCTCTCCCGATGGTTTATGCAGTGACGGCAACGGCCTTGAACTGAAATGCCCG…
attP4	AAATAATGATTTTATTTTGACTGATAGTGACCTGTTCGTTGCAACAAATTGATAAGCAATGCTTTCTTATAATGCCAACTTTGTATAGAAAAGTTGAACGAGAAACGTAAAATGATATAAATATCAATATATTAAATTAGATTTTGCATAAAAAACAGACTACATAATACTGTAAAACACAACATATCCAGTCACTATGAATCAACTACTTAGATGGTATTAGTGACCTGTA
attP5	AAATAATGATTTTATTTTGACTGATAGTGACCTGTTCGTTGCAACAAATTGATGAGCAATGCTTTTTTATAATGCCAACTTTGTATACAAAAGTTGAACGAGAAACGTAAAATGATATAAATATCAATATATTAAATTAGATTTTGCATAAAAAACAGACTACATAATACTGTAAAACACAACATATCCAGTCACTATGAATCAACTACTTAGATGGTATTAGTGACCTGTA
streptothricin acetyltransferase	ATGAAGATTTCGGTGATCCCTGAGCAGGTGGCGGAAACATTGGATGCTGAGAACCATTTCATTGTTCGTGAAGTGTTCGATGTGCACCTATCCGACCAAGGCTTTGAACTATCTACCAGAAGTGTGAGCCCCTACCGGAAGGATTACATCTCGGATGATGACTCTGATGAAGACTCTGCTTGCTATGGCGCATTCATCGACCAAGAGCTTGTCGGGAAGATTGAACTCAACTCAACATGGAACGATCTAGCCTCTATCGAACACATTGTTGTGTCGCACACGCACCGAGGCAAAGGAGTCGCGCACAGTCTCATCGAATTTGCGAAAAAGTGGGCACTAAGCAGACAGCTCCTTGGCATACGATTAGAGACACAAACGAACAATGTACCTGCCTGCAAT…
attP1	AAATAATGATTTTATTTTGACTGATAGTGACCTGTTCGTTGCAACAAATTGATGAGCAATGCTTTTTTATAATGCCAACTTTGTACAAAAAAGCTGAACGAGAAACGTAAAATGATATAAATATCAATATATTAAATTAGATTTTGCATAAAAAACAGACTACATAATACTGTAAAACACAACATATCCAGTCACTATGAATCAACTACTTAGATGGTATTAGTGACCTGTA
attP2	AAATAATGATTTTATTTTGACTGATAGTGACCTGTTCGTTGCAACAAATTGATAAGCAATGCTTTCTTATAATGCCAACTTTGTACAAGAAAGCTGAACGAGAAACGTAAAATGATATAAATATCAATATATTAAATTAGATTTTGCATAAAAAACAGACTACATAATACTGTAAAACACAACATATCCAGTCACTATGAATCAACTACTTAGATGGTATTAGTGACCTGTA
attP3	AAATAATGATTTTATTTTGACTGATAGTGACCTGTTCGTTGCAACAAATTGATAAGCAATGCTTTTTTATAATGCCAACTTTGTATAATAAAGTTGAACGAGAAACGTAAAATGATATAAATATCAATATATTAAATTAGATTTTGCATAAAAAACAGACTACATAATACTGTAAAACACAACATATGCAGTCACTATGAATCAACTACTTAGATGGTATTAGTGACCTGTA
E2-Orange	ATGGATAGCACTGAGAACGTCATCAAGCCCTTCATGCGCTTCAAGGTGCACATGGAGGGCTCCGTGAACGGCCACGAGTTCGAGATCGAGGGCGAGGGCGAGGGCAAGCCCTACGAGGGCACCCAGACCGCCAAGCTGCAGGTGACCAAGGGCGGCCCCCTGCCCTTCGCCTGGGACATCCTGTCCCCCCAGTTCACCTACGGCTCCAAGGCCTACGTGAAGCACCCCGCCGACATCCCCGACTACAAGAAGCTGTCCTTCCCCGAGGGCTTCAAGTGGGAGCGCGTGATGAACTTCGAGGACGGCGGCGTGGTGACCGTGACCCAGGACTCCTCCCTGCAGGACGGCACCTTCATCTACCACGTGAAGTTCATCGGCGTGAACTTCCCCTCCGACGGC…
poly(A) signal	AATAAAATATCTTTATTTTCATTACATCTGTGTGTTGGTTTTTTGTGTG
PLtetO-1 promoter	TCCCTATCAGTGATAGAGA
QIAgene start codon	ATG
XRE	TGAGTTCTCACGCTAGCAGATTGAGTTCTCACGCTAGCAGATTGAGTTCTCACGCTAGCAGAT
phage 186 integrase	ATGACCGTCCGTAAAAATCCGGCTGGCGGTTGGATTTGTGAACTCTACCCAAACGGTGCAAAAGGCAAACGTATCAGAAAGAAATTCGCTACTAAAGGCGAGGCTCTGGCGTTTGAGCAGTACACCGTTCAAAACCCGTGGCAGGAAGAAAAGGAAGACAGGCGCACGTTAAAAGAGCTGGTTGATTCATGGTATAGCGCTCATGGCATTACACTGAAAGATGGTTTGAAACGCCAGTTAGCCATGCACCATGCTTTTGAGTGTATGGGCGAACCACTCGCACGCGATTTCGATGCGCAGATGTTTTCCCGCTACCGAGAAAAACGGTTAAAAGGTGAGTATGCCCGTTCAAACAGAGTGAAAGAGGTATCGCCTCGCACGCTTAATCTTGAGCTGGCC…
barnase	ATGGCACAGGTTATCAACACGTTTGACGGGGTTGCGGATTATCTTCAGACATATCATAAGCTACCTGATAATTACATTACAAAATCAGAAGCACAAGCCCTCGGCTGGGTGGCATCAAAAGGGAACCTTGCAGACGTCGCTCCGGGGAAAAGCATCGGCGGAGACATCTTCTCAAACAGGGAAGGCAAACTCCCGGGCAAAAGCGGACGAACATGGCGTGAAGCGGATATTAACTATACATCAGGCTTCAGAAATTCAGACCGGATTCTTTACTCAAGCGACTGGCTGATTTACAAAACAACGGACCATTATCAGACCTTTACAAAAATCAGATAA
TcR	ATGAAACCCAACATACCCCTGATCGTAATTCTGAGCACTGTCGCGCTCGACGCTGTCGGCATCGGCCTGATTATGCCGGTGCTGCCGGGCCTCCTGCGCGATCTGGTTCACTCGAACGACGTCACCGCCCACTATGGCATTCTGCTGGCGCTGTATGCGTTGGTGCAATTTGCCTGCGCACCTGTGCTGGGCGCGCTGTCGGATCGTTTCGGGCGGCGGCCAATCTTGCTCGTCTCGCTGGCCGGCGCCACTGTCGACTACGCCATCATGGCGACAGCGCCTTTCCTTTGGGTTCTCTATATCGGGCGGATCGTGGCCGGCATCACCGGGGCGACTGGGGCGGTAGCCGGCGCTTATATTGCCGATATCACTGATGGCGATGAGCGCGCGCGGCACTTC…
blunt sites	CAGCTGTATACACGTG
PSmOrange2	ATGGTGAGCAAGGGCGAGGAGAATAATATGGCCATCATTAAGGAGTTCATGCGCTTCAAGGTGCACATGGAGGGCACTGTGAACGGCCACGAGTTCGAGATCGAGGGCGAGGGCGAGGGCCACCCCTACGAGGGCTTTCAGACCGCTAAGCTGAAGGTGACCAAGGGCGGCCCCCTGCCCTTCGCCTGGGACATCCTGTCCCCTCTCATCACCTACGGCTCCAAGGCCTACGTGAAGCACCCCGCCGACATCCCCGACTACTTCAAGCTGTCCTTCCCCGAGGGCTTCAAGTGGGAGCGCGTGATGAACTACGAGGACGGCGGCGTGGTGACCGTGACCCAGGACTCCTCTCTGCAGGACGGCGAGTTCATCTACAAGGTGAAGATGCGCGGCACCAAC…
nu1	ATGGAAGTCAACAAAAAGCAGCTGGCTGACATTTTCGGTGCGAGTATCCGTACCATTCAGAACTGGCAGGAACAGGGAATGCCCGTTCTGCGAGGCGGTGGCAAGGGTAATGAGGTGCTTTATGACTCTGCCGCCGTCATAAAATGGTATGCCGAAAGGGATGCTGAAATTGAGAACGAAAAGCTGCGCCGGGAGGTTGAAGAACTGCGGCAGGCCAGCGAGGCAGATCTCCAGCCAGGAACTATTGAGTACGAACGCCATCGACTTACGCGTGCGCAGGCCGACGCACAGGAACTGAAGAATGCCAGAGACTCCGCTGAAGTGGTGGAAACCGCATTCTGTACTTTCGTGCTGTCGCGGATCGCAGGTGAAATTGCCAGTATTCTCGACGGGCTCCCC…
mIFP	ATGTCGGTACCGCTGACTACCTCAGCATTCGGCCACGCGTTTCTGGCTAACTGTGAACGCGAGCAGATCCACCTGGCGGGCTCCATTCAGCCGCACGGTATCCTGCTGGCTGTGAAAGAGCCGGACAACGTGGTGATCCAGGCTTCTATTAACGCTGCGGAGTTCCTGAACACCAACTCTGTTGTTGGCCGTCCGCTGCGTGACCTGGGCGGCGATCTGCCTTTGCAGATCCTGCCGCACCTGAACGGCCCGCTGCACCTGGCTCCGATGACCCTGCGTTGTACCGTGGGTTCTCCGCCGCGTCGTGTGGACTGTACCATTCATCGTCCGTCTAACGGCGGCCTGATCGTAGAACTGGAACCAGCAACCAAGACCACTAACATTGCGCCGGCTCTGGAC…
GFP T1	TTCAGCTCGATGCGGTTCAC
KS primer	CGAGGTCGACGGTATCG
luciferase	ATGGAAGACGCCAAAAACATAAAGAAAGGCCCGGCGCCATTCTATCCGCTAGAGGATGGAACCGCTGGAGAGCAACTGCATAAGGCTATGAAGAGATACGCCCTGGTTCCTGGAACAATTGCTTTTACAGATGCACATATCGAGGTGAACATCACGTACGCGGAATACTTCGAAATGTCCGTTCGGTTGGCAGAAGCTATGAAACGATATGGGCTGAATACAAATCACAGAATCGTCGTATGCAGTGAAAACTCTCTTCAATTCTTTATGCCGGTGTTGGGCGCGTTATTTATCGGAGTTGCAGTTGCGCCCGCGAACGACATTTATAATGAACGTGAATTGCTCAACAGTATGAACATTTCGCAGCCTACCGTAGTGTTTGTTTCCAAAAAGGGGTTG…
SMART III	AAGCAGTGGTATCAACGCAGAGTGGCCATTATGGCC
HIS3	ATGACAGAGCAGAAAGCCCTAGTAAAGCGTATTACAAATGAAACCAAGATTCAGATTGCGATCTCTTTAAAGGGTGGTCCCCTAGCGATAGAGCACTCGATCTTCCCAGAAAAAGAGGCAGAAGCAGTAGCAGAACAGGCCACACAATCGCAAGTGATTAACGTCCACACAGGTATAGGGTTTCTGGACCATATGATACATGCTCTGGCCAAGCATTCCGGCTGGTCGCTAATCGTTGAGTGCATTGGTGACTTACACATAGACGACCATCACACCACTGAAGACTGCGGGATTGCTCTCGGTCAAGCTTTTAAAGAGGCCCTACTGGCGCGTGGAGTAAAAAGGTTTGGATCAGGATTTGCGCCTTTGGATGAGGCACTTTCCAGAGCGGTGGTAGAT…
trc promoter	TATAATG
TRP1 promoter	AACGACATTACTATATATATAATATAGGAAGCATTTAATAGACAGCATCGTAATATATGTGTACTTTGCAGTTATGACGCCAGATGGCAGTAGTGGAAGATATTCTTTATTGAAAAATAGCTTGTCACCTTACGTACAATCTTGATCCGGAGCTTTTCTTTTTTTGCCGATTAAGAATTAATTCGGTCGAAAAAAGAAAAGGAGAGGGCCAAGAGGGAGGGCATTGGTGACTATTGAGCACGTGAGTATACGTGATTAAGCACACAAAGGCAGCTTGGAGT
KanR	ATGAGCCATATTCAACGGGAAACGTCGAGGCCGCGATTAAATTCCAACATGGATGCTGATTTATATGGGTATAAATGGGCTCGCGATAATGTCGGGCAATCAGGTGCGACAATCTATCGCTTGTATGGGAAGCCCGATGCGCCAGAGTTGTTTCTGAAACATGGCAAAGGTAGCGTTGCCAATGATGTTACAGATGAGATGGTCAGACTAAACTGGCTGACGGAATTTATGCCTCTTCCGACCATCAAGCATTTTATCCGTACTCCTGATGATGCATGGTTACTCACCACTGCGATCCCCGGAAAAACAGCATTCCAGGTATTAGAAGAATATCCTGATTCAGGTGAAAATATTGTTGATGCGCTGGCAGTGTTCCTGCGCCGGTTGCATTCGATTCCT…
OsU3 promoter	AAGGAATCTTTAAACATACGAACAGATCACTTAAAGTTCTTCTGAAGCAACTTAAAGTTATCAGGCATGCATGGATCTTGGAGGAATCAGATGTGCAGTCAGGGACCATAGCACAAGACAGGCGTCTTCTACTGGTGCTACCAGCAAATGCTGGAAGCCGGGAACACTGGGTACGTTGGAAACCACGTGATGTGAAGAAGTAAGATAAACTGTAGGAGAAAAGCATTTCGTAGTGGGCCATGAAGCCTTTCAGGACATGTATTGCAGTATGGGCCGGCCCATTACGCAATTGGACGACAACAAAGACTAGTATTAGTACCACCTCGGCTATCCACATAGATCAAAGCTGATTTAAAAGAGTTGTGCAGATGATCCGTGGCA
ea10	ATGTCAAACATCAAAAAATACATCATTGATTACGACTGGAAAGCATCAATAGAAATTGAAATCGACCATGACGTAATGACAGAGGAAAAACTTCACCAGATTAATAATTTCTGGTCAGACTCTGAATACCGACTCAATAAACACGGCTCTGTATTAAATGCTGTATTAATCATGCTGGCGCAACATGCTCTGCTTATAGCAATTTCAAGCGACTTAAATGCATATGGTGTTGTGTGTGAGTTCGACTGGAATGATGGAAATGGTCAGGAAGGATGGCCTCCAATGGATGGTAGCGAAGGAATAAGAATTACCGATATCGATACATCAGGAATATTTGATTCAGATGATATGACTATCAAGGCCGCCTGA
DsRed2	ATGGCCTCCTCCGAGAACGTCATCACCGAGTTCATGCGCTTCAAGGTGCGCATGGAGGGCACCGTGAACGGCCACGAGTTCGAGATCGAGGGCGAGGGCGAGGGCCGCCCCTACGAGGGCCACAACACCGTGAAGCTGAAGGTGACCAAGGGCGGCCCCCTGCCCTTCGCCTGGGACATCCTGTCCCCCCAGTTCCAGTACGGCTCCAAGGTGTACGTGAAGCACCCCGCCGACATCCCCGACTACAAGAAGCTGTCCTTCCCCGAGGGCTTCAAGTGGGAGCGCGTGATGAACTTCGAGGACGGCGGCGTGGCGACCGTGACCCAGGACTCCTCCCTGCAGGACGGCTGCTTCATCTACAAGGTGAAGTTCATCGGCGTGAACTTCCCCTCCGACGGC…
mScarlet	ATGGTGAGCAAGGGCGAGGCAGTGATCAAGGAGTTCATGCGGTTCAAGGTGCACATGGAGGGCTCCATGAACGGCCACGAGTTCGAGATCGAGGGCGAGGGCGAGGGCCGCCCCTACGAGGGCACCCAGACCGCCAAGCTGAAGGTGACCAAGGGTGGCCCCCTGCCCTTCTCCTGGGACATCCTGTCCCCTCAGTTCATGTACGGCTCCAGGGCCTTCACCAAGCACCCCGCCGACATCCCCGACTACTATAAGCAGTCCTTCCCCGAGGGCTTCAAGTGGGAGCGCGTGATGAACTTCGAGGACGGCGGCGCCGTGACCGTGACCCAGGACACCTCCCTGGAGGACGGCACCCTGATCTACAAGGTGAAGCTCCGCGGCACCAACTTCCCTCCTGAC…
cos	TTCCATTGTTCATTCCACGGACAAAAACAGAGAAAGGAAACGACAGAGGCCAAAAAGCTCGCTTTCAGCACCTGTCGTTTCCTTTCTTTTCAGAGGGTATTTTAAATAAAAACATTAAGTTATGACGAAGAAGAACGGAAACGCCTTAAACCGGAAAATTTTCATAAATAGCGAAAACCCGCGAGGTCGCCGCCCCGTAACCTGTCGGATCACCGGAAAGGACCCGTAAAGTGATAATGATTATCATCTACATATCACAACGTGCGTGGAGGCCATCAAACCACGTCAAATAATCAATTATGACGCAGGTATCGTATTAATTGATCTGCATCAACTTAACGTAAAAGCAACTTCAGACAATACAAATCAGCGACACTGAATACGGGGCAACCTCATGTCC
DsRed1	CGCTCCTCCAAGAACGTCATCAAGGAGTTCATGCGCTTCAAGGTGCGCATGGAGGGCACCGTGAACGGCCACGAGTTCGAGATCGAGGGCGAGGGCGAGGGCCGCCCCTACGAGGGCCACAACACCGTGAAGCTGAAGGTGACCAAGGGCGGCCCCCTGCCCTTCGCCTGGGACATCCTGTCCCCCCAGTTCCAGTACGGCTCCAAGGTGTACGTGAAGCACCCCGCCGACATCCCCGACTACAAGAAGCTGTCCTTCCCCGAGGGCTTCAAGTGGGAGCGCGTGATGAACTTCGAGGACGGCGGCGTGGTGACCGTGACCCAAGACTCCTCCCTGCAGGACGGCTGCTTCATCTACAAGGTGAAGTTCATCGGCGTGAACTTCCCCTCCGACGGCCCC…
10xGCN4_v4	GAGGAATTGCTATCGAAAAATTATCATCTTGAGAACGAAGTTGCTAGGCTCAAAAAG
Tet-On 3G	ATGTCTAGACTGGACAAGAGCAAAGTCATAAACTCTGCTCTGGAATTACTCAATGGAGTCGGTATCGAAGGCCTGACGACAAGGAAACTCGCTCAAAAGCTGGGAGTTGAGCAGCCTACCCTGTACTGGCACGTGAAGAACAAGCGGGCCCTGCTCGATGCCCTGCCAATCGAGATGCTGGACAGGCATCATACCCACTCCTGCCCCCTGGAAGGCGAGTCATGGCAAGACTTTCTGCGGAACAACGCCAAGTCATACCGCTGTGCTCTCCTCTCACATCGCGACGGGGCTAAAGTGCATCTCGGCACCCGCCCAACAGAGAAACAGTACGAAACCCTGGAAAATCAGCTCGCGTTCCTGTGTCAGCAAGGCTTCTCCCTGGAGAACGCACTGTACGCT…
Nin5 substitution	GGTTTTTAAGGAGTGTCGCCAGAGTGCCGCGATGAAACGGGTATTGGCGGTATATGGAGTTAAAAGATGACCATCTACATTACTGAGCTAATAACAGGCCTGCTGGTAATCGCAGGCCTTTTTATTTGGGGGAGAGGGAAGTCATGAAAAAACTAACCTTTGAAATTCGATCTCCAGCACATCAGCAAAACGCTATTCACGCAGTACAGCAAATCCTTCCAGACCCAACCAAACCAATCGTAGTAACCATTCAGGAACGCAACCGCAGCTTAGACCAAAACAGGAAGCTATGGGCCTGCTTAGGTGACGTCTCTCGTCAGGTTGAATGGCATGGTCGCTGGCTGGATGCAGAAAGCTGGAAGTGTGTGTTTACCGCAGCATTAAAGCAGCAGGATGTTG…
dU6-3 promoter	TTTTTTGCTCACCTGTGATTGCTCCTACTCAAATACAAAAACATCAAATTTTCTGTCAATAAAGCATATTTATTTATATTTATTTTACAGGAAAGAATTCCTTTTAAAGTGTATTTTAACCTATAATGAAAAACGATTAAAAAAAATACATAAAATAATTCGAAAATTTTTGAATAGCCCAGGTTGATAAAAATTCATTTCATACGTTTTATAACTTATGCCCCTAAGTATTTTTTGACCATAGTGTTTCAATTCTACATTAATTTTACAGAGTAGAATGAAACGCCACCTACTCAGCCAAGAGGCGAAAAGGTTAGCTCGCCAAGCAGAGAGGGCGCCAGTGCTCACTACTTTTTATAATTCTCAACTTCTTTTTCCAGACTCAGTTCGTATATATAG…
capTEV™	GGCGCCGGCACCCCGGTGACCGCCCCGCTGGCGGGCACTATCTGGAAGGTGCTGGCCAGCGAAGGCCAGACGGTGGCCGCAGGCGAGGTGCTGCTGATTCTGGAAGCCATGAAGATGGAAACCGAAATCCGCGCCGCGCAGGCCGGGACCGTGCGCGGTATCGCGGTGAAAGCCGGCGACGCGGTGGCGGTCGGCGACACCCTGATGACCCTGGCG
β-globin intron	GTGAGTTTGGGGACCCTTGATTGTTCTTTCTTTTTCGCTATTGTAAAATTCATGTTATATGGAGGGGGCAAAGTTTTCAGGGTGTTGTTTAGAATGGGAAGATGTCCCTTGTATCACCATGGACCCTCATGATAATTTTGTTTCTTTCACTTTCTACTCTGTTGACAACCATTGTCTCCTCTTATTTTCTTTTCATTTTCTGTAACTTTTTCGTTAAACTTTAGCTTGCATTTGTAACGAATTTTTAAATTCACTTTTGTTTATTTGTCAGATTGTAAGTACTTTCTCTAATCACTTTTTTTTCAAGGCAATCAGGGTATATTATATTGTACTTCAGCACAGTTTTAGAGAACAATTGTTATAATTAAATGATAAGGTAGAATATTTCTGCATATAAAT…
LSSmKate2	ATGAGCGAGCTGATTAAGGAGAACATGCACATGAAGCTGTACATGGAAGGCACCGTGAACAACCACCACTTCAAGTGCACATCCGAGGGCGAAGGCAAGCCCTACGAGGGCACCCAGACCATGAGAATCAAGGTGGTCGAGGGCGGCCCTCTACCCTTCGCCTTCGACATCTTGGCTACCAGCTTCATGTACGGCAGCTACACCTTCATCAACCACACCCAGGGCATCCCCGACTTCTTTAAGCAGTCCTTCCCTGAGGGCTTCACATGGGAGAGAGTCACCACATACGAAGACGGGGGCGTGCTGACCGCTACCCAGGACACCAGCCTCCAGGACGGTTGCCTCATCTACAACGTCAAGATCAGAGGGGTGAACTTCACATCCAACGGCCCTGTGATG…
fd terminator	ACCGATACAATTAAAGGCTCCTTTTGGAGCCTTTTTTT
MAS terminator	GATAATTTATTTGAAAATTCATAAGAAAAGCAAACGTTACATGAATTGATGAAACAATACAAAGACAGATAAAGCCACGCACATTTAGGATATTGGCCGAGATTACTGAATATTGAGTAAGATCACGGAATTTCTGACAGGAGCATGTCTTCAATTCAGCCCAAATGGCAGTTGAAATACTCAAACCGCCCCATATGCAGGAGCGGATCATTCATTGTTTGTTTGGTTGCCTTTGCCAACATGGGAGTCCAAG
PreScission site	CTGGAAGTTCTGTTCCAGGGGCCC
CyOFP1	ATGGTGAGCAAGGGCGAGGAGCTGATCAAGGAGAACATGAGAAGCAAGCTGTACCTGGAAGGCAGCGTGAACGGCCACCAGTTCAAGTGCACCCACGAAGGGGAGGGCAAGCCCTACGAGGGCAAGCAGACCAACAGGATCAAGGTGGTGGAGGGAGGCCCCCTGCCGTTCGCATTCGACATCCTGGCCACCCACTTTATGTACGGGAGCAAGGTGTTCATCAAGTACCCCGCCGACCTCCCCGATTATTTTAAGCAGTCCTTCCCTGAGGGCTTCACATGGGAGAGAGTCATGGTGTTCGAAGACGGGGGCGTGCTGACCGCCACCCAGGACACCAGCCTCCAGGACGGCGAGCTCATCTACAACGTCAAGGTCAGAGGGGTGAACTTCCCAGCCAAC…
bet	ATGAGTACTGCACTCGCAACGCTGGCTGGGAAGCTGGCTGAACGTGTCGGCATGGATTCTGTCGACCCACAGGAACTGATCACCACTCTTCGCCAGACGGCATTTAAAGGTGATGCCAGCGATGCGCAGTTCATCGCATTACTGATCGTTGCCAACCAGTACGGCCTTAATCCGTGGACGAAAGAAATTTACGCCTTTCCTGATAAGCAGAATGGCATCGTTCCGGTGGTGGGCGTTGATGGCTGGTCCCGCATCATCAATGAAAACCAGCAGTTTGATGGCATGGACTTTGAGCAGGACAATGAATCCTGTACATGCCGGATTTACCGCAAGGACCGTAATCATCCGATCTGCGTTACCGAATGGATGGATGAATGCCGCCGCGAACCATTCAAAACT…
baculovirus recombination region (ORF1629)	GGAGGAAATTCTCCTTGAAGTTTCCCTGGTGTTCAAAGTAAAGGAGTTTGCACCAGACGCACCTCTGTTCACTGGTCCGGCGTATTAAAACACGATACATTGTTATTAGTACATTTATTAAGCGCTAGATTCTGTGCGTTGTTGATTTACAGACAATTGTTGTACGTATTTTAATAATTCATTAAATTTATAATCTTTAGGGTGGTATGTTAGAGCGAAAATCAAATGATTTTCAGCGTCTTTATATCTGAATTTAAATATTAAATCCTCAATAGATTTGTAAAATAGGTTTCGATTAGTTTCAAACAAGGGTTGTTTTTCCGAACCGATGGCTGGACTATCTAATGGATTTTCGCTCAACGCCACAAAACTTGCCAAATCTTGTAGCAGCAATCTAGC…
mEF-1α intron	GTGAGTGGCGGGTGTGGCTTCCGCGGGCCGCCGAGCTGGAGGTCCTGCTCCGAGCGGGCCGGGCCCCGCTGTCGTCGGCGGGGATTAGCTGCGAGCATTCCCGCTTCGAGTTGCGGGCGGCGCGGGAGGCAGAGTGCGAGGCCTAGCGGCAACCCCGTAGCCTCGCCTCGTGTCCGGCTTGAGGCCTAGCGTGGTGTCCGCGCCGCCGCCGCGTGCTACTCCGGCCGCACTCTGGTCTTTTTTTTTTTGTTGTTGTTGCCCTGCTGCCTTCGATTGCCGTTCAGCAATAGGGGCTAACAAAGGGAGGGTGCGGGGCTTGCTCACCCGGAGCCCGGAGAGGTCATGGTTGGGGAGGAATGGAGGGACAGGAGTGGCGGCTGGGGCCCGCCCGCCTTCGGA…
RSF1010 oriT	GTAGGCTATCATGGAGGCACAGCGGCGGCAATCCCGACCCTACTTTGTAGGGGAGGGCGCACTTACCGGTTTCTCTTCGAGAAACTGG
GAP promoter	TCATTATCAATACTGCCATTTCAAAGAATACGTAAATAATTAATAGTAGTGATTTTCCTAACTTTATTTAGTCAAAAAATTAGCCTTTTAATTCTGCTGTAACCCGTACATGCCCAAAATAGGGGGCGGGTTACACAGAATATATAACATCGTAGGTGTCTGGGTGAACAGTTTATTCCTGGCATCCACTAAATATAATGGAGCCCGCTTTTTAAGCTGGCATCCAGAAAAAAAAAGAATCCCAGCACCAAAATATTGTTTTCTTCACCAACCATCAGTTCATAGGTCCATTCTCTTAGCGCAACTACAGAGAACAGGGGCACAAACAGGCAAAAAACGGGCACAACCTCAATGGAGTGATGCAACCTGCCTGGAGTAAATGATGACACAAGGCAATTG…
Ω-Tc	AAGCTTTATGCTTGTAAACCGTTTTGTGAAAAAATTTTTAAAATAAAAAAGGGGACCTCTAGGGTCCCCAATTAATTAGTAATATAATCTATTAAAGGTCATTCAAAAGGTCATCCACCGGATCAGCTTAGTAAAGCCCTCGCTAGATTTTAATGCGGATGTTGCGATTACTTCGCCAACTATTGCGATAACAAGAAAAAGCCAGCCTTTCATGATATATCTCCCAATTTGTGTAGGGCTTATTATGCACGCTTAAAAATAATAAAAGCAGACTTGACCTGATAGTTTGGCTGTGAGCAATTATGTGCTTAGTGCATCTAACGCTTGAGTTAAGCCGCGCCGCGAAGCGGCGTCGGCTTGAACGAATTGTTAGACATTATTTGCCGACTACCTTGGTGA…
FusionRed	ATGGTGAGCGAGCTGATTAAGGAGAACATGCCCATGAAGCTGTACATGGAGGGCACCGTGAACAACCACCACTTCAAGTGCACATCCGAGGGCGAAGGCAAGCCCTACGAGGGCACCCAGACCATGAGAATCAAGGTCGTCGAGGGCGGCCCTCTCCCCTTCGCCTTCGACATCCTGGCTACCAGCTTCATGTACGGCAGCAGAACCTTCATCAAGCACCCTCCGGGCATCCCCGACTTCTTTAAGCAGTCCTTCCCTGAGGGCTTCACATGGGAGAGAGTCACCACATACGAAGACGGGGGCGTGCTGACCGCTACCCAGGACACCAGCCTCCAGGACGGCTGCCTCATCTACAACGTCAAGGTTAGAGGGGTGAACTTCCCAGCCAACGGCCCTGTG…
RPR1 terminator	CCATATCCAACTTCCAATTTAATCTTTCTTTTTTAATTTTCACTTATTTGCGATACAGAAAGA
f1 ori	ACGCGCCCTGTAGCGGCGCATTAAGCGCGGCGGGTGTGGTGGTTACGCGCAGCGTGACCGCTACACTTGCCAGCGCCCTAGCGCCCGCTCCTTTCGCTTTCTTCCCTTCCTTTCTCGCCACGTTCGCCGGCTTTCCCCGTCAAGCTCTAAATCGGGGCATCCCTTTAGGGTTCCGATTTAGTGCTTTACGGCACCTCGACCCCAAAAAACTTGATTAGGGTGATGGTTCACGTAGTGGGCCATCGCCCTGATAGACGGTTTTTCGCCCTTTGACGTTGGAGTCCACGTTCTTTAATAGTGGACTCTTGTTCCAAACTGGAACAACACTCAACCCTATCTCGGTCTATTCTTTTGATTTATAAGGGATTTTGGGGATTTCGGCCTATTGGTTAAAAAATG…
EF-1α intron A	GTAAGTGCCGTGTGTGGTTCCCGCGGGCCTGGCCTCTTTACGGGTTATGGCCCTTGCGTGCCTTGAATTACTTCCACCTGGCTGCAGTACGTGATTCTTGATCCCGAGCTTCGGGTTGGAAGTGGGTGGGAGAGTTCGAGGCCTTGCGCTTAAGGAGCCCCTTCGCCTCGTGCTTGAGTTGAGGCCTGGCCTGGGCGCTGGGGCCGCCGCGTGCGAATCTGGTGGCACCTTCGCGCCTGTCTCGCTGCTTTCGATAAGTCTCTAGCCATTTAAAATTTTTGATGACCTGCTGCGACGCTTTTTTTCTGGCAAGATAGTCTTGTAAATGCGGGCCAAGATCTGCACACTGGTATTTCGGTTTTTGGGGCCGCGGGCGGCGACGGGGCCCGTGCGTCCCAG…
Kozak sequence	GCCACCATGG
T3 promoter	AATTAACCCTCACTAAAGG
hCL1	GCTTGCAAGAACTGGTTCAGTAGCTTAAGCCACTTTGTGATCCACCTT
ORF1629	AATTCCAAAAAGCTCAACTACAAATTTGATCGCGGACGTGTTAGCCGACACAATTAATAGGCGTCGTGTGGCTATGGCAAAATCGTCTTCGGAAGCAACTTCTAACGACGAGGGTTGGGACGACGACGATAATCGGCCTAATAAAGCTAACACGCCCGATGTTAAATATGTCCAAGCTCTATTTAACGTGTTTACGTCGAGTCAATTGTACACTAACGACAGTGATGAAAGAAATACAAAAGCGCATAATATTTTGAACGACGTCGAACCTTTATTACAAAACAAAACACAAACGAATATCGACAAAGCTAGATTGCTGCTACAAGATTTGGCAAGTTTTGTGGCGTTGAGCGAAAATCCATTAGATAGTCCAGCCATCGGTTCGGAAAAACAACCCTT…
repB	ATGGGGGTTTCTTTTAATATTATGTGTCCTAATAGTAGCATTTATTCAGATGAAAAATCAAGGGTTTTAGTGGACAAGACAAAAAGTGGAAAAGTGAGACCATGGAGAGAAAAGAAAATCGCTAATGTTGATTACTTTGAACTTCTGCATATTCTTGAATTTAAAAAGGCTGAAAGAGTAAAAGATTGTGCTGAAATATTAGAGTATAAACAAAATCGTGAAACAGGCGAAAGAAAGTTGTATCGAGTGTGGTTTTGTAAATCCAGGCTTTGTCCAATGTGCAACTGGAGGAGAGCAATGAAACATGGCATTCAGTCACAAAAGGTTGTTGCTGAAGTTATTAAACAAAAGCCAACAGTTCGTTGGTTGTTTCTCACATTAACAGTTAAAAATGTTTAT…
SYFP2	AGCAAGGGCGAGGAGCTGTTCACCGGGGTGGTGCCCATCCTGGTCGAGCTGGACGGCGACGTAAACGGCCACAAGTTCAGCGTGTCCGGCGAGGGCGAGGGCGATGCCACCTACGGCAAGCTGACCCTGAAGCTGATCTGCACCACCGGCAAGCTGCCCGTGCCCTGGCCCACCCTCGTGACCACCCTGGGCTACGGCGTGCAGTGCTTCGCCCGCTACCCCGACCACATGAAGCAGCACGACTTCTTCAAGTCCGCCATGCCCGAAGGCTACGTCCAGGAGCGCACCATCTTCTTCAAGGACGACGGCAACTACAAGACCCGCGCCGAGGTGAAGTTCGAGGGCGACACCCTGGTGAACCGCATCGAGCTGAAGGGCATCGACTTCAAGGAGGACGGC…
pol	TTTTTTAGGGAAGATCTGGCCTTCCCACAAGGGAAGGCCAGGGAATTTTCTTCAGAGCAGACCAGAGCCAACAGCCCCACCAGAAGAGAGCTTCAGGTTTGGGGAAGAGACAACAACTCCCTCTCAGAAGCAGGAGCCGATAGACAAGGAACTGTATCCTTTAGCTTCCCTCAGATCACTCTTTGGCAGCGACCCCTCGTCACAATAAAGATAGGGGGGCAATTAAAGGAAGCTCTATTAGATACAGGAGCAGATGATACAGTATTAGAAGAAATGAATTTGCCAGGAAGATGGAAACCAAAAATGATAGGGGGAATTGGAGGTTTTATCAAAGTAAGACAGTATGATCAGATACTCATAGAAATCTGCGGACATAAAGCTATAGGTACAGTATTAGTA…
5' DR	GTTTTAGAGCTATGCTGTTTTGAATGGTCCCAA
hmKO	ATGGTGAGCGTGATCAAGCCCGAGATGAAGATGAGGTACTACATGGACGGCTCCGTCAATGGGCATGAGTTCACAATCGAGGGTGAGGGCACAGGCAGACCTTACGAGGGACATCAGGAGATGACACTGCGCGTCACAATGGCCAAGGGCGGGCCAATGCCTTTCGCCTTCGACCTGGTGTCCCACGTGTTCTGTTACGGCCACAGACCTTTTACTAAATATCCAGAAGAGATCCCAGACTATTTCAAGCAGGCCTTTCCTGAGGGCCTGTCCTGGGAGAGGTCCCTGGAGTTCGAGGACGGCGGCTCCGCCTCCGTGAGCGCCCACATCAGCCTGAGGGGCAACACCTTCTACCACAAGTCCAAGTTCACCGGCGTGAACTTCCCCGCCGACGGCCCC…
DD-C	GGAGTGCAGGTGGAAACCATCTCCCCAGGAGACGGGCGCACCTTCCCCAAGCGCGGCCAGACCTGCGTGGTGCACTACACCGGGATGCTTGGAGATGGAAAGAAAGTTGACTCCTCCCGGGACAGAAACAAGCCCTTTAAGTTTATGCTAGGCAAGCAGGAGGTGATCCGAGGCTGGGAAGAAGGGGTTGCCCAGATGAGTGTGGGTCAGGGAGCCAAACTGACTATATCTCCAGATTATGCCTATGGTGCCACTGGGCACCCAGGCATCATCCCACCACATGCCACTCTCGTCTTCGATGTGGAGCTTCTAGAACTGGAATAG
minimal IL-2 promoter	CATTTTGACACCCCCATAATATTTTTCCAGAATTAACAGTATAAATTGCATCTCTTGTTCAAGAGTTCCCTATCACTCTCTTTAATCACTACTCACAGTAACCTCAACTCCTGC
traJ	ATGGCTGATGAAACCAAGCCAACCAGGAAGGGCAGCCCACCTATCAAGGTGTACTGCCTTCCAGACGAACGAAGAGCGATTGAGGAAAAGGCGGCGGCGGCCGGCATGAGCCTGTCGGCCTACCTGCTGGCCGTCGGCCAGGGCTACAAAATCACGGGCGTCGTGGACTATGAGCACGTCCGCGAGCTGGCCCGCATCAATGGCGACCTGGGCCGCCTGGGCGGCCTGCTGAAACTCTGGCTCACCGACGACCCGCGCACGGCGCGGTTCGGTGATGCCACGATCCTCGCCCTGCTGGCGAAGATCGAAGAGAAGCAGGACGAGCTTGGCAAGGTCATGATGGGCGTGGTCCGCCCGAGGGCAGAGCCATGA
KikGR1	ATGGTGAGTGTGATTACATCAGAAATGAAGATCGAGCTGCGTATGGAAGGCGCTGTAAACGGGCACAAGTTCGTGATTACAGGGAAAGGAAGTGGCCAGCCTTTCGAGGGAATACAGAATGTGGACCTGACAGTCATAGAGGGCGGACCTCTTCCTTTTGCTTTCGATATCCTGACAACAGCATTCCATTACGGCAACCGGGTATTTGTCGAATACCCAGAAGAAATAGTAGACTACTTCAAGCAGTCGTTTCCTGAGGGTTATTCTTGGGAACGAAGCATGAGTTACGAAGACGGGGGAATTTGCCTCGCCACAAACAATATAACGATGAAGAAAGACGGCAGCAACTGTTTTGTCAATGAAATTCGATTTGATGGTGTGAACTTTCCTGCCAATGGT…
copia promoter	TGTTGGAATATACTATTCAACCTACAAAAATAACGTTAAACAACACTACTTTATATTTGATATGAATGGCCACACCTTTTATGCCATAAAACATATTGTAAGAGAATACCACTCTTTTTATTCCTTCTTTCCTTCTTGTACGTTTTTTGCTGTGAGTAGGTCGTGGTGCTGGTGTTGCAGTTGAAATAACTTAAAATATAAATCATAAAACTCAAACATAAACTTGACTATTTATTTATTTATTAAGAAAGGAAATATAAATTATAAATTACAACAGGTT
S	ATGAAGATGCCAGAAAAACATGACCTGTTGGCCGCCATTCTCGCGGCAAAGGAACAAGGCATCGGGGCAATCCTTGCGTTTGCAATGGCGTACCTTCGCGGCAGATATAATGGCGGTGCGTTTACAAAAACAGTAATCGACGCAACGATGTGCGCCATTATCGCCTGGTTCATTCGTGACCTTCTCGACTTCGCCGGACTAAGTAGCAATCTCGCTTATATAACGAGCGTGTTTATCGGCTACATCGGTACTGACTCGATTGGTTCGCTTATCAAACGCTTCGCTGCTAAAAAAGCCGGAGTAGAAGATGGTAGAAATCAATAA
KlTRP1	ATGCTCGTTAAAGTGTGTGGTTTGCAAACCGTTGAAGCTGCAAAGACTGCTGTGGATGATGGTGCTGATTACTTAGGTATCATTTGTGTTCCCGGTAGGAAAAGAACCATTGACTCATCTGTTGCGAAAGGTATTTCAACTGCAGTTCACCAACAAGAGAACGTGAAAGGTACTAAACTAGTCGGGGTGTTTAGAAATCAGTCCGTTGATGATGTCCTTCAACTGTACCACGAATATAATCTAGATGTGATACAATTACATGGAGATGAAGATATTAAAGAATACAGATCTTTGATCCCATCTTCAATTCCAATCATTAAGAGGTTCCAGTTCCCACAGGATTGTGAATTACTACTGGACCTGTATGAACACGTAGACAATGTGCTGACGTTGTTCGAT…
Kusabira-Orange	ATGGTGAGTGTGATTAAACCAGAGATGAAGATGAAGTACTTCATGGACGGCTCCGTCAATGGGCATGAGTTCACAGTTGAAGGTGAAGGCACAGGCAAACCTTACGAGGGACATCAAGAGATGACACTACGCGTCACAATGGCCAAGGGCGGGCCAATGCCTTTCTCGTTTGACTTAGTGTCACACACGTTCTGTTACGGCCACAGACCTTTTACTAAATATCCAGAAGAGATACCAGACTATTTCAAACAAGCATTTCCTGAAGGCCTGTCATGGGAAAGGTCGTTGCAGTTCGAAGATGGTGGGTTTGCTGCAGTCAGTGCGCATATAAGCCTTAGAGGAAACTGCTTCGAGCACAAATCCAAATTTGTTGGGGTTAACTTTCCTGCCGATGGTCCT…
HQ tag	CATCAACACCAACATCAA
oriT	GGGCAGGATAGGTGAAGTAGGCCCACCCGCGAGCGGGTGTTCCTTCTTCACTGTCCCTTATTCGCACCTGGCGGTGCTCAACGGGAATCCTGCTCTGCGAGGCTGGCCGG
oriV	GGGAGGGTTCGAGAAGGGGGGGCACCCCCCTTCGGCGTGCGCGGTCACGCGCACAGGGCGCAGCCCTGGTTAAAAACAAGGTTTATAAATATTGGTTTAAAAGCAGGTTAAAAGACAGGTTAGCGGTGGCCGAAAAACGGGCGGAAACCCTTGCAAATGCTGGATTTTCTGCCTGTGGACAGCCCCTCAAATGTCAATAGGTGCGCCCCTCATCTGTCAGCACTCTGCCCCTCAAGTGTCAAGGATCGCGCCCCTCATCTGTCAGTAGTCGCGCCCCTCAAGTGTCAATACCGCAGGGCACTTATCCCCAGGCTTGTCCACATCATCTGTGGGAAACTCGCGTAAAATCAGGCGTTTTCGCCGATTTGCGAGGCTGGCCAGCTCCACGTCGCCGGCCGA…
mClover2	ATGGTGAGCAAGGGCGAGGAGCTGTTCACCGGGGTGGTGCCCATCCTGGTCGAGCTGGACGGCGACGTAAACGGCCACAAGTTCAGCGTCCGCGGCGAGGGCGAGGGCGATGCCACCAACGGCAAGCTGACCCTGAAGTTCATCTGCACCACCGGCAAGCTGCCCGTGCCCTGGCCCACCCTCGTGACCACCTTCGGCTACGGCGTGGCCTGCTTCAGCCGCTACCCCGACCACATGAAGCAGCACGACTTCTTCAAGTCCGCCATGCCCGAAGGCTACGTCCAGGAGCGCACCATCTCTTTCAAGGACGACGGTACCTACAAGACCCGCGCCGAGGTGAAGTTCGAGGGCGACACCCTGGTGAACCGCATCGAGCTGAAGGGCATCGACTTCAAGGAG…
mClover3	AGCAAGGGCGAGGAGCTGTTCACCGGGGTGGTGCCCATCCTGGTCGAGCTGGACGGCGACGTAAACGGCCACAAGTTCAGCGTCCGCGGCGAGGGCGAGGGCGATGCCACCAACGGCAAGCTGACCCTGAAGTTCATCTGCACCACCGGCAAGCTGCCCGTGCCCTGGCCCACCCTCGTGACCACCTTCGGCTACGGCGTGGCCTGCTTCAGCCGCTACCCCGACCACATGAAGCAGCACGACTTCTTCAAGTCCGCCATGCCCGAAGGCTACGTCCAGGAGCGCACCATCTCTTTCAAGGACGACGGTACCTACAAGACCCGCGCCGAGGTGAAGTTCGAGGGCGACACCCTGGTGAACCGCATCGAGCTGAAGGGCATCGACTTCAAGGAGGACGGC…
HK022 attP	CAAATGATTTTATTTTGACTAATAATGACCTACTTACATTAATTTACTGATAATTAAAGAGATTTTAAATATACAACTTATTCACCTAAAGGATGACAAAATAACATTAATCACTTAAAAATCATCGCATTACACTAATCTGTGGTTAAATGATAGACTACATAATGCGACAAAACGCAACATATCCAGTCACTATGAATCAACTACTTAGATAGTATTAGTGACCT
HaloTag®	ATGGCAGAAATCGGTACTGGCTTTCCATTCGACCCCCATTATGTGGAAGTCCTGGGCGAGCGCATGCACTACGTCGATGTTGGTCCGCGCGATGGCACCCCTGTGCTGTTCCTGCACGGTAACCCGACCTCCTCCTACGTGTGGCGCAACATCATCCCGCATGTTGCACCGACCCATCGCTGCATTGCTCCAGACCTGATCGGTATGGGCAAATCCGACAAACCAGACCTGGGTTATTTCTTCGACGACCACGTCCGCTTCATGGATGCCTTCATCGAAGCCCTGGGTCTGGAAGAGGTCGTCCTGGTCATTCACGACTGGGGCTCCGCTCTGGGTTTCCACTGGGCCAAGCGCAATCCAGAGCGCGTCAAAGGTATTGCATTTATGGAGTTCATCCGC…
phiX174p05	ATGAGAAAATTCGACCTATCCTTGCGCAGCTCGAGAAGCTCTTACTTTGCGACCTTTCGCCATCAACTAACGATTCTGTCAAAAACTGACGCGTTGGATGAGGAGAAGTGGCTTAATATGCTTGGCACGTTCGTCAAGGACTGGTTTAGATATGAGTCACATTTTGTTCATGGTAGAGATTCTCTTGTTGACATTTTAAAAGAGCGTGGATTACTATCTGAGTCCGATGCTGTTCAACCACTAATAGGTAAGAAATCATGA
RB T-DNA repeat	TGACAGGATATATTGGCGGGTAAAC
DD	GGAGTGCAGGTGGAAACCATCTCCCCAGGAGACGGGCGCACCTTCCCCAAGCGCGGCCAGACCTGTGTGGTGCACTACACCGGGATGCTTGAAGATGGAAAGAAAGTCGATTCCTCCCGGGACAGAAACAAGCCCTTTAAGTTTATGCTAGGCAAGCAGGAGGTGATCCGAGGCTGGGAAGAAGGGGTTGCCCAGATGAGTGTGGGTCAGAGAGCCAAACTGACTATATCTCCAGATTATGCCTATGGTGCCACTGGGCACCCAGGCATCATCCCACCACATGCCACTCTCGTCTTCGATGTGGAGCTTCTAAAACCGGAA
trpC terminator	GGATCCACTTAACGTTACTGAAATCATCAAACAGCTTGACGAATCTGGATATAAGATCGTTGGTGTCGATGTCAGCTCCGGAGTTGAGACAAATGGTGTTCAGGATCTCGATAAGATACGTTCATTTGTCCAAGCAGCAAAGAGTGCCTTCTAGTGATTTAATAGCTCCATGTCAACAAGAATAAAACGCGTTTTCGGGTTTACCTCTTCCAGATACAGCTCATCTGCAATGCATTAATGCATTGACTGCAACCTAGTAACGCCTTCAGGCTCCGGCGAAGAGAAGAATAGCTTAGCAGAGCTATTTTCATTTTCGGGAGACGAGATCAAGCAGATCAACGGTCGTCAAGAGACCTACGAGACTGAGGAATCCGCTCTTGGCTCCACGCGACTATATAT…
smURFP	ATGGCTAAGACTTCCGAACAGAGGGTGAACATTGCTACACTGCTGACAGAAAATAAGAAGAAAATCGTGGATAAGGCTTCCCAGGATCTGTGGCGGAGACACCCAGACCTGATCGCACCAGGAGGAATTGCTTTCTCTCAGAGGGACCGCGCTCTGTGCCTGCGAGATTACGGCTGGTTCCTGCATCTGATCACCTTTTGTCTGCTGGCCGGAGATAAGGGCCCCATCGAGTCTATTGGGCTGATCAGTATTCGAGAAATGTATAACTCACTGGGAGTGCCCGTCCCTGCAATGATGGAGAGCATTAGATGCCTGAAAGAAGCCAGCCTGTCCCTGCTGGACGAAGAGGACGCCAACGAGACCGCACCCTACTTTGATTACATTATTAAGGCTATGAGC…
Ac PCNA	ATGCACGCTCGGTTGAATAAAAGCTCGCATCGTCGTCGTAAAATTAGTTGTATCAAAGAGCAGCTGCAATTAGAATCACTGCTAAAAATG
mUkG1	ATGGTGAGTGTGATTAAAGAGGAAATGAAGATCAAGCTGCATATGGAAGGAAATGTAAACGGTCATGCATTTGTGATTGAAGGAGATGGAAAAGGAAAGCCTTACGATGGGACACAGACTTTAAACCTGACAGTGAAAGAAGGCGCACCTCTCCCTTTTTCTTACGACATCTTGACAAATGCGTTCCAGTACGGAAATAGAGCATTCACTAAATATCCAGCCGATATACCAGACTATTTCAAGCAGACGTTTCCCGAGGGGTATTCATGGGAAAGAACCATGAGTTATGAAGACAACGCCATTTGCAACGTGAGAAGCGAGATCAGCATGGAAGGCGACTGCTTTATCTATAAAATTCGGTTTGATGGCAAGAACTTTCCCCCCAATGGTCCAGTTATG…
Sce VMA intein 3' region	GGCCACGGTGGTATTCGCAATAATCTTAATACTGAGAATCCATTATGGGACGCTATTGTTGGCTTAGGATTCTTGAAGGACGGTGTCAAAAATATTCCTTCTTTCTTGTCTACGGACAATATCGGTACTCGTGAAACATTTCTTGCTGGTCTAATTGATTCTGATGGCTATGTTACTGATGAGCATGGTATTAAAGCAACAATAAAGACAATTCATACTTCTGTCAGAGATGGTTTGGTTTCCCTTGCTCGTTCTTTAGGCTTAGTAGTCTCGGTTAACGCAGAACCTGCTAAGGTTGACATGAATGTCACCAAACATAAAATTAGTTATGCTATTTATATGTCTGGTGGAGATGTTTTGCTTAACGTTCTTTCGAAGTGTGCCGGCTCTAAAAAATTC…
start codon	ATG
SRE	AGGATGTCCATATTAGGACATCTAGGATGTCCATATTAGGACATCTAGGATGTCCATATTAGGACATCTAGGATGTCCATATTAGGACATCTAGGATGTCCATATTAGGACATCT
CB	ATGATTAAGGGTATGAAAACACGAGGCGAACGACTGAAAGCACGCCGTTTAGAGCTGAAACTGACGCTGAAGCAAGTGGCAGAAGCTGTAGGAATCTCTCTTCCGGGCGTCCAAAACTTAGAACGTGGCGACGTGATGCCGTCGCTGGAGATCGGGCTATCGCTGGCAAAATGCCTGCGTAAGCCCGTGCAATGGATACTGTATGGCACTGAATCTGATCCAGACCGCGTTCCTGTTATTGGTACGACAGAGACCGGACCGGATAGAGACTGGCAGCCTGGAGAACCTGCCAACACAGAGCGATTCCTGCCGTTCGTGAGTCAACGGAACACCGTTTACGCACTGACGGTCGGGAACCAGATTCAGCGAAACTACCAGCCGGGAGACGTTATCCTGGTC…
ori2	CTTCTTCTGAGGGCAATTTGTCACAGGGTTAAGGGCAATTTGTCACAGACAGGACTGTCATTTGAGGGTGATTTGTCACACTGAAAGGGCAATTTGTCACAACACCTTCTCTAGAACCAGCATGGATAAAGGCCTACAAGGCGCTCTAAAAAAGAAGATCTAAAAACTATAAAAAAAATAATTATAAAAATATCCCCGTGGATAAGTGGATAACCCCAAG
pol region	CCATATGAGATCTTATATGGGGCACCCCCGCCCCTTGTAAACTTCCCTGACCCTGACATGACAAGAGTTACTAACAGCCCCTCTCTCCAAGCTCACTTACAGGCTCTCTACTTAGTCCAGCACGAAGTCTGGAGACCTCTGGCGGCAGCCTACCAAGAACAACTGGACCGACCGGTGGTACCTCACCCTTACCGAGTCGGCGACACAGTGTGGGTCCGCCGACACCAGACTAAGAACCTAGAACCTCGCTGGAAAGGACCTTACACAGTCCTGCTGACCACCCCCACCGCCCTCAAAGTAGACGGCATCGCAGCTTGGATACACGCCGCCCACGTGAAGGCTGCCGACCCCGGGGGTGGACCATCCTCTAGACTG
IRES	CCCCTCTCCCTCCCCCCCCCCTAACGTTACTGGCCGAAGCCGCTTGGAATAAGGCCGGTGTGCGTTTGTCTATATGTTATTTTCCACCATATTGCCGTCTTTTGGCAATGTGAGGGCCCGGAAACCTGGCCCTGTCTTCTTGACGAGCATTCCTAGGGGTCTTTCCCCTCTCGCCAAAGGAATGCAAGGTCTGTTGAATGTCGTGAAGGAAGCAGTTCCTCTGGAAGCTTCTTGAAGACAAACAACGTCTGTAGCGACCCTTTGCAGGCAGCGGAACCCCCCACCTGGCGACAGGTGCCTCTGCGGCCAAAAGCCACGTGTATAAGATACACCTGCAAAGGCGGCACAACCCCAGTGCCACGTTGTGAGTTGGATAGTTGTGGAAAGAGTCAAATGGCT…
miRFP703	ATGGTAGCAGGTCATGCCTCTGGCAGCCCCGCATTCGGGACCGCCTCTCATTCGAATTGCGAACATGAAGAGATCCACCTCGCCGGCTCGATCCAGCCGCATGGCGCGCTTCTGGTCGTCAGCGAACATGATCATCGCGTCATCCAGGCCAGCGCCAACGCCGCGGAATTTCTGAATCTCGGAAGCGTACTCGGCGTTCCGCTCGCCGAGATCGACGGCGATCTGTTGATCAAGATCCTGCCGCATCTCGATCCCACCGCCGAAGGCATGCCGGTCGCGGTGCGCTGCCGGATCGGCAATCCCTCTACGGAGTACTGCGGTCTGATGCATCGGCCTCCGGAAGGCGGGCTGATCATCGAACTCGAACGTGCCGGCCCGTCGATCGATCTGTCAGGCACG…
N	ATGTGCCAATCGCGGGGGGTTTTCGTTCAGGACTACAACTGCCACACACCACCAAAGCTAACTGACAGGAGAATCCAGATGGATGCACAAACACGCCGCCGCGAACGTCGCGCAGAGAAACAGGCTCAATGGAAAGCAGCAAATCCCCTGTTGGTTGGGGTAAGCGCAAAACCAGTTAACCGCCCTATTCTCTCGCTGAATCGCAAACCGAAATCACGAGTAGAAAGCGCACTAAATCCGATAGACCTTACAGTGCTGGCTGAATACCACAAACAGATTGAAAGCAACCTGCAACGTATTGAGCGCAAGAATCAGCGCACATGGTACAGCAAGCCTGGCGAACGCGGCATAACATGCAGTGGACGCCAGAAAATTAAGGGAAAATCGATTCCTCTTATC…
tet operator	TCCCTATCAGTGATAGAGA
PpHIS4	ATGACATTTCCCTTGCTACCTGCATACGCAAGTGTTGCAGAGTTTGATAATTCCTTGAGTTTGGTAGGAAAAGCCGTGTTTCCCTATGCTGCTGACCAGCTGCACAACCTGATCAAGTTCACTCAATCGACTGAGCTTCAAGTTAATGTGCAAGTTGAGTCATCCGTTACAGAGGACCAATTTGAGGAGCTGATCGACAACTTGCTCAAGTTGTACAATAATGGTATCAATGAAGTGATTTTGGACCTAGATTTGGCAGAAAGAGTTGTCCAAAGGATGATCCCAGGCGCTAGGGTTATCTATAGGACCCTGGTTGATAAAGTTGCATCCTTGCCCGCTAATGCTAGTATCGCTGTGCCTTTTTCTTCTCCACTGGGCGATTTGAAAAGTTTCACTAAT…
CD4 (truncated)	AAGAAAGTGGTGCTGGGCAAAAAAGGGGATACAGTGGAACTGACCTGTACAGCTTCCCAGAAGAAGAGCATACAATTCCACTGGAAAAACTCCAACCAGATAAAGATTCTGGGAAATCAGGGCTCCTTCTTAACTAAAGGTCCATCCAAGCTGAATGATCGCGCTGACTCAAGAAGAAGCCTTTGGGACCAAGGAAACTTCCCCCTGATCATCAAGAATCTTAAGATAGAAGACTCAGATACTTACATCTGTGAAGTGGAGGACCAGAAGGAGGAGGTGCAATTGCTAGTGTTCGGATTGACTGCCAACTCTGACACCCACCTGCTTCAGGGGCAGAGCCTGACCCTGACCTTGGAGAGCCCCCCTGGTAGTAGCCCCTCAGTGCAATGTAGGAGTCCA…
LAC4 promoter (5')	CTAGTAACCAAAGGAAAGGAACAGATAGATAAAATTCCGAGACTGTCAAATTAGGTTTTTTTCTTTTTTTTTGGCGGGAGTCAGTGGGCCGAAATATGTTCTTGGCCTAGAACTTAATCTGGTTTGATCATGCCAATACTTGCCTGAGTGCCCGACTTTTTGCCCACCCTCTTGCCTTCTGTCATCCTTCAAAACCCACCTGTTTTCCAGCCGTATCTTCGCTCGCATCTACACATACTGTGCCATATCTTGTGTGTAGCCGGACGTGACTATGACCAAAAACAAACAAGGAGAACTGTTCGCCGATTTGTAACACTCCTGCATCCATCCAAGTGGGTATGCGCTATGCAATGTTAAGCTAGGTCAGGTCAGACCAGGTCCAAGGACAGCAACTTGACT…
PpADE2 LC promoter	GACTTGACTCTTCACTAGCCTATGCAAATAAGGTTACCTTTTCCAAGAATCGTAGAAACGATTAAAAAACTTCCAAACTCTC
gag	ATGGGTGCGAGAGCGTCAGTATTAAGCGGGGGAGAATTAGATCGATGGGAAAAAATTCGGTTAAGGCCAGGGGGAAAGAAAAAATATAAATTAAAACATATAGTATGGGCAAGCAGGGAGCTAGAACGATTCGCAGTTAATCCTGGCCTGTTAGAAACATCAGAAGGCTGTAGACAAATACTGGGACAGCTACAACCATCCCTTCAGACAGGATCAGAAGAACTTAGATCATTATATAATACAGTAGCAACCCTCTATTGTGTGCATCAAAGGATAGAGATAAAAGACACCAAGGAAGCTTTAGACAAGATAGAGGAAGAGCAAAACAAAAGTAAGAAAAAAGCACAGCAAGCAGCAGCTGACACAGGACACAGCAATCAGGTCAGCCAAAATTACCCT…
Slow-FT	ATGGTGAGCAAGGGCGAGGAGGATAACATGGCCATCATCAAGGAGTTCATGCGTTTCAAGGTGCACGTGGAGGGCTCCGTGAACGGCCACGAGTTCGAGATCGTGGGCGAGGGCGAGGGCCGCCCCTACGAGGGCACCCAGACCGCCAAGCTGAAGGTGACCAAGGGTGGCCCCCTGCCCTTCGCCTGGGACATCCTGTCCCCTCAGTTCATGTACGGCTCCAGGGCCTACGTGAAGCACCCCGCCGACATCCCCGACTACTGGAAGCTGTCCTTCCCCGAGGGCTTCAAGTGGGAGCGCGTGATGAACTTCGAGGACGGCGGCGTGGTGACCGTGACCCAGGACTCCTCCCTGCAGGACGGCGAGTTCATCTACAAGGTGAAGCTGCGCGGCACCAAC…
CeU6 promoter	CAAAAAAAACTAGCAATAAAGGAATAAAAAACTGTACACCTTAAAGGCGCACACTCTGTTTTGCAAATTTTATTTTTAGTTGTGAATTTTCTGCTGAGACCTGAAAATAGCAACTTTAGTACTACTATAATTTGTCAACCTTTTCAAAAAAAGCATGCAATTTTTGAGAAACTCTTATAAAAGCTATTATTAAAAAAACACCTTTTTTCCAAAATTATTCCACAAAAAATATGTTATGAAATGCCTACACCCTCTCACACACACTCTTTATACTACTCTGTCAAACTCACGAGATGTCTGCCGCCTCTTGTGTTGCCCCTATATAAACACCTCCTATTGCGAGATGTCTT
HRV 3C site	CTGGAAGTTCTGTTCCAGGGGCCC
3' MCS-2	CTGCAGACGCGT
3' MCS-1	ATCGATCCGCGGCCGC
TBG promoter	TGCATGTATAATTTCTACAGAACCTATTAGAAAGGATCACCCAGCCTCTGCTTTTGTACAACTTTCCCTTAAAAAACTGCCAATTCCACTGCTGTTTGGCCCAATAGTGAGAACTTTTTCCTGCTGCCTCTTGGTGCTTTTGCCTATGGCCCCTATTCTGCCTGCTGAAGACACTCTTGCCAGCATGGACTTAAACCCCTCCAGCTCTGACAATCCTCTTTCTCTTTTGTTTTACATGAAGGGTCTGGCAGCCAAAGCAATCACTCAAAGTTCAAACCTTATCATTTTTTGCTTTGTTCCTCTTGGCCTTGGTTTTGTACATCAGCTTTGAAAATACCATCCCAGGGTTAATGCTGGGGTTAATTTATAACTAAGAGTGCTCTAGTTTTGCAATACAGG…
2xFLAG	GATTACAAGGATGATGATGATAAGGATTACAAGGATGATGATGATAAG
MCS-R	CCCGGGCCATTAGACTTGAAGTCAAGCGGCCGC
PpTRP2 promoter	GGTTTCTCAATTACTATATACTACTAACCATTTACCTGTAGCGTATTTCTTTTCCCTCTTCGCGAAAGCTCAAGGGCATCTTCTTGACTCATGAAAAATATCTGGATTTCTTCTGACAGATCATCACCCTTGAGCCCAACTCTCTAGCCT
VP64	GACGCATTGGACGATTTTGATCTGGATATGCTGGGAAGTGACGCCCTCGATGATTTTGACCTTGACATGCTTGGTTCGGATGCCCTTGATGACTTTGACCTCGACATGCTCGGCAGTGACGCCCTTGATGATTTCGACCTGGACATGCTG
aurA-R	GTTCATCCCAAGCGATTGGCGCCCTGCGATTTGGGTTCGTGTCTTGCCTGCACTGGAGAATATTCTCTACGGCGCAAACATCAGCAACATCCTATCCGCTCACCAGAACGTTGTGCTTGACGTGCTGGCGTGGCTACCCTACGGTATCTGCCACTATGGCGCTCCGTTTGTGTGCTCGTTGATCATGTTCATCTTCGGTCCGCCCGGCACTGTTCCCCTTTTCGCGCGCACTTTCGGCTATATCAGTATGACTGCGGTTACTATTCAGCTGTTTTTCCCTTGCTCTCCACCTTGGTATGAGAATCGCTATGGTCTAGCTCCGGCAGACTACTCCATCCAAGGTGATCCCGCAGGGCTTGCCCGCATTGACAAGCTTTTCGGCATCGACCTTTACACGTC…
linearization sites	GATATCCCGGGATTTAAATAGGCCT
KillerOrange	ATGGAGTGCGGCCCCGCCCTGTTCCAGAGCGACATGACCTTCAAAATCTTCATCGACGGCGAGGTGAACGGCCAGAAGTTCACCATCGTGGCCGACGGCAGCAGCAAGTTCCCCCACGGCGACTTCAACGTGCACGCCGTGTGCGAGACCGGCAAGCTGCCCATGAGCTGGAAGCCCATCTGCCACCTGATCCAGTGGGGCGAGCCCTTCTTCGCCCGCTACCCCGACGGCATCAGCCATTTCGCCCAGGAGTGCTTCCCCGAGGGCCTGAGCATCGACCGCACCGTGCGCTTCGAGAACGACGGCACCATGACCAGCCACCACACCTACGAGCTGAGCGACACCTGCGTGGTGAGCCGCATCACCGTGAACTGCGACGGCTTCCAGCCCGACGGCCCC…
LAC4 promoter (3')	GGGGATCGACTCATAAAATAGTAACCTTCTAATGCGTATCTATTGACTACCAACCATTAGTGTGGTTGCAGAAGGCGGAATTCTCCCTTCTTCGAATTCAGCTTGCTTTTTCATTTTTTATTTTCCATTTTTCAGTTTTTGTTTGTGTCGAATTTAGCCAGTTGCTTCTCCAAGATGAAAAAAACCCCTGCGCAGTTTCTGTGCTGCAAGATCCTAATCGACTTTTCCACCCCCCACAAAAGTAAATGTTCTTTTGTTACATTCGCGTGGGTAGCTAGCTCCCCGAATCTTCAAAGGACTTAGGGACTGCACTACATCAGAGTGTGTTCACCTGGTTTGCTGCCTGGTTTGAAAGAAAAGAGCAGGGAACTCGCGGGTTCCCGGCGAATAATCATGCGA…
hCluc	ATGAAGACCCTGATCCTGGCCGTGGCCCTGGTGTACTGCGCCACCGTGCACTGCCAGGACTGCCCCTACGAGCCCGACCCCCCCAATACCGTGCCTACCAGCTGCGAGGCCAAAGAGGGCGAATGCATCGACAGCAGCTGCGGCACCTGTACCCGGGACATCCTGAGCGACGGCCTGTGCGAGAACAAGCCCGGCAAGACCTGCTGCCGGATGTGCCAGTACGTGATCGAGTGCCGGGTGGAAGCCGCCGGATGGTTCCGGACCTTCTACGGCAAGCGGTTCCAGTTTCAGGAACCCGGCACCTACGTCCTGGGCCAGGGCACAAAGGGCGGCGACTGGAAGGTGTCCATCACCCTGGAAAACCTGGACGGCACCAAGGGCGCCGTGCTGACCAAGACC…
TVMV protease	ATGTCTAAAGCTTTGCTGAAGGGCGTGCGCGATTTTAATCCGATCTCTGCTTGCGTATGCCTGCTGGAAAACTCCTCGGATGGTCATAGTGAACGTCTGTTTGGCATTGGTTTTGGCCCGTATATCATTGCCAACCAGCATCTGTTTCGTCGTAACAATGGCGAACTGACCATCAAAACCATGCATGGTGAATTCAAAGTCAAAAACTCTACCCAGCTGCAGATGAAACCGGTTGAAGGCCGTGACATTATCGTTATCAAAATGGCTAAAGACTTCCCGCCGTTCCCGCAGAAACTGAAATTCCGTCAGCCGACCATCAAAGATCGTGTGTGCATGGTGTCCACCAACTTTCAGCAGAAAAGCGTCTCGAGCCTGGTGTCTGAATCCTCTCACATTGTG…
BioBrick suffix	TACTAGTAGCGGCCGCTGCAG
CUP1 promoter	CTAGTTAGAAAAAGACATTTTTGCTGTCAGTCACTGTCAAGAGATTCTTTTGCTGGCATTTCTTCTAGAAGCAAAAAGAGCGATGCGTCTTTTCCGCTGAACCGTTCCAGCAAAAAAGACTACCAACGCAATATGGATTGTCAGAATCATATAAAAGAGAAGCAAATAACTCCTTGTCTTGTATCAATTGCATTATAATATCTTCTTGTTAGTGCAATATCATATAGAAGTCATC
mStrawberry	ATGGTGAGCAAGGGCGAGGAGAATAACATGGCCATCATCAAGGAGTTCATGCGCTTCAAGGTGCGCATGGAGGGCTCCGTGAACGGCCACGAGTTCGAGATCGAGGGCGAGGGCGAGGGCCGCCCCTACGAGGGCACCCAGACCGCCAAGCTGAAGGTGACCAAGGGTGGCCCCCTGCCCTTCGCCTGGGACATCCTAACCCCCAACTTCACCTACGGCTCCAAGGCCTACGTGAAGCACCCCGCCGACATCCCCGACTACTTGAAGCTGTCCTTCCCCGAGGGCTTCAAGTGGGAGCGCGTGATGAACTTCGAGGACGGCGGCGTGGTGACCGTGACCCAGGACTCCTCCCTGCAGGACGGCGAGTTCATCTACAAGGTGAAGCTGCGCGGCACCAAC…
6xHis	CATCATCACCATCACCAT
GP64 mature domain	GCGGAGCACTGCAACGCGCAAATGAAGACGGGTCCGTACAAGATTAAAAACTTGGACATTACCCCGCCCAAGGAAACGCTGCAAAAGGACGTGGAAATCACCATCGTGGAGACGGACTACAACGAAAACGTGATTATCGGCTACAAGGGGTACTACCAGGCGTATGCGTACAACGGCGGCTCGCTGGATCCCAACACACGCGTCGAAGAAACCATGAAAACGCTGAATGTGGGCAAAGAGGATTTGCTTATGTGGAGCATCAGGCAGCAGTGCGAGGTGGGCGAAGAGCTGATCGACCGTTGGGGCAGTGACAGCGACGACTGTTTTCGCGACAACGAGGGCCGCGGCCAGTGGGTCAAAGGCAAAGAGTTGGTGAAGCGGCAGAATAACAATCACTTT…
OCS terminator	CTGCTTTAATGAGATATGCGAGACGCCTATGATCGCATGATATTTGCTTTCAATTCTGTTGTGCACGTTGTAAAAAACCTGAGCATGTGTAGCTCAGATCCTTACCGCCGGTTTCGGTTCATTCTAATGAATATATCACCCGTTACTATCGTATTTTTATGAATAATATTCTCCGTTCAATTTACTGATTGTACCCTACTACTTATATGTACAATATTAAAATGAAAACAATATATTGTGCTGAATAGGTTTATAGCGACATCTATGATAGAGCGCCACAATAACAAACAATTGCGTTTTATTATTACAAATCCAATTTTAAAAAAAGCGGCAGAACCGGTCAAACCTAAAAGACTGATTACATAAATCTTATTCAAATTTCAAAAGTGCCCCAGGGGC…
TagRFP657	ATGAGCGAGCTGATCACCGAGAACATGCACATGAAGCTGTACATGGAGGGCACCGTGAACAACCACCACTTCAAGTGCACATCCGAGGGCGAAGGCAAGCCCTACGAGGGCACCCAGACCCAGAGAATCAAGGTGGTCGAGGGCGGCCCTCTCCCCTTCGCCTTCGACATCCTGGCTACCAGCTTCATGTACGGCAGTCACACCTTCATCAACCACACCCAGGGCATCCCCGACTTCTGGAAGCAGTCCTTCCCTGAGGGCTTCACATGGGAGAGAGTCACCACATACGAAGACGGGGGCGTGCTGACCGCTACCCAGGACACCAGCCTCCAGGACGGCTGCCTCATCTACAACGTCAAGATCAGAGGGGTGAACTTCCCATCCAACGGCCCTGTGATG…
stuffer sequence	TTCCCAACCATTCCCTTAAGCAGACTTTTTGACAACGCTATGCTCCGCGCCCATCGTCTGCACCAGCTGGCCTTTGACACCTACCAGGAGTTTGAAGAAGCCTATATCCCAAAGGAACAGAAGTATTCATTCCTGCAGAACCCCCAGACCTCCCTCTGTTTCTCAGAGTCTATTCCGACACCCTCCAACAGGGAGGAAACACAACAGAAATCCAACCTAGAGCTGCTCCGCATCTCCCTGCTGCTCATCCAGTCGTGGCTGGAGCCCGTGCAGTTCCTCAGGAGTGTCTTCGCCAACAGCCTGGTGTACGGCGCCTCTGACAGCAACGTCTATGACCTCCTAAAGGACCTAGAGGAAGGCATCCAAACGCTGATGGGGAGGCTGGAAGATGGCAGCCCC…
d2EGFP	AGCCATGGCTTCCCGCCGGAGGTGGAGGAGCAGGATGATGGCACGCTGCCCATGTCTTGTGCCCAGGAGAGCGGGATGGACCGTCACCCTGCAGCCTGTGCTTCTGCTAGGATCAATGTGTAG
HygR (inactivated)	ATGAAAAAGCCTGAACTCACCGCGACGTCTGTCGAGAAGTTTCTGATCGAAAAGTTCGACAGCGTCTCCGACCTGATGCAGCTCTCGGAGGGCGAAGAATCTCGTGCTTTCAGCTTCGATGTAGGAGGGCGTGGATATGTCCTGCGGGTAAATAGCTGCGCCGATGGTTTCTACAAAGATCGTTATGTTTATCGGCACTTTGCATCGGCCGCGCTCCCGATTCCGGAAGTGCTTGACATTGGGGAATTAATTCAGCGAGAGCCTGACCTATTGCATCTCCCGCCGTGCACAGGGTGTCACGTTGCAAGACCTGCCTGAAACCGAACTGCCCGCTGTTCTGCAGCCGGTCGCGGAGGCCATGGATGCGATCGCTGCGGCCGATCTTAGCCAGACGAGCGG…
T7Te terminator	GGCTCACCTTCGGGTGGGCCTTTCTGCG
incC	AAACTGTGATAATCAACCCTCATCAATGATGACGAACTAACCCCCGATATCAGGTCACATGACGAAGGGAAAGAGAAGGAAATCAACTGTGACAAACTGCCCTCAAATTTGGCTTCCTTAAAAATTACAGTTCAAAAAGTATGAGAAAATCCATGCAGGCTGAAGGAAACAGCAAAACTGTGACAAATTACCCTCAGTAGGTCAGAACAAATGTGACGAACCACCCTCAAATCTGTGACAGATAACCCTCA
virC2	ATGGCAATTCGCAAGCCCGCATTGTCGGTCGGCGAAGCACGGCGGCTTGCTGGTGCTCGACCCGAGATCCACCATCCCAACCCGACACTTGTTCCCCAGAAGCTGGACCTCCAGCACTTGCCTGAAAAAGCCGACGAGAAAGACCAGCAACGTGAGCCTCTCGTCGCCGATCACATTTACAGTCCCGATCGACAACTTAAGCTAACTGTGGATGCCCTTAGTCCACCTCCGTCCCCGAAAAAGCTCCAGGTTTTTCTTTCAGCGCGACCGCCCGCGCCTCAAGTGTCGAAAACATATGACAACCTCGTTCGGCAATACAGTCCCTCGAAGTCGCTACAAATGATTTTAAGGCGCGCGTTGGACGATTTCGAAAGCATGCTGGCAGATGGATCATTTCGC…
6xHN	CATAATCATAACCACAACCACAACCATAATCACAAC
IE1 terminator	TTATACATATATTTTGAATTTAATTAATTATACATATATTTTATATTATTTTTGTCTTTTATTATCGAGGGGCCGTTGTTGGTGTGGGGTTTTGCATAGAAATAACAATGGGAGTTGGCGACGTTGCTGCGCCAACACCACCTCCCTTCCCTCCTTTCATCATGTATCTGTAGATAAAATAAAATATTAAACCTAAAAACAAGACCGCGCCTATCAACAAAATGATAGGCATTAACTTGCCGCTGACGCTGTCACTAACGTTGGACGATTTGCCGACTAAACCTTCATCGCCCAGTAACCAATCTAG
EBNA1	ATGTCTGACGAGGGGCCAGGTACAGGACCTGGAAATGGCCTAGGAGAGAAGGGAGACACATCTGGACCAGAAGGCTCCGGCGGCAGTGGACCTCAAAGAAGAGGGGGTGATAACCATGGACGAGGACGGGGAAGAGGACGAGGACGAGGAGGCGGAAGACCAGGAGCCCCGGGCGGCTCAGGATCAGGGCCAAGACATAGAGATGGTGTCCGGAGACCCCAAAAACGTCCAAGTTGCATTGGCTGCAAAGGGACCCACGGTGGAACAGGAGCAGGAGCAGGAGCGGGAGGGGCAGGAGCAGGAGGGGCAGGAGCAGGAGGAGGGGCAGGAGCAGGAGGAGGGGCAGGAGGGGCAGGAGGGGCAGGAGGGGCAGGAGCAGGAGGAGGGGCAGGAGCAGGA…
RepA	ATGACCTTACAAGAATTCTACGCGGAGCGCTTTGGCAGCGATCCGTTTTCACTGCTTGACGCGGCACGTGATGAGCTGACTGAGCTGGCGAAGATGGCCGGTATCAACTGGCCTGCGTGTGCTGATAAGATTCAGCTCAATCCGCGCGGTGGTGTAGAGCGCTATACCACCTACAATAATTCCTCCCCGGAAGCTCTGCAGAAGAGCCTTAAAGGCCGTGTGGAAATCTATTCACGCCTTGAGCAGAGCAAGGATGGCATCAGTTATCCTTTCGTTAACTTCGTTGAAAAAGCGCATGACGCTGGCTCCTGGAGTGGCTTTTCATTCCTGTTTTCGGAGTATCGCCGTGAACAGCAACGGAATGGTGCGACCGTGGTCGCTCAGCCGGAAGAAGAACGT…
rexb	ATGAGCACAAAAAAGAAACCATTAACACAAGAGCAGCTTGAGGACGCACGTCGCCTTAAAGCAATTTATGAAAAAAAGAAAAATGAACTTGGCTTATCCCAGGAATCTGTCGCAGACAAGATGGGGATGGGGCAGTCAGGCGTTGGTGCTTTATTTAATGGCATCAATGCATTAAATGCTTATAACGCCGCATTGCTTGCAAAAATTCTCAAAGTTAGCGTTGAAGAATTTAGCCCTTCAATCGCCAGAGAAATCTACGAGATGTATGAAGCGGTTAGTATGCAGCCGTCACTTAGAAGTGAGTATGAGTACCCTGTTTTTTCTCATGTTCAGGCAGGGATGTTCTCACCTGAGCTTAGAACCTTTACCAAAGGTGATGCGGAGAGATGGGTAAGCACA…
pHRed	TCCGTTATCGCAAAGCAAATGACCTATAAAGTTTATATGTCTGGCACCGTTAACGGCCACTACTTCGAGGTTGAAGGTGACGGCAAGGGCAAGCCTTACGAGGGCGAGCAGACCGTTAAGCTGACCGTTACCAAAGGCGGCCCACTGCCTTTCGCCTGGGATATCCTGTCCCCTCAGCTCCAATACGGCTCCATCCCTTTCACCAAATACCCCGAGGACATCCCTGACTACTTTAAGCAGAGCTTCCCAGAGGGCTACACCTGGGAGCGCTCTATGAACTTCGAGGACGGCGCAGTTTGTACCGTTTCCAACGACAGCTCCATCCAGGGTAACTGCTTCATCTACAACGTTAAGATTTCCGGCGAGAACTTCCCACCTAACGGCCCAGTTATGCAGAAG…
hr5 enhancer	CGCGTAAAACACAATCAAGTATGAGTCATAAGCTGATGTCATGTTTTGCACACGGCTCATAACCGAACTGGCTTTACGAGTAGAATTCTACTTGTAACGCACGATCAGTGGATGATGTCATTTGTTTTTCAAATCGAGATGATGTCATGTTTTGCACACGGCTCATAAACTCGCTTTACGAGTAGAATTCTACGTGTAACGCACGATCGATTGATGAGTCATTTGTTTTGCAATATGATATCATACAATATGACTCATTTGTTTTTCAAAACCGAACTTGATTTACGGGTAGAATTCTACTTGTAAAGCACAATCAAAAAGATGATGTCATTTGTTTTTCAAAACTGAACTCGCTTTACGAGTAGAATTCTACGTGTAAAACACAATCAAGAAATGATG…
virD4	ATGAACTCCAGCAAGACTTCGCCCCAGCGTATGACCCTGAGCATCGTATGTTCGCTGGCAGCCGGTTTTTGTGCGGCCAGCTGCTATGTAACGTTCCGCCGGGGCTTCAACGGCGAAGCGATGATGACGTTCGACGTTTTCGCTTTTTGGTATGAGACCCCGCTTTACTTGGGTTATGCCAGCACCGTCTTCTGGCGTGGTTTATCTGTTGTCATCTTTACCTCGCTGATCGTTCTTTCAAGTCAGCTCATCATATCGCTGCGCAATCAGAAGCATCATGGGACAGCTCGTTGGGCAGAAATTGGCGAAATGCGGCATGCTGGTTATCTGCAGCGTTACAGTCGCATCAAGGGGCCGATCTTTGGAAAGACATGTGGTCCCCTTTGGTTCGGCAGTTAT…
EGL-13 NLS	ATGTCCCGTCGTCGTAAGGCCAACCCAACCAAGCTCTCCGAGAACGCCAAGAAGCTCGCCAAGGAGGTCGAGAAC
Cycle 3 GFP	AGCAAAGGAGAAGAACTTTTCACTGGAGTTGTCCCAATTCTTGTTGAATTAGATGGTGATGTTAATGGGCACAAATTTTCTGTCAGTGGAGAGGGTGAAGGTGATGCTACATACGGAAAGCTTACCCTTAAATTTATTTGCACTACTGGAAAACTACCTGTTCCATGGCCAACACTTGTCACTACTTTCTCTTATGGTGTTCAATGCTTTTCCCGTTATCCGGATCATATGAAACGGCATGACTTTTTCAAGAGTGCCATGCCCGAAGGTTATGTACAGGAACGCACTATATCTTTCAAAGATGACGGGAACTACAAGACGCGTGCTGAAGTCAAGTTTGAAGGTGATACCCTTGTTAATCGTATCGAGTTAAAAGGTATTGATTTTAAAGAAGATGGA…
mCherry2	ATGGTGAGCAAGGGCGAGGAGGATAACATGGCCATCATCAAGGAGTTCATGCGCTTCAAGGTGCACATGGAGGGCTCCGTGAACGGCCACGAGTTCGAGATCGAGGGCGAGGGCGAGGGCCGCCCCTACGAGGGCACCCAGACCGCCAAGCTGAAGGTGACCAAGGGTGGCCCCCTGCCCTTCGCCTGGGACATCCTGTCCCCTCAGTTCATGTACGGCTCCAAGGCCTACGTGAAGCACCCCGCCGACATCCCCGACTACTTGAAGCTGTCCTTCCCCGAGGGCTTCAATTGGGAGCGCGTGATGAACTTCGAGGACGGCGGCGTGGTGACCGTGACCCAGGACTCCTCCCTGCAGGACGGCGAGTTCATCTACAAGGTGAAGCTGCGCGGCACCAAC…
virD5	ATGACAGGAAAGTCGAAAGTTCACATAAGAGGTTCGGCTGACGCGCTTCCTGACGTTCCTGGCGGAAGTACTACCGCCCCTTTTTTAACCGAACCTTCTCGGGATCAGGTTGATGCCTCGTTTGAGGTCCAAACCGACTACAGCCAGTCTACTTCCGTGTCGTTTACCTATGATGGTGTTGGACTTGGTCCTGCCGAGCGTGCGGCTTACGAGAACTGGTGCGAACCGGGCCGGCCCACTTGGAAAGATCTTATAATCAAGGCACGTGTCGATCCGATTGACGATGTGACCTGGCTCCGAGATTTAGAAGAGGACACCCCCTCAACCTTCAGATACGAAGGGATGCCTCTGGGCATCGGGGAACGACAGGCCTACGAAAATTGGCAAGAGGACGCTCAG…
CBP	AAGAGAAGATGGAAAAAGAATTTCATAGCCGTCTCAGCAGCCAACCGCTTTAAGAAAATCTCATCCTCCGGGGCACTT
FRB* (DmrC)	ATCCTCTGGCATGAGATGTGGCATGAAGGCCTGGAAGAGGCATCTCGTTTGTACTTTGGGGAAAGGAACGTGAAAGGCATGTTTGAGGTGCTGGAGCCCTTGCATGCTATGATGGAACGGGGCCCCCAGACTCTGAAGGAAACATCCTTTAATCAGGCCTATGGTCGAGATTTAATGGAGGCCCAAGAGTGGTGCAGGAAGTACATGAAATCAGGGAATGTCAAGGACCTCCTCCAAGCCTGGGACCTCTATTATCATGTGTTCCGACGAATCTCAAAG
AmpR promoter	TTTGTTTATTTTTCTAAATACATTCAAATATGTATCCGCTCATGAGACAATAACCCTGATAAATGCTTCAATAATATTGAAAAAGGAAGAGT
mEF-1α promoter	AGAGTAATTCATACAAAAGGAGGGATCGCCTTCGCCTGGGGAAGTCCCAGGGACCGTCGCTAAATTCTCATAACCCATAATCCCGGTACCCGCCCCACCACAGTGCGAGGAGCATGCGCTCAGGGCTGAGCGCGGGGAGAGCAGAGCACACAAGCTCATAGTCCCTGGTCGTGGGGGGGGAGGGGCGCACTGAGCGGGGGGGGGGGTGATGGGGGGAGGACCGGGGAGCTGGCGCGGGGCAAACTGGGAAAGCGGTGTCGTGTGCTGGCTCCGCCCTCTTCCCGAGGGTGGGGGAGAACGGTATATAAGTGCGGCAGTCGCCTTGGACGTTCTTTTTCGCAACGGGTTTGCCGTCAGGACGCAGGTGAGTGGCGGGTGTGGCTTCCGCGGGCCGCCGAG…
SFFV promoter	GTAACGCCATTTTGCAAGGCATGGAAAAATACCAAACCAAGAATAGAGAAGTTCAGATCAAGGGCGGGTACATGAAAATAGCTAACGTTGGGCCAAACAGGATATCTGCGGTGAGCAGTTTCGGCCCCGGCCCGGGGCCAAGAACAGATGGTCACCGCAGTTTCGGCCCCGGCCCGAGGCCAAGAACAGATGGTCCCCAGATATGGCCCAACCCTCAGCAGTTTCTTAAGACCCATCAGATGTTTCCAGGCTCCCCCAAGGACCTGAAATGACCCTGCGCCTTATTTGAATTAACCAATCAGCCTGCTTCTCGCTTCTGTTCGCGCGCTTCTGCTTCCCGAGCTCTATAAAAGAGCTCACAACCCCTCACTCGGCGCGCCAGTCCTCCGACAGACTGAG…
ars1	TCTATAATTATAGCTAAAAATTGTATTTTAATTTGTATTTTTTGTAATTTTATTTCTCATTGTTTTACTTAAAATGAATGCGAATTAGAGAAAACTTCAACGAAATGTCAAAATAAGCTCAGCAAAATATACAATTTTAGGGAAAGCGATCAGCAACTTATTCTCCGTTGTAGATTCTTTTTCTTCATAAATTCCAACAATGTAACTGCCAATTGATTTTTCTCTAGATGCTAATAAATTGAAACTAATGAATATAATAACACAGGTTTTGATAAATTGTAAACTCTTACTCAAAAAAAGAATGTTAAAACTAATTTAACCTTTTTATAAAGGCTCATGGCGTTAAAGAGGATAGTAAAAATTCTACAATTTTTTAATTTAATGTCACAATTGTCTTGC…
virK	ATGAAACGTATCAGTACAATCCTTGTCGGCGTATTTTTGGCTGCGCCGGTTTATGCAGCCGACAATATTCATACATTAGGGACGTTGTCTGAAATTGAACTAGCGCTCACTGCCGGAAAGCCGGTGAACGTCACGGTTGATTTAAGTTTGTGTGCTCCCGGGGTGGCCGATACTCCGGCGACGAAAACGCAAGGAGGCATGCGCATAGATGCGTATCGAATAACAACTGACGGCACCCTTGCGTTTGCAGATCAGCACTTCACCATTGACCGTGACGGTAAACCCATAACTCAATTTATTCGTTATCAGATTCGGTCAAACGGTGACGCCGATTTCACGATGGTTACATTCAACATGCCAACATATGAGCGAAAAGGTACCAGCTTGGCCTACAAGTGC…
virJ	ATGGCGATAAAATTGGTATTGATACTCGTATTCACACTCTTTCCCGCGGCAGACGCTGCATATGCGAATGACCGCGCCAACGGTTTCATGTGGTCAAACGGGGGCGAAACTGGAGTGAGGCTTCCTCTTCGGGTGTTCAATGCCAAGCCAGCCAAGAACACGGTGGCGATCATTTATTCCGGAGACGCTGGATGGCAAAATATCGATGAGGCGATTGGTACCTATCTGCAGACGGAAGGGATTCCTGTCATTGGCGTCAGTTCACTTCGGTATTTCTGGTCGGAGCGGTCCCCAAGCGAAACTGCTAAGGATCTTGGTCACATAATCGATGTCTACACCAAGCATTTCGGTGTGCAGAATGTTTTACTTGTAGGATATTCTTTCGGCGCGGACGTCATG…
lef2	TGCATCTTTTAATCAAATCCCAAGATGTGTATAAACCACCAAACTGCCAAAAAATGAAAACTGTCGACAAGCTCTGTCCGTTTGCTGGCAACTGCAAGGGTCTCAATCCTATTTGTAATTATTGA
virG	ATGATTGTACATCCTTCACGTGAAAATTTCTCAAGCGCTGTGAACAAGGGTTCAGATTTTAGATTGAAAGGTGAGCCGTTGAAACACGTTCTTCTTATCGATGACGATGTCGCTATGCGGCATCTTATTATCGAATACCTTACGATCCACGCCTTCAAAGTGACCGCGGTAGCCGACAGCACCCAGTTCACTAGAGTACTCTCTTCCGCGACGGTCGATGTCGTGGTTGTTGATCTAAATTTAGGTCGTGAAGATGGGCTTGAGATCGTTCGAAATCTGGCGGCAAAGTCTGATATTCCAATCATAATTATCAGTGGCGACCGCCTTGAGGAGACGGATAAAGTTGTTGCACTCGAGCTAGGAGCAAGTGATTTTATCGCTAAGCCGTTTAGTACGAGA…
MBP peptide	ATGAAAATCGAAGAAGGTAAACTGGTAATC
MBP	ATGAAAATCGAAGAAGGTAAACTGGTAATCTGGATTAACGGCGATAAAGGCTATAACGGTCTCGCTGAAGTCGGTAAGAAATTCGAGAAAGATACCGGAATTAAAGTCACCGTTGAGCATCCGGATAAACTGGAAGAGAAATTCCCACAGGTTGCGGCAACTGGCGATGGCCCTGACATTATCTTCTGGGCACACGACCGCTTTGGTGGCTACGCTCAATCTGGCCTGTTGGCTGAAATCACCCCGGACAAAGCGTTCCAGGACAAGCTGTATCCGTTTACCTGGGATGCCGTACGTTACAACGGCAAGCTGATTGCTTACCCGATCGCTGTTGAAGCGTTATCGCTGATTTATAACAAAGATCTGCTGCCGAACCCGCCAAAAACCTGGGAAGAGATC…
loxP	ATAACTTCGTATAGCATACATTATACGAAGTTAT
mutated start codon	ATT
ROSA26 target sequence	TTATTGCTTGTGATCCGCCT
virB6	ATGAATTTCACGATTCCGGCGCCGTTTACGGCCATTCATACGATCTTCGATGTAGCCTTCACGACAGGCTTGGACTCGATGCTTGAGACTATCCAGGAGGCGGTGAGTGCGCCATTGATCGCCTGTGTCACTCTTTGGATTATTGTTCAGGGTATTTTAGTCATACGCGGCGAAGTCGATACCCGTAGCGGTATCACTCGGGTGATCACGGTCACCATCGTTGTTGCTCTAATTGTTGGGCAGGCTAACTACCAAGACTATGTGGTTTCCATCTTCGAAAAGACGGTCCCAAACTTTGTTCAGCAGTTTAGTGTAACCGGCTTGCCTCTGCAGACTGTTCCGGCACAGTTGGATACAATGTTCGCCGTGACCCAGGCCGTTTTTCAGAAAATCGCATCC…
virB7	ATGAAGTATTGCCTGCTGTGCCTAGTTGTCGCTTTGAGCGGCTGCCAGACAAACGACACATTAGCGAGCTGCAAAGGCCCGATCTTCCCGCTGAATGTGGGGCGATGGCAGCCTACTCCGTCAGATCTTCAGCTCGGCAATTCGGGTGGACGCTATGACGGGGCCTGA
PpADE2	ATGGATTCTCAGGTAATAGGTATTCTAGGAGGAGGCCAGCTAGGCCGAATGATTGTTGAGGCCGCTAGCAGGCTCAATATCAAGACCGTGATTCTTGATGATGGTTTTTCACCTGCTAAGCACATTAATGCTGCGCAAGACCACATCGACGGATCATTCAAAGATGAGGAGGCTATCGCCAAGTTAGCTGCCAAATGTGATGTTCTCACTGTAGAGATTGAGCATGTCAACACAGATGCTCTAAAGAGAGTTCAAGACAGAACTGGAATCAAGATATATCCTTTACCAGAGACAATCGAACTAATCAAGGATAAGTACTTGCAAAAGGAACATTTGATCAAGCACAACATTTCGGTGACAAAGTCTCAGGGTATAGAATCTAATGAAAAGGCGCTGCTT…
stuffer fragment	GAAAAAACCTCCCACACCTCCCCCTGAACCTGAAACATAAAATGAATGCAATTGTTGTTGTTAACTTGTTTATTGCAGCTTATAATGGTTACAAATAAAGCAATAGCATCACAAATTTCACAAATAAAGCATTTTTTTCACTGCATTCTAGTTGTGGTTTGTCCAAACTCATCAATGTATCTTATCATGTCT
virB2	ATGCGATGCTTTGAGAGATACCGTTTACATCTAAATCGCCTCTCGCTCTCGAATGCGATGATGCGCGTGATATCGAGCTGCGCCCCAAGCTTGTGCGGTGCAATTGCATGGAGCATTTCCTCATCCGGACCCGCCGCAGCGCAATCTGCGGGTGGCGGCACTGACCCCGCCACAATGGTTAACAATATATGCACGTTTATCCTTGGTCCGTTCGGCCAGTCACTCGCTGTTCTCGGCATTGTCGCTATCGGGATCTCCTGGATGTTCGGGCGGGCTTCGCTTGGGCTGGTTGCCGGCGTCGTCGGCGGCATTGTTATCATGTTTGGGGCGAGCTTCCTCGGCCAAACGCTCACTGGCGGTAGTTGA
2μ ori	AACGAAGCATCTGTGCTTCATTTTGTAGAACAAAAATGCAACGCGAGAGCGCTAATTTTTCAAACAAAGAATCTGAGCTGCATTTTTACAGAACAGAAATGCAACGCGAAAGCGCTATTTTACCAACGAAGAATCTGTGCTTCATTTTTGTAAAACAAAAATGCAACGCGACGAGAGCGCTAATTTTTCAAACAAAGAATCTGAGCTGCATTTTTACAGAACAGAAATGCAACGCGAGAGCGCTATTTTACCAACAAAGAATCTATACTTCTTTTTTGTTCTACAAAAATGCATCCCGAGAGCGCTATTTTTCTAACAAAGCATCTTAGATTACTTTTTTTCTCCTTTGTGCGCTCTATAATGCAGTCTCTTGATAACTTTTTGCACTGTAGGTCCGTT…
I	ATGGCAGCGACGCACACACTCCCTCTGGCGTCACCGGGCATGGCGCGCATCTGCCTTTACGGGGATTTACAACGATTTGGTCGCCGCATCGACCTTCGTGTGAAAACGGGGGCTGAAGCCATCCGGGCACTGGCCACACAGCTCCCGGCGTTTCGTCAGAAACTGAGCGACGGCTGGTATCAGGTACGGATTGCCGGGCGGGACGTCAGCACGTCCGGGTTAACGGCGCAGTTACATGAGACTCTGCCTGATGGCGCTGTAATTCATATTGTTCCCAGAGTCGCCGGGGCCAAGTCAGGTGGCGTATTCCAGATTGTCCTGGGGGCTGCCGCCATTGCCGGATCATTCTTTACCGCCGGAGCCACCCTTGCAGCATGGGGGGCAGCCATTGGGGCCGGT…
SV40 NLS	CCAAAGAAGAAGCGGAAGGTC
mKO2	ATGGTGAGTGTGATTAAACCAGAGATGAAGATGAGGTACTACATGGACGGCTCCGTCAATGGGCATGAGTTCACAATTGAAGGTGAAGGCACAGGCAGACCTTACGAGGGACATCAAGAGATGACACTACGCGTCACAATGGCCGAGGGCGGGCCAATGCCTTTCGCGTTTGACTTAGTGTCACACGTGTTCTGTTACGGCCACAGAGTATTTACTAAATATCCAGAAGAGATACCAGACTATTTCAAACAAGCATTTCCTGAAGGCCTGTCATGGGAAAGGTCGTTGGAGTTCGAAGATGGTGGGTCCGCTTCAGTCAGTGCGCATATAAGCCTTAGAGGAAACACCTTCTACCACAAATCCAAATTTACTGGGGTTAACTTTCCTGCCGATGGTCCT…
virB8	ATGACGGGGCCTGAATATGCCATGCTAGTGGCGCGCGAAAGCCTTGCCGAGCACTATAAGGAAGTAGAAGCCTTTCAAACCGCGCGAGCGAAATCGGCGCGACGTCTCTCCAAACTCATTGCAGCTGTCGCAGCTATCGCGATTTTGGGAAATGTTGCTCAAGCGTTCGCTATAGCCACAATGGTGCCGTTGAGCAGGCTTGTGCCCGTATATCTATGGATACGGCCGGACGGCACCGTTGACAGCGAGGTGTCTGTCTCGCGATTGCCTGCAACTCAAGAGGAGGCCGTCGTTAACGCCTCATTGTGGGAGTACGTTCGCCTGCGCGAGAGTTATGATGCCGACACCGCTCAGTACGCCTACGACCTGGTATCGAACTTCAGTGCCCCAACAGTGCGC…
virB9	ATGATCAGAAAAGCACTTTTCATTTTAGCATGTTTATTTGCCGCTGCGACTGGTGCGGAGGCTGAAGACACTCCAATGGCGGGCAAGCTAGATCCGCGCATGCGTTATTTGGCTTACAATCCCGATCAAGTGGTGCGCCTCTCGACGGCGGTTGGAGCTACTTTGGTCGTAACATTCGCCACGAACGAAACGGTGACAGCGGTTGCCGTTTCAAATAGCAAAGATCTAGCAGCCCTACCGCGGGGAAATTATCTATTTTTCAAGGCAAGCCAGGTCCTCACGCCTCAGCCAGTAATCGTGCTAACCGCAAGCGACTCCGGGATGCGCCGTTATGTTTTCAGTATAAGTTCCAAGACTCTGTCCCACCTCGATAAAGAGCAGCCCGATCTCTATTACAGC…
L	ATGCAGGATATCCGGCAGGAAACACTGAATGAATGCACCCGTGCGGAGCAGTCGGCCAGCGTGGTGCTCTGGGAAATCGACCTGACAGAGGTCGGTGGAGAACGTTATTTTTTCTGTAATGAGCAGAACGAAAAAGGTGAGCCGGTCACCTGGCAGGGGCGACAGTATCAGCCGTATCCCATTCAGGGGAGCGGTTTTGAACTGAATGGCAAAGGCACCAGTACGCGCCCCACGCTGACGGTTTCTAACCTGTACGGTATGGTCACCGGGATGGCGGAAGATATGCAGAGTCTGGTCGGCGGAACGGTGGTCCGGCGTAAGGTTTACGCCCGTTTTCTGGATGCGGTGAACTTCGTCAACGGAAACAGTTACGCCGATCCGGAGCAGGAGGTGATCAGC…
CLIP-tag™	ATGGACAAAGACTGCGAAATGAAGCGCACCACCCTGGATAGCCCTCTGGGCAAGCTGGAACTGTCTGGGTGCGAACAGGGCCTGCACCGTATCATCTTCCTGGGCAAAGGAACATCTGCCGCCGACGCCGTGGAAGTGCCTGCCCCAGCCGCCGTGCTGGGCGGACCAGAGCCACTGATCCAGGCCACCGCCTGGCTCAACGCCTACTTTCACCAGCCTGAGGCCATCGAGGAGTTCCCTGTGCCAGCCCTGCACCACCCAGTGTTCCAGCAGGAGAGCTTTACCCGCCAGGTGCTGTGGAAACTGCTGAAAGTGGTGAAGTTCGGAGAGGTCATCAGCGAGAGCCACCTGGCCGCCCTGGTGGGCAATCCCGCCGCCACCGCCGCCGTGAACACCGCC…
mAmetrine1.1	AGCAAGGGCGAGGAGCTGTTCACCGGGGTGGTGCCCATCCTGGTCGAGCTGGACGGCGACGTAAACGGCCACAGGTTCAGCGTGCGCGGCGAGGGCGAGGGCGATGCCACCAACGGCAAGCTGACCCTGAAGTTCATCTGCACCTCCGGCGAGCTGCCCGTGCCCTGGCCCACCCTCGTGACCACCCTGTCTTACGGCGTGCAGTGCTTCGCCCGCTACCCCGACCACATGAAGCAGCACGACTTCTTCAAGTCCGCCATGCCCGAAGGCTACGTCCAGGAGCGCACCATCTCCTTCAAGGACGACGGCAGCTACAGGACCCGCGCCGAGGTGAAGTTCGAGGGCGACACCCTGGTGAACCGCATCGAGCTGAAGGGCATCGACTTCAAGGAGGACGGC…
lacI promoter	GACACCATCGAATGGCGCAAAACCTTTCGCGGTATGGCATGATAGCGCCCGGAAGAGAGTCAATTCAGGGTGGTGAAT
ori iteron 3	ATCCCTCAAATTGGGGGA
tnpA transposase	ATGTGCGAACTCGATATTTTACACGACTCTCTTTACCAATTCTGCCCCGAATTACACTTAAAACGACTCAACAGCTTAACGTTGGCTTGCCACGCATTACTTGACTGTAAAACTCTCACTCTTACCGAACTTGGCCGTAACCTGCCAACCAAAGCGAGAACAAAACATAACATCAAACGAATCGACCGATTGTTAGGTAATCGTCACCTCCACAAAGAGCGACTCGCTGTA
kil	ATGCAATATGCCATTGCAGGGTGGCCTGTTGCTGGCTGCCCTTCCGAATCTTTACTTGAACGAATCACCCGTAAATTACGTGACGGATGGAAACGCCTTATCGACATACTTAATCAGCCAGGAGTCCCAAAGAATGGATCAAACACTTATGGCTATCCAGACTAA
TEV site	GAAAACCTGTATTTTCAGTCC
Nin 204	ATGATGGCTAAACCAGCGCGAAGACGATGTAAAAACGATGAATGCCGGGAATGGTTTCACCCTGCATTCGCTAATCAGTGGTGGTGCTCTCCAGAGTGTGGAACCAAGATAGCACTCGAACGACGAAGTAAAGAACGCGAAAAAGCGGAAAAAGCAGCAGAGAAGAAACGACGACGAGAGGAGCAGAAACAGAAAGATAAACTTAAGATTCGAAAACTCGCCTTAAAGCCCCGCAGTTACTGGATTAAACAAGCCCAACAAGCCGTAAACGCCTTCATCAGAGAAAGAGACCGCGACTTACCATGTATCTCGTGCGGAACGCTCACGTCTGCTCAGTGGGATGCCGGACATTACCGGACAACTGCTGCGGCACCTCAACTCCGATTTAATGAACGCAAT…
ori iteron 2	ATCCCCTAAAACGAGGGA
Rosa26 left arm	GCGGCAGGCCCTCCGAGCGTGGTGGAGCCGTTCTGTGAGACAGCCGGGTACGAGTCGTGACGCTGGAAGGGGCAAGCGGGTGGTGGGCAGGAATGCGGTCCGCCCTGCAGCAACCGGAGGGGGAGGGAGAAGGGAGCGGAAAAGTCTCCACCGGACGCGGCCATGGCTCGGGGGGGGGGGGGCAGCGGAGGAGCGCTTCCGGCCGACGTCTCGTCGCTGATTGGCTTCTTTTCCTCCCGCCGTGTGTGAAAACACAAATGGCGTGTTTTGGTTGGCGTAAGGCGCCTGTCAGTTAACGGCAGCCGGAGTGCGCAGCCGCCGGCAGCCTCGCTCTGCCCACTGGGTGGGGCGGGAGGTAGGTGGGGTGAGGCGAGCTGGACGTGCGGGCGCGGTCGGCCT…
p65 activation domain	GATGAGTTTCCCACCATGGTGTTTCCTTCTGGGCAGATCAGCCAGGCCTCGGCCTTGGCCCCGGCCCCTCCCCAAGTCCTGCCCCAGGCTCCAGCCCCTGCCCCTGCTCCAGCCATGGTATCAGCTCTGGCCCAGGCCCCAGCCCCTGTCCCAGTCCTAGCCCCAGGCCCTCCTCAGGCTGTGGCCCCACCTGCCCCCAAGCCCACCCAGGCTGGGGAAGGAACGCTGTCAGAGGCCCTGCTGCAGCTGCAGTTTGATGATGAAGACCTGGGGGCCTTGCTTGGCAACAGCACAGACCCAGCTGTGTTCACAGACCTGGCATCCGTCGACAACTCCGAGTTTCAGCAGCTGCTGAACCAGGGCATACCTGTGGCCCCCCACACAACTGAGCCCATGCTG…
cloning site	ACCGGAGTCTTCTTTTTTGAAGACACTTCG
CMV/MMLV 5' LTR	GACATTGATTATTGACTAGTTATTAATAGTAATCAATTACGGGGTCATTAGTTCATAGCCCATATATGGAGTTCCGCGTTACATAACTTACGGTAAATGGCCCGCCTGGCTGACCGCCCAACGACCCCCGCCCATTGACGTCAATAATGACGTATGTTCCCATAGTAACGCCAATAGGGACTTTCCATTGACGTCAATGGGTGGAGTATTTACGCTAAACTGCCCACTTGGCAGTACATCAAGTGTATCATATGCCAAGTACGCCCCCTATTGACGTCAATGACGGTAAATGGCCCGCCTGGCATTATGCCCAGTACATGACCTTATGGGACTTTCCTACTTGGCAGTACATCTACGTATTAGTCATCGCTATTACCATGGTGATGCGGTTTTGGCAGT…
recombination site	GC
Igκ leader	ATGGAGACAGACACACTCCTGCTATGGGTACTGCTGCTCTGGGTTCCAGGTTCCACTGGTGAC
EBFP2	AGCAAGGGCGAGGAGCTGTTCACCGGGGTGGTGCCCATCCTGGTCGAGCTGGACGGCGACGTAAACGGCCACAAGTTCAGCGTGAGGGGCGAGGGCGAGGGCGATGCCACCAACGGCAAGCTGACCCTGAAGTTCATCTGCACCACCGGCAAGCTGCCCGTGCCCTGGCCCACCCTCGTGACCACCCTGAGCCACGGCGTGCAGTGCTTCGCCCGCTACCCCGACCACATGAAGCAGCACGACTTCTTCAAGTCCGCCATGCCCGAAGGCTACGTCCAGGAGCGCACCATCTTCTTCAAGGACGACGGCACCTACAAGACCCGCGCCGAGGTGAAGTTCGAGGGCGACACCCTGGTGAACCGCATCGAGCTGAAGGGCGTCGACTTCAAGGAGGACGGC…
Forward Primer extension	GAAGGAGATACCACCATG
sopB	ATGAAGCGTGCGCCTGTTATTCCAAAACATACGCTCAATACTCAACCGGTTGAAGATACTTCGTTATCGACACCAGCTGCCCCGATGGTGGATTCGTTAATTGCGCGCGTAGGAGTAATGGCTCGCGGTAATGCCATTACTTTGCCTGTATGTGGTCGGGATGTGAAGTTTACTCTTGAAGTGCTCCGGGGTGATAGTGTTGAGAAGACCTCTCGGGTATGGTCAGGTAATGAACGTGACCAGGAGCTGCTTACTGAGGACGCACTGGATGATCTCATCCCTTCTTTTCTACTGACTGGTCAACAGACACCGGCGTTCGGTCGAAGAGTATCTGGTGTCATAGAAATTGCCGATGGGAGTCGCCGTCGTAAAGCTGCTGCACTTACCGAAAGTGATTAT…
sopC	GACAATACAAGTGGGACCGTGGTCCCAGACCGATAATCAGACCGACAACACGAGTGGGATCGTGGTCCCAGACTAATAATCAGACCGACGATACGAGTGGGACCGTGGTCCCAGACTAATAATCAGACCGACGATACGAGTGGGACCGTGGTTCCAGACTAATAATCAGACCGACGATACGAGTGGGACCGTGGTCCCAGACTAATAATCAGACCGACGATACGAGTGGGACCATGGTCCCAGACTAATAATCAGACCGACGATACGAGTGGGACCGTGGTCCCAGTCTGATTATCAGACCGACGATACGAGTGGGACCGTGGTCCCAGACTAATAATCAGACCGACGATACGAGTGGGACCGTGGTCCCAGACTAATAATCAGACCGACGATACGAGT…
sopA	ATGTTCAGAATGAAACTCATGGAAACACTTAACCAGTGCATAAACGCTGGTCATGAAATGACGAAGGCTATCGCCATTGCACAGTTTAATGATGACAGCCCGGAAGCGAGGAAAATAACCCGGCGCTGGAGAATAGGTGAAGCAGCGGATTTAGTTGGGGTTTCTTCTCAGGCTATCAGAGATGCCGAGAAAGCAGGGCGACTACCGCACCCGGATATGGAAATTCGAGGACGGGTTGAGCAACGTGTTGGTTATACAATTGAACAAATTAATCATATGCGTGATGTGTTTGGTACGCGATTGCGACGTGCTGAAGACGTATTTCCACCGGTGATCGGGGTTGCTGCCCATAAAGGAGGCGTTTACAAAACCTCAGTTTCTGTTCATCTTGCTCAGGAT…
ARE	TAGCTTGGAAATGACATTGCTAATGGTGACAAAGCAACTTTTAGCTTGGAAATGACATTGCTAATGGTGACAAAGCAACTTT
pause site	AACATACGCTCTCCATCAAAACAAAACGAAACAAAACAAACTAGCAAAATAGGCTGTCCCCAGTGCAAGTGCAGGTGCCAGAACATTTCTCT
NmdCas9	CAGAACAAGGGCAACCAGACCCCCTACGAGTACTTCAACGGCAAGGACAACAGCCGCGAGTGGCAGGAGTTCAAGGCCCGCGTGGAGACCAGCCGCTTCCCCCGCAGCAAGAAGCAGCGCATCCTGCTGCAGAAGTTCGACGAGGACGGCTTCAAGGAGCGCAACCTGAACGACACCCGCTACGTGAACCGCTTCCTGTGCCAGTTCGTGGCCGACCGCATGCGCCTGACCGGCAAGGGCAAGAAGCGCGTGTTCGCCAGCAACGGCCAGATCACCAACCTGCTGCGCGGCTTCTGGGGCCTGCGCAAGGTGCGCGCCGAGAACGACCGCCACCACGCCCTGGACGCCGTGGTGGTGGCCTGCAGCACCGTGGCCATGCAGCAGAAGATCACCCGCTTC…
T	GTGTTCGACGGTGAGCTGAGTTTTGCCCTGAAACTGGCGCGTGAGATGGGGCGACCCGACTGGCGTGCCATGCTTGCCGGGATGTCATCCACGGAGTATGCCGACTGGCACCGCTTTTACAGTACCCATTATTTTCATGATGTTCTGCTGGATATGCACTTTTCCGGGCTGACGTACACCGTGCTCAGCCTGTTTTTCAGCGATCCGGATATGCATCCGCTGGATTTCAGTCTGCTGAACCGGCGCGAGGCTGACGAAGAGCCTGAAGATGATGTGCTGATGCAGAAAGCGGCAGGGCTTGCCGGAGGTGTCCGCTTTGGCCCGGACGGGAATGAAGTTATCCCCGCTTCCCCGGATGTGGCGGACATGACGGAGGATGACGTAATGCTGATGACAGTA…
M13 gene VIII	ATGAAAAAGTCTTTAGTCCTCAAAGCCTCTGTAGCCGTTGCTACCCTCGTTCCGATGCTGTCTTTCGCTGCTGAGGGTGACGATCCCGCAAAAGCGGCCTTTAACTCCCTGCAAGCCTCAGCGACCGAATATATCGGTTATGCGTGGGCGATGGTTGTTGTCATTGTCGGCGCAACTATCGGTATCAAGCTGTTTAAGAAATTCACCTCGAAAGCAAGCTGA
TCF/LEF RE	AGATCAAAGGGTTTAAGATCAAAGGGCTTAAGATCAAAGGGTATAAGATCAAAGGGCCTAAGATCAAAGGGACTAAGATCAAAGGGTTTAAGATCAAAGGGCTTAAGATCAAAGGGCCTA
GST	ATGTCCCCTATACTAGGTTATTGGAAAATTAAGGGCCTTGTGCAACCCACTCGACTTCTTTTGGAATATCTTGAAGAAAAATATGAAGAGCATTTGTATGAGCGCGATGAAGGTGATAAATGGCGAAACAAAAAGTTTGAATTGGGTTTGGAGTTTCCCAATCTTCCTTATTATATTGATGGTGATGTTAAATTAACACAGTCTATGGCCATCATACGTTATATAGCTGACAAGCACAACATGTTGGGTGGTTGTCCAAAAGAGCGTGCAGAGATTTCAATGCTTGAAGGAGCGGTTTTGGATATTAGATACGGTGTTTCGAGAATTGCATATAGTAAAGACTTTGAAACTCTCAAAGTTGATTTTCTTAGCAAGCTACCTGAAATGCTGAAAATGTTC…
GAL4 activation domain	GCCAATTTTAATCAAAGTGGGAATATTGCTGATAGCTCATTGTCCTTCACTTTCACTAACAGTAGCAACGGTCCGAACCTCATAACAACTCAAACAAATTCTCAAGCGCTTTCACAACCAATTGCCTCCTCTAACGTTCATGATAACTTCATGAATAATGAAATCACGGCTAGTAAAATTGATGATGGTAATAATTCAAAACCACTGTCACCTGGTTGGACGGACCAAACTGCGTATAACGCGTTTGGAATCACTACAGGGATGTTTAATACCACTACAATGGATGATGTATATAACTATCTATTCGATGATGAAGATACCCCACCAAACCCAAAAAAAGAG
CMVd1 promoter	CCAAAATCAACGGGACTTTCCAAAATGTCGTAATAACCCCGCCCCGTTGACGCAAATGGGCGGTAGGCGTGTACGGTGGGAGGTCTATATAAGCAGAGCT
iRFP713	ATGGCTGAAGGATCCGTCGCCAGGCAGCCTGACCTCTTGACCTGCGACGATGAGCCGATCCATATCCCCGGTGCCATCCAACCGCATGGACTGCTGCTCGCCCTCGCCGCCGACATGACGATCGTTGCCGGCAGCGACAACCTTCCCGAACTCACCGGACTGGCGATCGGCGCCCTGATCGGCCGCTCTGCGGCCGATGTCTTCGACTCGGAGACGCACAACCGTCTGACGATCGCCTTGGCCGAGCCCGGGGCGGCCGTCGGAGCACCGATCACTGTCGGCTTCACGATGCGAAAGGACGCAGGCTTCATCGGCTCCTGGCATCGCCATGATCAGCTCATCTTCCTCGAGCTCGAGCCTCCCCAGCGGGACGTCGCCGAGCCGCAGGCGTTCTTCCGC…
CaMV 35S promoter	TGAGACTTTTCAACAAAGGATAATTTCGGGAAACCTCCTCGGATTCCATTGCCCAGCTATCTGTCACTTCATCGAAAGGACAGTAGAAAAGGAAGGTGGCTCCTACAAATGCCATCATTGCGATAAAGGAAAGGCTATCATTCAAGATCTCTCTGCCGACAGTGGTCCCAAAGATGGACCCCCACCCACGAGGAGCATCGTGGAAAAAGAAGACGTTCCAACCACGTCTTCAAAGCAAGTGGATTGATGTGACATCTCCACTGACGTAAGGGATGACGCACAATCCCACTATCCTTCGCAAGACCCTTCCTCTATATAAGGAAGTTCATTTCATTTGGAGAGGACA
7xHis	CACCACCACCACCACCACCAC
rrnBT1 terminator	CAAATAAAACGAAAGGCTCAGTCGAAAGACTGGGCCTTTCGTTTTA
mRFP NT1	AACTTTCAGTTTAGCGGTCT
CloDF13 ori	GATCAAAGGATCTTCTTGAGATCCTTTTTTTCTGCGCGTAATCTTTTGCCCTGTAAACGAAAAAACCACCTGGGGAGGTGGTTTGATCGAAGGTTAAGTCAGTTGGGGAACTGCTTAACCGTGGTAACTGGCTTTCGCAGAGCACAGCAACCAAATCTGTCCTTCCAGTGTAGCCGGACTTTGGCGCACACTTCAAGAGCAACCGCGTGTTTAGCTAAACAAATCCTCTGCGAACTCCCAGTTACCAATGGCTGCTGCCAGTGGCGTTTTACCGTGCTTTTCCGGGTTGGACTCAAGTGAACAGTTACCGGATAAGGCGCAGCAGTCGGGCTGAACGGGGAGTTCTTGCTTACAGCCCAGCTTGGAGCGAACGACCTACACCGAGCCGAGATACCAGTG…
p6.9 promoter	AAATTCCGTTTTGCGACGATGCAGAGTTTTTGAACAGGCTGCTCAAACACATAGATCCGTACCCGCTCAGTCGGATGTATTACAATGCAGCCAATACCATGTTTTACACGACTATGGAAAACTATGCCGTGTCCAATTGCAAGTTCAACATTGAGGATTACAATAACATATTTAAGGTGATGGAAAATATTAGGAAACACAGCAACAAAAATTCAAACGACCAAGACGAGTTAAACATATATTTGGGAGTTCAGTCGTCGAATGCAAAGCGTAAAAAATATTAATAAGGTAAAAATTACAGCTACATAAATTACAC
DsRed.T3	ATGGCCTCCTCCGAGGACGTCATCAAGGAGTTCATGCGCTTCAAGGTGCGCATGGAGGGCTCCGTGAACGGCCACGAGTTCGAGATCGAGGGCGAGGGCGAGGGCCGCCCCTACGAGGGCACCCAGACCGCCAAGCTGAAGGTGACCAAGGGCGGCCCCCTGCCCTTCGCCTGGGACATCCTGTCCCCCCAGTTCCAGTACGGCTCCAAGGTGTACGTGAAGCACCCCGCCGACATCCCCGACTACAAGAAGCTGTCCTTCCCCGAGGGCTTCAAGTGGGAGCGCGTGATGAACTTCGAGGACGGCGGCGTGGTGACCGTGACCCAGGACTCCTCCCTGCAGGACGGCTGCTTCATCTACAAGGTGAAGTTCATCGGCGTGAACTTCCCCTCCGACGGC…
lac operator	TTGTGAGCGGATAACAA
mCyRFP1	ATGGTGAGCAAGGGCGAGGAGCTGATCAAGGAGAACATGAGAAGCAAGCTGTACCTGGAAGGCAGCGTGAACGGCCACCAGTTCAAGTGCACCCACGAAGGGGAGGGCAAGCCCTACGAGGGCAAGCAGACCGCGAGGATCAAGGTGGTGGAGGGAGGCCCCCTGCCGTTCGCATTCGACATCCTGGCCACCATGTTTATGTACGGGAGCAAGGTGTTCATCAAGTACCCCGCCGACCTCCCCGATTATTTTAAGCAGTCCTTCCCTGAGGGCTTCACATGGGAGAGAGTCATGGTGTTCGAAGACGGGGGCGTGCTGACCGCCACCCAGGACACCAGCCTCCAGGACGGCGAGCTCATCTACAACGTCAAGCTCAGAGGGGTGAACTTCCCAGCCAAC…
AOX1 promoter	GATCTAACATCCAAAGACGAAAGGTTGAATGAAACCTTTTTGCCATCCGACATCCACAGGTCCATTCTCACACATAAGTGCCAAACGCAACAGGAGGGGATACACTAGCAGCAGACCGTTGCAAACGCAGGACCTCCACTCCTCTTCTCCTCAACACCCACTTTTGCCATCGAAAAACCAGCCCAGTTATTGGGCTTGATTGGAGCTCGCTCATTCCAATTCCTTCTATTAGGCTACTAACACCATGACTTTATTAGCCTGTCTATCCTGGCCCCCCTGGCGAGGTTCATGTTTGTTTATTTCCGAATGCAACAAGCTCCGCATTACACCCGAACATCACTCCAGATGAGGGCTTTCTGAGTGTGGGGTCAAATAGTTTCATGTTCCCCAAATGGCCCA…
λ integrase	ATGGGAAGAAGGCGAAGTCATGAGCGCCGGGATTTACCCCCTAACCTTTATATAAGAAACAATGGATATTACTGCTACAGGGACCCAAGGACGGGTAAAGAGTTTGGATTAGGCAGAGACAGGCGAATCGCAATCACTGAAGCTATACAGGCCAACATTGAGTTATTTTCAGGACACAAACACAAGCCTCTGACAGCGAGAATCAACAGTGATAATTCCGTTACGTTACATTCATGGCTTGATCGCTACGAAAAAATCCTGGCCAGCAGAGGAATCAAGCAGAAGACACTCATAAATTACATGAGCAAAATTAAAGCAATAAGGAGGGGTCTGCCTGATGCTCCACTTGAAGACATCACCACAAAAGAAATTGCGGCAATGCTCAATGGATACATAGAC…
GB1	TACAAGCTTATCCTGAACGGTAAAACCCTGAAAGGTGAAACCACCACCGAAGCTGTTGACGCTGCTACCGCGGAAAAAGTTTTCAAACAGTACGCTAACGACAACGGTGTTGACGGTGAATGGACCTACGACGACGCTACCAAAACCTTCACGGTAACCGAA
MCS 2	GAATTCCCGGGATCCAGCGGCCGCAGGTACC
patMX4	GACATGGAGGCCCAGAATACCCTCCTTGACAGTCTTGACGTGCGCAGCTCAGGGGCATGATGTGACTGTCGCCCGTACATTTAGCCCATACATCCCCATGTATAATCATTTGCATCCATACATTTTGATGGCCGCACGGCGCGAAGCAAAAATTACGGCTCCTCGCTGCAGACCTGCGAGCAGGGAAACGCTCCCCTCACAGACGCGTTGAATTGTCCCCACGCCGCGCCCCTGTAGAGAAATATAAAAGGTTAGGATTTGCCACTGAGGTTCTTCTTTCATATACTTCCTTTTAAAATCTTGCTAGGATACAGTTCTCACATCACATCCGAACATAAACAACCGGGTAGCCCAGAACGACGCCCGGTCGAGATCCGTCCCGCCACCGCCGCCGACATG…
MCS 1	GTCGACCCGGTAGTAACTTGCTAATCGACGGGCATATG
ETL promoter	AAGCCACACTGGACACGAAAAAGTCGAAGGCACTCGCTTCGATCAATGGACAAAGAATCAATCGTTCGTAGGCAACAGAATGTCGGAAAGTTTGCATTGGATGCGCGGCGGGTCCAACTTGCCGCAAAACTGCGGCGAGTTCAACGTGGTGTCCAGCCTGTTGATGTGCAACAATACGATAATGAAAAATTGATAACGCTTGCACGATTGCAAAC
NrsR	ATGGGTACCACTCTTGACGACACGGCTTACCGGTACCGCACCAGTGTCCCGGGGGACGCCGAGGCCATCGAGGCACTGGATGGGTCCTTCACCACCGACACCGTCTTCCGCGTCACCGCCACCGGGGACGGCTTCACCCTGCGGGAGGTGCCGGTGGACCCGCCCCTGACCAAGGTGTTCCCCGACGACGAATCGGACGACGAATCGGACGACGGGGAGGACGGCGACCCGGACTCCCGGACGTTCGTCGCGTACGGGGACGACGGCGACCTGGCGGGCTTCGTGGTCGTCTCGTACTCCGGCTGGAACCGCCGGCTGACCGTCGAGGACATCGAGGTCGCCCCGGAGCACCGGGGGCACGGGGTCGGGCGCGCGTTGATGGGGCTCGCGACGGAGTTC…
GmR	ATGGTACGCAGCAGCAACGATGTTACGCAGCAGGGCAGTCGCCCTAAAACAAAGTTAGGTGGCTCAAGTATGGGCATCATTCGCACATGTAGGCTCGGCCCTGACCAAGTCAAATCCATGCGGGCTGCTCTTGATCTTTTCGGTCGTGAGTTCGGAGACGTAGCCACCTACTCCCAACATCAGCCGGACTCCGATTACCTCGGGAACTTGCTCCGTAGTAAGACATTCATCGCGCTTGCTGCCTTCGACCAAGAAGCGGTTGTTGGCGCTCTCGCGGCTTACGTTCTGCCCAGGTTTGAGCAGCCGCGTAGTGAGATCTATATCTATGATCTCGCAGTCTCCGGCGAGCACCGGAGGCAGGGCATTGCCACCGCGCTCATCAATCTCCTCAAGCATGAG…
baculovirus recombination region (ORF603)	GTAATATTTAAAATCATTTTCAAATGATTCACAGTTAATTTGCGACAATATAATTTTATTTTCACATAAACTAGACGCCTTGTCGTCTTCTTCTTCGTATTCCTTCTCTTTTTCATTTTTCTCCTCATAAAAATTAACATAGTTATTATCGTATCCATATATGTATCTATCGTATAGAGTAAATTTTTTGTTGTCATAAATATATATGTCTTTTTTAATGGGGTGTATAGTACCGCTGCGCATAGTTTTTCTGTAATTTACAACAGTGCTATTTTCTGGTAGTTCTTCGGAGTGTGTTGCTTTAATTATTAAATTTATATAATCAATGAATTTGGGATCGTCGGTTTTGTACAATATGTTGCCGGCATAGTACGCAGCTTCTTCTAGTTCAATTACACC…
CMV intron	GTAAGTACCGCCTATAGACTCTATAGGCACACCCCTTTGGCTCTTATGCATGAATTAATACGACTCACTATAGGGAGACAGACTGTTCCTTTCCTGGGTCTTTTCTGCAG
pelB signal sequence	ATGAAATACCTGCTGCCGACCGCTGCTGCTGGTCTGCTGCTCCTCGCTGCCCAGCCGGCGATGGCC
Gam	ATGGATATTAATACTGAAACTGAGATCAAGCAAAAGCATTCACTAACCCCCTTTCCTGTTTTCCTAATCAGCCCGGCATTTCGCGGGCGATATTTTCACAGCTATTTCAGGAGTTCAGCCATGAACGCTTATTACATTCAGGATCGTCTTGAGGCTCAGAGCTGGGCGCGTCACTACCAGCAGCTCGCCCGTGAAGAGAAAGAGGCAGAACTGGCAGACGACATGGAAAAAGGCCTGCCCCAGCACCTGTTTGAATCGCTATGCATCGATCATTTGCAACGCCACGGGGCCAGCAAAAAATCCATTACCCGTGCGTTTGATGACGATGTTGAGTTTCAGGAGCGCATGGCAGAACACATCCGGTACATGGTTGAAACCATTGCTCACCACCAGGTTGAT…
mTFP1	ATGGTGAGCAAGGGCGAGGAGACCACAATGGGCGTAATCAAGCCCGACATGAAGATCAAGCTGAAGATGGAGGGCAACGTGAATGGCCACGCCTTCGTGATCGAGGGCGAGGGCGAGGGCAAGCCCTACGACGGCACCAACACCATCAACCTGGAGGTGAAGGAGGGAGCCCCCCTGCCCTTCTCCTACGACATTCTGACCACCGCGTTCGCCTACGGCAACAGGGCCTTCACCAAGTACCCCGACGACATCCCCAACTACTTCAAGCAGTCCTTCCCCGAGGGCTACTCTTGGGAGCGCACCATGACCTTCGAGGACAAGGGCATCGTGAAGGTGAAGTCCGACATCTCCATGGAGGAGGACTCCTTCATCTACGAGATACACCTCAAGGGCGAGAAC…
NF-κB RE	GGGAATTTCCGGGAATTTCCGGGAATTTCCGGGAATTTCC
NeoR/KanR	ATGATTGAACAAGATGGATTGCACGCAGGTTCTCCGGCCGCTTGGGTGGAGAGGCTATTCGGCTATGACTGGGCACAACAGACAATCGGCTGCTCTGATGCCGCCGTGTTCCGGCTGTCAGCGCAGGGGCGCCCGGTTCTTTTTGTCAAGACCGACCTGTCCGGTGCCCTGAATGAACTGCAGGACGAGGCAGCGCGGCTATCGTGGCTGGCCACGACGGGCGTTCCTTGCGCAGCTGTGCTCGACGTTGTCACTGAAGCGGGAAGGGACTGGCTGCTATTGGGCGAAGTGCCGGGGCAGGATCTCCTGTCATCTCACCTTGCTCCTGCCGAGAAAGTATCCATCATGGCTGATGCAATGCGGCGGCTGCATACGCTTGATCCGGCTACCTGCCCATTC…
AviTag™	GGTCTGAACGACATCTTCGAGGCTCAGAAAATCGAATGGCACGAA
AmCyan	ATGGCTCTTTCAAACAAGTTTATCGGAGATGACATGAAAATGACCTACCATATGGATGGCTGTGTCAATGGGCATTACTTTACCGTCAAAGGTGAAGGCAGCGGGAAGCCATACGAAGGGACGCAGACCTCGACTTTTAAAGTCACCATGGCCAACGGTGGGCCCCTTGCATTCTCCTTTGACATACTATCTACAGTGTTCATGTATGGAAATCGATGCTTTACTGCGTATCCTACCAGTATGCCCGACTATTTCAAACAAGCATTTCCTGACGGAATGTCATATGAAAGGACTTTTACCTATGAAGATGGAGGAGTTGCTACAGCCAGTTGGGAAATAAGCCTTAAAGGCAACTGCTTTGAGCACAAATCCACGTTTCATGGAGTGAACTTTCCTGCT…
cat promoter	TGATCGGCACGTAAGAGGTTCCAACTTTCACCATAATGAAATAAGATCACTACCGGGCGTATTTTTTGAGTTATCGAGATTTTCAGGAGCTAAGGAAGCTAAA
IE1 promoter	CGATGTCTTTGTGATGCGCGCGACATTTTTGTAGGTTATTGATAAAATGAACGGATACGTTGCCCGACATTATCATTAAATCCTTGGCGTAGAATTTGTCGGGTCCATTGTCCGTGTGCGCTAGCATGCCCGTAACGGACCTCGTACTTTTGGCTTCAAAGGTTTTGCGCACAGACAAAATGTGCCACACTTGCAGCTCTGCATGTGTGCGCGTTACCACAAATCCCAACGGCGCAGTGTACTTGTTGTATGCAAATAAATCTCGATAAAGGCGCGGCGCGCGAATGCAGCTGATCACGTACGTCCCTCGTGTTCCGTTCAAGGACGGTGTTATCGACCTCAGATTAATGTTTATCGGCCGACTGTTTTCGTATCCGCTCACCAAACGCGTTTTTGCAT…
d2ECFP	AGCCATGGCTTCCCGCCGGAGGTGGAGGAGCAGGATGATGGCACGCTGCCCATGTCTTGTGCCCAGGAGAGCGGGATGGACCGTCACCCTGCAGCCTGTGCTTCTGCTAGGATCAATGTGTAG
3xHA	TACCCATACGATGTTCCAGATTACGCTTACCCATACGATGTTCCAGATTACGCTTACCCATACGATGTTCCAGATTACGCT
D	GATGCTGTTCAACCACTAATAGGTAAGAAATCATGAGTCAAGTTACTGAACAATCCGTACGTTTCCAGACCGCTTTGGCCTCTATTAAGCTCATTCAGGCTTCTGCCGTTTTGGATTTAACCGAAGATGATTTCGATTTTCTGACGAGTAACAAAGTTTGGATTGCTACTGACCGCTCTCGTGCTCGTCGCTGCGTTGAGGCTTGCGTTTATGGTACGCTGGACTTTGTGGGATACCCTCGCTTTCCTGCTCCTGTTGAGTTTATTGCTGCCGTCATTGCTTATTATGTTCATCCCGTCAACATTCAAACGGCCTGTCTCATCATGGAAGGCGCTGAATTTACGGAAAACATTATTAATGGCGTCGAGCGTCCGGTTAAAGCCGCTGAATTGTTCGCGT…
SET1	GACCCCGAAGAGGCGAGTGTTACTTCAACAGAAGAAACCTTAACGCCAGCACAGGAGGCCGCACGCACCCGCGCTGCTAACAAAGCCCGAAAGGAAGCTGAGTTGGCTGCTGCCACCGCTGAACAA
GUSPlus™	AACCGACGAACTAGTCTGTACCCGATCAACACCGAGACCCGTGGCGTCTTCGACCTCAATGGCGTCTGGAACTTCAAGCTGGACTACGGGAAAGGACTGGAAGAGAAGTGGTACGAAAGCAAGCTGACCGACACTATTAGTATGGCCGTCCCAAGCAGTTACAATGACATTGGCGTGACCAAGGAAATCCGCAACCATATCGGATATGTCTGGTACGAACGTGAGTTCACGGTGCCGGCCTATCTGAAGGATCAGCGTATCGTGCTCCGCTTCGGCTCTGCAACTCACAAAGCAATTGTCTATGTCAATGGTGAGCTGGTCGTGGAGCACAAGGGCGGATTCCTGCCATTCGAAGCGGAAATCAACAACTCGCTGCGTGATGGCATGAATCGCGTCACC…
DsRed-Max	ATGGATAGCACTGAGAACGTCATCAAGCCCTTCATGCGCTTCAAGGTGCACATGGAGGGCTCCGTGAACGGCCACGAGTTCGAGATCGAGGGCGAGGGCGAGGGCAAGCCCTACGAGGGCACCCAGACCGCCAAGCTGCAGGTGACCAAGGGCGGCCCCCTGCCCTTCGCCTGGGACATCCTGTCCCCCCAGTTCATGTACGGCTCCAAGGTGTACACCAAGCACCCCGCCGACATCCCCGACTACAAGAAGCTGTCCTTCCCCGAGGGCTTCAAGTGGGAGCGCGTGATGAACTTCGAGGACGGCGGCGTGGTGACCGTGACCCAGGACTCCTCCCTGCAGGACGGCACCTTCATCTACCACGTGAAGTTCATCGGCGTGAACTTCCCCTCCGACGGC…
ori iteron 4	ATCCCTCAAAACAGGGGG
ori iteron 1	ATCCCTCAAAACGAGGGA
CEN4	TATAATCAACTTTTTTAAAAATTTAAAATACTTTTTTATTTTTTATTTTTAAACATAAATGAAATAATTTATTTATTGTTTATGATTACCGAAACATAAAACCTGCTCAAGAAAAAGAAACTGTTTTGTCCTTGGAAAAAAAGCACTACCTAGGAGCGGCCAAAATGCCGAGGCTTTCATAGCTTAAACTCTTTACAGAAAATAGGCATTATAGATCAGTTCGAGTTTTCTTATTCTTCCTTCCGGTTTTATCGTCACAGTTTTACAGTAAATAAGTATCACCTCTTAGAGTT
phage φ21 integrase	ATGGCTGCTAGACCCCGATCTCACAAAATCTCTATACCCAATTTATATTGCAAATTAGATAAGCGAACCGGAAAGGTATATTGGCAATACAAACATCCACTATCCGGTCGTTTTCATAGCTTAGGAACTGATGAGAATGAAGCAAAACAAGTTGCTACTGAAGCAAATACCATTATTGCTGAACAACGTACCAGACAAATATTAAGCGTCAATGAGCGTCTGGAAAGAATGAAAGGCAGGCGCTCAGACATTACGGTGACAGAATGGCTTGATAAATATATTTCTATCCAGGAGGACAGGCTGCAACATAATGAACTAAGACCCAACTCCTATCGGCAAAAAGGCAAACCCATTCGTCTTTTCCGTGAGCATTGTGGAATGCAACACCTCAAGGATATT…
MCS B	GGATCCGGCCGCCTCGGCCCTCGAGAAGCTTTCTAGACCATTCGTTTGGCGCGCGGGCCC
gapdh promoter	GCTGCTCCTTCGGTCGGACGTGCGTCTACGGGCACCTTACCGCAGCCGTCGGCTGTGCGACACGGACGGATCGGGCGAACTGGCCGATGCTGGGAGAAGCGCGCTGCTGTACGGCGCGCACCGGGTGCGGAGCCCCTCGGCGAGCGGTGTGAAACTTCTGTGAATGGCCTGTTCGGTTGCTTTTTTTATACGGCTGCCAGATAAGGCTTGCAGCATCTGGGCGGCTACCGCTATGATCGGGGCGTTCCTGCAATTCTTAGTGCGAGTATCTGAAAGGGGATACGC
MCS A	GTCGACGGTACCGGACATATGCCCGGGAATTCGGCCATTACGGCCTGCAGGATCC
Strep-Tag II	TGGAGCCACCCGCAGTTCGAAAAA
rrnG terminator	GCATTGGCGCAGAAAAAAATGCCTGATGCGACGCTGCGCGTCTTATACTCCCACATATGCCAGATTCAGCAACGGATACGGCTTCCCCAACTTGCCCACTTCCATACGTGTCCTCCTTACCAGAAATTTATCCTTAA
3' ITR	CTACGTCACCCGCCCCGTTCCCACGCCCCGCGCCACGTCACAAACTCCACCCCCTCATTATCATATTGGCTTCAATCCAAAATAAGGTATATTATTGATGATG
GFPuv	ATGAGTAAAGGAGAAGAACTTTTCACTGGAGTTGTCCCAATTCTTGTTGAATTAGATGGTGATGTTAATGGGCACAAATTTTCTGTCAGTGGAGAGGGTGAAGGTGATGCAACATACGGAAAACTTACCCTTAAATTTATTTGCACTACTGGAAAACTACCTGTTCCATGGCCAACACTTGTCACTACTTTCTCTTATGGTGTTCAATGCTTTTCCCGTTATCCGGATCATATGAAACGGCATGACTTTTTCAAGAGTGCCATGCCCGAAGGTTATGTACAGGAACGCACTATATCTTTCAAAGATGACGGGAACTACAAGACGCGTGCTGAAGTCAAGTTTGAAGGTGATACCCTTGTTAATCGTATCGAGTTAAAAGGTATTGATTTTAAAGAAGAT…
stop codons	TAATTAGCTGA
adenoviral DNA	ACTGAAATGTGTGGGCGTGGCTTAAGGGTGGGAAAGAATATATAAGGTGGGGGTCTTATGTAGTTTTGTATCTGTTTTGCAGCAGCCGCCGCCGCCATGAGCACCAACTCGTTTGATGGAAGCATTGTGAGCTCATATTTGACAACGCGCATGCCCCCATGGGCCGGGGTGCGTCAGAATGTGATGGGCTCCAGCATTGATGGTCGCCCCGTCCTGCCCGCAAACTCTACTACCTTGACCTACGAGACCGTGTCTGGAACGCCGTTGGAGACTGCAGCCTCCGCCGCCGCTTCAGCCGCTGCAGCCACCGCCCGCGGGATTGTGACTGACTTTGCTTTCCTGAGCCCGCTTGCAAGCAGTGCAGCTTCCCGTTCATCCGCCCGCGATGACAAGTTGACG…
5' MCS	AAGCTTGCATGCCTGCAGGTCGACTCTAGAGGATCCCCGGGTACCGGT
dKeima-Red	ATGGTGAGTGTGATCGCTAAACAAATGACCTACAAGGTTTATATGTCAGGCACGGTCAATGGACACTACTTTGAGGTCGAAGGCGATGGAAAAGGAAAGCCTTACGAGGGAGAGCAGACAGTAAAGCTCACTGTCACCAAGGGTGGACCTCTGCCATTTGCTTGGGATATATTATCACCACTGTTTCAGTACGGAAGCATACCATTCACCAAGTACCCTGAAGACATCCCTGATTATGTAAAGCAGTCATTCCCTGAGGGATATACATGGGAGAGGACCATGAACTTTGAAGATGGTGCAGTGTGTACTGTCAGCAATGATTCCAGCATCCAAGGCAACTGTTTCATCTACAATGTCAAAATCTCTGGTACGAACTTTCCTCCCAATGGACCTGTTATG…
mCherry	ATGGTGAGCAAGGGCGAGGAGGATAACATGGCCATCATCAAGGAGTTCATGCGCTTCAAGGTGCACATGGAGGGCTCCGTGAACGGCCACGAGTTCGAGATCGAGGGCGAGGGCGAGGGCCGCCCCTACGAGGGCACCCAGACCGCCAAGCTGAAGGTGACCAAGGGTGGCCCCCTGCCCTTCGCCTGGGACATCCTGTCCCCTCAGTTCATGTACGGCTCCAAGGCCTACGTGAAGCACCCCGCCGACATCCCCGACTACTTGAAGCTGTCCTTCCCCGAGGGCTTCAAGTGGGAGCGCGTGATGAACTTCGAGGACGGCGGCGTGGTGACCGTGACCCAGGACTCCTCACTGCAGGACGGCGAGTTCATCTACAAGGTGAAGCTGCGCGGCACCAAC…
S loop	GAAGTTGAAACCAAATCTGCTGGTGGTATCGTTCTGACCGGTTCTGCTGCTGCT
N-myristoylation signal	ATGGGGAGTAGCAAGAGCAAGCCTAAGGACCCCAGCCAGCGC
ZFHD1	CGCAGGAGGAAGAAACGCACCAGCATAGAGACCAACATCCGTGTGGCCTTAGAGAAGAGTTTCTTGGAGAATCAAAAGCCTACCTCGGAAGAGATCACTATGATTGCTGATCAGCTCAATATGGAAAAAGAGGTGATTCGTGTTTGGTTCTGTAACCGCCGCCAGAAAGAAAAAAGAATCAAC
IFP2.0	ATGGCTCGGGACCCTCAACCTTTCTTCCCTCCTCTGTATCTCGGAGGACCAGAGATCACTACTGAGAACTGCGAGCGGGAACCTATACATATACCAGGTTCTATTCAACCTCATGGAGCACTGCTCACAGCCGATGGACATTCTGGCGAGGTGCTGCAAGTTTCACTCAACGCAGCCACTTTCCTGGGCCAGGAACCAACTGTTCTGCGGGGACAGACCCTGGCAGCCCTGCTGCCAGACCAGTGGCCTGCTCTGCAGACTGCCCTGCCTCCAGGCTGCCAGGACGCCCTGCAGTATCGCGCCACCCTGGATTGGCCCGCCGCCGGACACCTGAGCCTGACCGTGCATAGGGTGGCCGAGCTGCTGATTCTGGAATTCGAGCCTACTGAGGCATGGGAC…
U6 promoter (truncated)	GAGGGCCTATTTCCCATGATTCCTTCATATTTGCATATACGATACAAGGCTGTTAGAGAGATAATTAGAATTAATTTGACTGTAAACACAAAGATATTAGTACAAAATACGTGACGTAGAAAGTAATAATTTCTTGGGTAGTTTGCAGTTTTAAAATTATGTTTTAAAATGGACTATCATATGCTTACCGTAACTTGAAAGTATTTCGATTTCTTGGCTTTATATATCTT
araC	ATGGCTGAAGCGCAAAATGATCCCCTGCTGCCGGGATACTCGTTTAATGCCCATCTGGTGGCGGGTTTAACGCCGATTGAGGCCAACGGTTATCTCGATTTTTTTATCGACCGACCGCTGGGAATGAAAGGTTATATTCTCAATCTCACCATTCGCGGTCAGGGGGTGGTGAAAAATCAGGGACGAGAATTTGTTTGCCGACCGGGTGATATTTTGCTGTTCCCGCCAGGAGAGATTCATCACTACGGTCGTCATCCGGAGGCTCGCGAATGGTATCACCAGTGGGTTTACTTTCGTCCGCGCGCCTACTGGCATGAATGGCTTAACTGGCCGTCAATATTTGCCAATACGGGGTTCTTTCGCCCGGATGAAGCGCACCAGCCGCATTTCAGCGACCTG…
DmrD	GGAGTGCAGGTGGAGACTATCTCCCCAGGAGACGGGCGCACCTTCCCCAAGCGCGGCCAGACCTGCGTGGTGCACTACACCGGGATGCTTGAAGATGGAAAGAAAATGGATTCCTCCCGGGACAGAAACAAGCCCTTTAAGTTTATGCTAGGCAAGCAGGAGGTGATCCGAGGCTGGGAAGAAGGGGTTGCCCAGATGAGTGTGGGTCAGAGAGCCAAACTGACTATATCTCCAGATTATGCCTATGGTGCCACTGGGCACCCAGGCATCATCCCACCACATGCCACTCTCGTCTTCGATGTGGAGCTTCTAAAACTGGAA
DmrB	GGAGTGCAGGTGGAGACTATCTCCCCAGGAGACGGGCGCACCTTCCCCAAGCGCGGCCAGACCTGCGTGGTGCACTACACCGGGATGCTTGAAGATGGAAAGAAAGTTGATTCCTCCCGGGACAGAAACAAGCCCTTTAAGTTTATGCTAGGCAAGCAGGAGGTGATCCGAGGCTGGGAAGAAGGGGTTGCCCAGATGAGTGTGGGTCAGAGAGCCAAACTGACTATATCTCCAGATTATGCCTATGGTGCCACTGGGCACCCAGGCATCATCCCACCACATGCCACTCTCGTCTTCGATGTGGAGCTTCTAAAACTGGAA
nucleoplasmin NLS	AAAAGGCCGGCGGCCACGAAAAAGGCCGGCCAGGCAAAAAAGAAAAAG
Dronpa-Green3	ATGGTGAGTGTGATTAAACCAGACATGAAGATCAAGCTGCGTATGGAAGGCGCTGTAAATGGACACCCGTTCGCGATTGAAGGAGTTGGCCTTGGGAAGCCTTTCGAGGGAAAACAGAGTATGGACCTTAAAGTCAAAGAAGGCGGACCTCTGCCTTTCGCCTATGACATCTTGACAACTGTGTTCTGTTACGGCAACAGGGTATTCGCCAAATACCCAGAAAATATAGTAGACTATTTCAAGCAGTCGTTTCCTGAGGGCTACTCTTGGGAACGAAGCATGAATTACGAAGACGGGGGCATTTGTAACGCGACAAACGACATAACCCTGGATGGTGACTGTTATATCTATGAAATTCGATTTGATGGTGTGAACTTTCCTGCCAATGGTCCAGTTATG…
Myc	GAACAAAAACTCATCTCAGAAGAGGATCTG
OpIE-2 promoter	CATGATGATAAACAATGTATGGTGCTAATGTTGCTTCAACAACAATTCTGTTGAACTGTGTTTTCATGTTTGCCAACAAGCACCTTTATACTCGGTGGCCTCCCCACCACCAACTTTTTTGCACTGCAAAAAAACACGCTTTTGCACGCGGGCCCATACATAGTACAAACTCTACGTTTCGTAGACTATTTTACATAAATAGTCTACACCGTTGTATACGCTCCAAATACACTACCACACATTGAACCTTTTTGCAGTGCAAAAAAGTACGTGTCGGCAGTCACGTAGGCCGGCCTTATCGGGTCGCGTCCTGTCACGTACGAATCACATTATCGGACCGGACGAGTGTTGTCTTATCGTGACAGGACGCCAGCTTCCTGTGTTGCTAACCGCAGCCGG…
phage φ80 integrase	ATGTGTACCCATTCAATGATCACCGACACAAAGCTCAGGAAGGCGCTCGGCAAGAAAAGAGATGATATCGAGATTATTTCTGATTCGCACGGGCTCAACGCCAGAATCAGCCAGGCCGGAAAAATATCATTTTTCTATCGGTATCGCTGGGCCGGTAAAGCGGTAAAACTCAATGTTGGTGATTATCCTGCAATGAGTATCACCCAGGCAAGAGAGCGTCGCCAACAATTCAGAAACTGGTTAACTGAGGGACTGGATCCGCGAGAGCAGGTGAAGCTGGATAAGCAGACCCGACAGGAAGCGATGTCCGTTGCCGAAGCGTTCAATTACTGGATTGAAAGGCACTGTATCGCTAACGGGCTAGTTAAAGTCGATTACTATCGCCAGGTGTTTGAGAAA…
U6 promoter	GAGGGCCTATTTCCCATGATTCCTTCATATTTGCATATACGATACAAGGCTGTTAGAGAGATAATTGGAATTAATTTGACTGTAAACACAAAGATATTAGTACAAAATACGTGACGTAGAAAGTAATAATTTCTTGGGTAGTTTGCAGTTTTAAAATTATGTTTTAAAATGGACTATCATATGCTTACCGTAACTTGAAAGTATTTCGATTTCTTGGCTTTATATATCTTGTGGAAAGGAC
HSV TK 5'-UTR	GATCTTGGTGGCGTGAAACTCCCGCACCTCTTCGGCCAGC
dKeima570	ATGGTGAGTGTGATCGCTAAACAAATGACCTACAAGGTTTATATGTCAGGCACGGTCAATGGACACTACTTTGAGGTCGAAGGCGATGGAAAAGGAAAGCCTTACGAGGGAGAGCAGACAGTAAAGCTCACTGTCACCAAGGGTGGACCTCTGCCATTTGCTTGGGATATATTATCACCACTGATGTGTTACGGAAGCATACCATTCACCAAGTACCCTGAAGACATCCCTGATTATGTAAAGCAGTCATTCCCTGAGGGATATACATGGGAGAGGACCATGAACTTTGAAGATGGTGCAGTGTGTACTGTCAGCAATGATTCCAGCATCCAAGGCAACTGTTTCATCTACAATGTCAAAATCTCTGGTACGAACTTTCCTCCCAATGGACCTGTTATG…
M13 gene VI	ATGCCAGTTCTTTTGGGTATTCCGTTATTATTGCGTTTCCTCGGTTTCCTTCTGGTAACTTTGTTCGGCTATCTGCTTACTTTTCTTAAAAAGGGCTTCGGTAAGATAGCTATTGCTATTTCATTGTTTCTTGCTCTTATTATTGGGCTTAACTCAATTCTTGTGGGTTATCTCTCTGATATTAGCGCTCAATTACCCTCTGACTTTGTTCAGGGTGTTCAGTTAATTCTCCCGTCTAATGCGCTTCCCTGTTTTTATGTTATTCTCTCTGTAAAGGCTGCTATTTTCATTTTTGACGTTAAACAAAAAATCGTTTCTTATTTGGATTGGGATAAATAA
WPRE	AATCAACCTCTGGATTACAAAATTTGTGAAAGATTGACTGGTATTCTTAACTATGTTGCTCCTTTTACGCTATGTGGATACGCTGCTTTAATGCCTTTGTATCATGCTATTGCTTCCCGTATGGCTTTCATTTTCTCCTCCTTGTATAAATCCTGGTTGCTGTCTCTTTATGAGGAGTTGTGGCCCGTTGTCAGGCAACGTGGCGTGGTGTGCACTGTGTTTGCTGACGCAACCCCCACTGGTTGGGGCATTGCCACCACCTGTCAGCTCCTTTCCGGGACTTTCGCTTTCCCCCTCCCTATTGCCACGGCGGAACTCATCGCCGCCTGCCTTGCCCGCTGCTGGACAGGGGCTCGGCTGTTGGGCACTGACAATTCCGTGGTGTTGTCGGGGAAGCTG…
Cas9m4	AGAGGGAAGAGTGATAACGTCCCCTCAGAAGAAGTTGTCAAGAAAATGAAAAATTATTGGCGGCAGCTGCTGAACGCCAAACTGATCACACAACGGAAGTTCGATAATCTGACTAAGGCTGAACGAGGTGGCCTGTCTGAGTTGGATAAAGCCGGCTTCATCAAAAGGCAGCTTGTTGAGACACGCCAGATCACCAAGCACGTGGCCCAAATTCTCGATTCACGCATGAACACCAAGTACGATGAAAATGACAAACTGATTCGAGAGGTGAAAGTTATTACTCTGAAGTCTAAGCTGGTCTCAGATTTCAGAAAGGACTTTCAGTTTTATAAGGTGAGAGAGATCAACAATTACCACCATGCGCATGATGCCTACCTGAATGCAGTGGTAGGCACTGCA…
mKate2	ATGGTGAGCGAGCTGATTAAGGAGAACATGCACATGAAGCTGTACATGGAGGGCACCGTGAACAACCACCACTTCAAGTGCACATCCGAGGGCGAAGGCAAGCCCTACGAGGGCACCCAGACCATGAGAATCAAGGCGGTCGAGGGCGGCCCTCTCCCCTTCGCCTTCGACATCCTGGCTACCAGCTTCATGTACGGCAGCAAAACCTTCATCAACCACACCCAGGGCATCCCCGACTTCTTTAAGCAGTCCTTCCCCGAGGGCTTCACATGGGAGAGAGTCACCACATACGAAGACGGGGGCGTGCTGACCGCTACCCAGGACACCAGCCTCCAGGACGGCTGCCTCATCTACAACGTCAAGATCAGAGGGGTGAACTTCCCATCCAACGGCCCTGTG…
FLP	CCACAATTTGGTATATTATGTAAAACACCACCTAAGGTGCTTGTTCGTCAGTTTGTGGAAAGGTTTGAAAGACCTTCAGGTGAGAAAATAGCATTATGTGCTGCTGAACTAACCTATTTATGTTGGATGATTACACATAACGGAACAGCAATCAAGAGAGCCACATTCATGAGCTATAATACTATCATAAGCAATTCGCTGAGTTTCGATATTGTCAATAAATCACTCCAGTTTAAATACAAGACGCAAAAAGCAACAATTCTGGAAGCCTCATTAAAGAAATTGATTCCTGCTTGGGAATTTACAATTATTCCTTACTATGGACAAAAACATCAATCTGATATCACTGATATTGTAAGTAGTTTGCAATTACAGTTCGAATCATCGGAAGAAGCAGAT…
LSSmOrange	ATGGTGAGCAAGGGCGAGGAGAATAACATGGCCATCATCAAGGAGTTCATGCGCTTCAAGGTGCGCATGGAGGGCTCCGTGAACGGCCACGAGTTCGAGATCGAGGGCGAGGGCGAGGGCCGCCCCTACGAGGGCTTTCAGACCGTTAAGCTGAAGGTGACCAAGGGTGGCCCCCTGCCCTTCGCCTGGGACATCTTGTCCCCTCAGTTCACCTACGGCTCCAAGGCCTACGTGAAGCACCCCGCCGACATCCCCGACTACCTCAAGCTGTCCTTCCCCGAGGGCTTCAAGTGGGAGCGCGTGATGAACTTCGAGGACGGCGGCGTGGTGACCGTGACTCAGGACTCCTCCCTGCAGGACGGCGAGTTCATCTACAAGGTGAAGCTGCGCGGCACCAAC…
Csy4 site	CTGCCGTATAGGCAG
tbb-2 terminator	ATGCAAAATCCTTTCAAGCATTCCCTTCTTCTCTATCACTCTTCTTTCTTTTTGTCAAAAAATTCTCTCGCTAATTTATTTGCTTTTTTAATGTTATTATTTTATGACTTTTTATAGTCACTGAAAAGTTTGCATCTGAGTGAAGTGAATGCTATCAAAATGTGATTCTGTCTGATGTACTTTCACAATCTCTCTTCAATTCCATTTTGAAGTGCTTTAAACCCGAAAGGTTGAGAAAAATGCGAGCGCTCAAATATTTGTATTGTGTTCGTTGAGTGACCCAACAAAAAGAGGAAACTTTATTGTGCCGCCAAGAAAAAAGTC
SUP4 terminator	TTTTTTTGTTTTTTATGTCT
virB5	ATGAAGACGACGCAACTTATTGCAACAGTTTTGACCTGCAGCTTTCTATATATTCAGCCCGCGCGGGCGCAGTTTGTTGTTAGCGACCCGGCAACGGAGGCTGAGACGCTCGCGACTGCGCTCGCGACTGCGGAGAATCTCACTCAGACTATAGCGATGGTTACGATGTTGACGTCGGCCTACGGCGTTACTGGACTACTGACTTCGCTCAACCAGAAAAATCAGTATCCTTCGACGAAGGACCTAGACAATGAAATGTTTTCGCCGCGAATGCCAATGTCGACCACGGCACGTGCGATCACCAGCGATACAGATCGTGCAGTCGTGGGTAGTGATGCTGAAGCGGACCTGTTGCGATCGCAGATCACCGGTTCCGCAAACAGCGCTGGCATTGCGGCT…
AAVS1 target sequence	GTTAATGTGGCTCTGGTTCT
Rluc	ATGACTTCGAAAGTTTATGATCCAGAACAAAGGAAACGGATGATAACTGGTCCGCAGTGGTGGGCCAGATGTAAACAAATGAATGTTCTTGATTCATTTATTAATTATTATGATTCAGAAAAACATGCAGAAAATGCTGTTATTTTTTTACATGGTAACGCGGCCTCTTCTTATTTATGGCGACATGTTGTGCCACATATTGAGCCAGTAGCGCGGTGTATTATACCAGACCTTATTGGTATGGGCAAATCAGGCAAATCTGGTAATGGTTCTTATAGGTTACTTGATCATTACAAATATCTTACTGCATGGTTTGAACTTCTTAATTTACCAAAGAAGATCATTTTTGTCGGCCATGATTGGGGTGCTTGTTTGGCATTTCATTATAGCTATGAGCAT…
D mRNA	GATGCTGTTCAACCACTAATAGGTAAGAAATCATGAGTCAAGTTACTGAACAATCCGTACGTTTCCAGACCGCTTTGGCCTCTATTAAGCTCATTCAGGCTTCTGCCGTTTTGGATTTAACCGAAGATGATTTCGATTTTCTGACGAGTAACAAAGTTTGGATTGCTACTGACCGCTCTCGTGCTCGTCGCTGCGTTGAGGCTTGCGTTTATGGTACGCTGGACTTTGTGGGATACCCTCGCTTTCCTGCTCCTGTTGAGTTTATTGCTGCCGTCATTGCTTATTATGTTCATCCCGTCAACATTCAAACGGCCTGTCTCATCATGGAAGGCGCTGAATTTACGGAAAACATTATTAATGGCGTCGAGCGTCCGGTTAAAGCCGCTGAATTGTTCGCGT…
HA	TATCCGTATGACGTGCCCGACTATGCC
EF-1α/HTLV composite promoter	GGGGCTCGCATCTCTCCTTCACGCGCCCGCCGCCCTACCTGAGGCCGCCATCCACGCCGGTTGAGTCGCGTTCTGCCGCCTCCCGCCTGTGGTGCCTCCTGAACTGCGTCCGCCGTCTAGGTAAGTTTAAAGCTCAGGTCGAGACCGGGCCTTTGTCCGGCGCTCCCTTGGAGCCTACCTAGACTCAGCCGGCTCTCCACGCTTTGCCTGACCCTGCTTGCTCAACTCTACGTCTTTGTTTCGTTTTCTGTTCTGCGCCGTTACAGATC
TREmod/U6 promoter	GAGTTTACTCCCTATCAGTGATAGAGAACGTATGTCGAGTTTACTCCCTATCAGTGATAGAGAACGATGTCGAGTTTACTCCCTATCAGTGATAGAGAACGTATGTCGAGTTTACTCCCTATCAGTGATAGAGAACGTATGTCGAGTTTACTCCCTATCAGTGATAGAGAACGTATGTCGAGTTTATCCCTATCAGTGATAGAGAACGTATGTCGAGTTTACTCCCTATCAGTGATAGAGAACGTATGTCGAGGTAGGCGTGTACGGTCATATGCTTACCGTAACTTGAAAGTATTTCGATTTCTTGGCTTTATATATCTTGTGGAAAGGAC
attL4	AAATAATGATTTTATTTTGACTGATAGTGACCTGTTCGTTGCAACAAATTGATAAGCAATGCTTTTTTATAATGCCAACTTTGTATAGAAAAGTTG
3' UTR	CTTTTCCAAACTTTTATTTGTGCACATTCAATTTAAAAAGATAACGTTTACAGGTTCTTTGGTGCCCATA
HIV-1 gag	ATGGGTGCGAGAGCGTCAGTATTAAGCGGGGGAGAATTAGATCGATGGGAAAAAATTCGGTTAAGGCCAGGGGGAAAGAAAAAATATAAATTAAAACATATAGTATGGGCAAGCAGGGAGCTAGAACGATTCGCAGTTAATCCTGGCCTGTTAGAAACATCAGAAGGCTGTAGACAAATACTGGGACAGCTACAACCATCCCTTCAGACAGGATCAGAAGAACTTAGATCATTATATAATACAGTAGCAACCCTCTATTGTGTGCATCAAAGGATAGAGATAAAAGACACCAAGGAAGCTTTAGACAAGATAGAGGAAGAGCAAAACAAAAGTAAGAAAAAAGCACAGCAAGCAGCAGCTGACACAGGACACAGCAATCAGGTCAGCCAAAATTACCCT…
T2A	GAGGGCAGAGGAAGTCTTCTAACATGCGGTGACGTGGAGGAGAATCCCGGCCCT
3' miR-30a	CTACTGCCTCGGACTTCAAGGGGCTACTTTAGGAGCAATTATCTTGTTTACTAAAACTGAATACCTTGCTATCTCTTTGATACATTTTTACAAAGCTGAATTAAAATGGTATAAATTAAATCACTTT
Xenopus globin 3'-UTR	AACCAGCCTCAAGAACACCCGAATGGAGTCTCTAAGCTACATAATACCAACTTACACTTTACAAAATGTTGTCCCCCAAAATGTAGCCATTCGTATCTGCTCCTAATAAAAAGAAAGTTTCTTCAC
stop codon	TAA
Cas9(H840A)	ATTGTTCCACAGTCCTTCCTCAAAGATGACTCCATTGACAACAAGGTGCTGACCAGATCCGATAAGAATCGCGGTAAGTCTGACAATGTTCCATCAGAAGAGGTGGTCAAGAAGATGAAGAATTACTGGCGGCAGCTCCTCAACGCCAAACTGATCACCCAGCGGAAGTTTGACAATCTGACTAAGGCAGAAAGAGGAGGTCTGAGCGAACTCGACAAGGCCGGCTTTATTAAGAGGCAACTGGTCGAAACACGCCAGATTACCAAACACGTGGCACAAATCCTCGACTCTAGGATGAACACTAAGTACGATGAGAACGATAAGCTGATCAGGGAAGTGAAAGTGATAACTCTGAAGAGCAAGCTGGTGTCTGACTTCCGGAAGGACTTTCAATTCTAC…
ER-LBD	AAACGCTCTAAGAAGAACAGCCTGGCCTTGTCCCTGACGGCCGACCAGATGGTCAGTGCCTTGTTGGATGCTGAGCCCCCGATACTCTATTCCGAGTATGATCCTACCAGACCCTTCAGTGAAGCTTCGATGATGGGCTTACTGACCAACCTGGCAGACAGGGAGCTGGTTCACATGATCAACTGGGCGAAGAGGGTGCCAGGCTTTGTGGATTTGACCCTCCATGATCAGGTCCACCTTCTAGAATGTGCCTGGCTAGAGATCCTGATGATTGGTCTCGTCTGGCGCTCCATGGAGCACCCAGGGAAGCTACTGTTTGCTCCTAACTTGCTCTTGGACAGGAACCAGGGAAAATGTGTAGAGTGCATGGTGGAGATCTTCGACATGCTGCTGGCTACA…
telL	GCGTATAATGGACTATTGTGTGCTGATA
5' MCS-1	GTCGACACCGGGGCCCAGATCTCCGCGGGGATCC
5' MCS-2	GGTACCCCCGGGGAATTC
Tet-On Advanced	CCCGGGTAA
mAzami-Green	ATGGTGAGTGTGATTAAACCAGAGATGAAGATCAAGCTGTGTATGAGAGGCACTGTAAACGGGCATAATTTCGTGATTGAAGGAGAAGGAAAAGGAAATCCTTACGAGGGAACGCAGATTTTAGACCTGAACGTCACTGAAGGCGCACCTCTGCCTTTCGCTTACGATATCTTGACAACAGTGTTCCAGTACGGCAACAGGGCATTCACCAAGTACCCAGCAGATATTCAGGACTATTTCAAGCAGACTTTTCCTGAGGGGTATCACTGGGAAAGAAGCATGACTTATGAAGACCAGGGCATTTGCACCGCCACAAGCAACATAAGCATGAGGGGCGACTGTTTTTTCTATGACATTCGTTTTGATGGCACCAACTTTCCTCCCAATGGTCCGGTTATG…
LbCpf1	ATGAGCAAGCTGGAGAAGTTTACAAACTGCTACTCCCTGTCTAAGACCCTGAGGTTCAAGGCCATCCCTGTGGGCAAGACCCAGGAGAACATCGACAATAAGCGGCTGCTGGTGGAGGACGAGAAGAGAGCCGAGGATTATAAGGGCGTGAAGAAGCTGCTGGATCGCTACTATCTGTCTTTTATCAACGACGTGCTGCACAGCATCAAGCTGAAGAATCTGAACAATTACATCAGCCTGTTCCGGAAGAAAACCAGAACCGAGAAGGAGAATAAGGAGCTGGAGAACCTGGAGATCAATCTGCGGAAGGAGATCGCCAAGGCCTTCAAGGGCAACGAGGGCTACAAGTCCCTGTTTAAGAAGGATATCATCGAGACAATCCTGCCAGAGTTCCTGGAC…
5xFLAG	GACTACAAGGACGACGATGACAAGGATTACAAAGATGACGACGATAAGCTTATGGACTACAAGGACGACGATGACAAGGATTACAAAGATGACGACGATAAGCTTATGGACTACAAGGACGACGATGACAAG
3' LTR (truncated)	GGGTCTCTCTGGTTAGACCAGATCTGAGCCTGGGAGCTCTCTGGCTAACTAGGGAACCCACTGCTTAAGCCTCAATAAAGCTTGCCTTGAGTGCTTCAAGTAGTGTGTGCCCGTCTGTTGTGTGACTCTGGTAACTAGAGATCCCTCAGACCCTTTTAGTCAGTGTGGAAAATCTCTAGCA
hMGFP	ATGGGCGTGATCAAGCCCGACATGAAGATCAAGCTGCGGATGGAGGGCGCCGTGAACGGCCACAAATTCGTGATCGAGGGCGACGGGAAAGGCAAGCCCTTTGAGGGTAAGCAGACTATGGACCTGACCGTGATCGAGGGCGCCCCCCTGCCCTTCGCTTATGACATTCTCACCACCGTGTTCGACTACGGTAACCGTGTCTTCGCCAAGTACCCCAAGGACATCCCTGACTACTTCAAGCAGACCTTCCCCGAGGGCTACTCGTGGGAGCGAAGCATGACATACGAGGACCAGGGAATCTGTATCGCTACAAACGACATCACCATGATGAAGGGTGTGGACGACTGCTTCGTGTACAAAATCCGCTTCGACGGGGTCAACTTCCCTGCTAATGGCCCG…
mNeptune	ATGGTGTCTAAGGGCGAAGAGCTGATTAAGGAGAACATGCACATGAAGCTGTACATGGAGGGCACCGTGAACAACCACCACTTCAAGTGCACATCCGAGGGCGAAGGCAAGCCCTACGAGGGCACCCAGACCGGCAGAATCAAGGTGGTCGAGGGCGGCCCTCTCCCCTTCGCCTTCGACATCCTGGCTACCTGCTTCATGTACGGCAGCAAGACCTTCATCAACCACACCCAGGGCATCCCCGATTTCTTTAAGCAGTCCTTCCCTGAGGGCTTCACATGGGAGAGAGTCACCACATACGAAGACGGGGGCGTGCTGACCGCTACCCAGGACACCAGCCTCCAGGACGGCTGCCTCATCTACAACGTCAAGATCAGAGGGGTGAACTTCCCATCCAAC…
int 4 binding site	ATTTGATTTCAATTTTGTCCCACTCCCTGCCTCTGTCATCA
mTangerine	ATGGTGAGCAAGGGCGAGGAGGTCATCAAGGAGTTCATGCGCTTCAAGGTGCGCATGGAGGGCTCCGTGAACGGCCACGAGTTCGAGATCGAGGGCGAGGGCGAGGGCCGCCCCTACGAGGGCACCCAGACCGCCAAGCTGAAGGTGACCAAGGGCGGCCCCCTGCCCTTCGCCTGGGACATCCTGTCCCCTCAGTTCTGTTACGGCTCCAAGGCCTACGTGAAGCACCCCGCCGACATCCCCGACTACTTGAAGCTGTCCTTCCCCGAGGGCTTCAAGTGGGAGCGCGTGATGAACTTCGAGGACGGCGGCGTGGTGACCGTGACCCAGGACTCCTCCCTGCAGGACGGCGAGTTCATCTACAAGGTGAAGCTGCGCGGCACCAACTTCCCCTCCGAC…
hGH signal sequence	ATGGCTACAGGCTCCCGGACGTCCCTGCTCCTGGCTTTTGGCCTGCTCTGCCTGCCCTGGCTTCAAGAGGGCAGTGCC
cspA 5'UTR	CAGTGTAGTAAGGCAAGTCCCTTCAAGAGTTATCGTTGATACCCCTCGTAGTGCACATTCCTTTAACGCTTCAAAATCTGTAAAGCACGCCATATCGCCGAAAGGCACACTTAATTATTAAGAGGTAATACACC
M	ATGAAGACCTTCCGCTGGAAAGTGAAACCCGGTATGGATGTGGCTTCGGTCCCTTCTGTAAGAAAGGTGCGCTTTGGTGATGGCTATTCTCAGCGAGCGCCTGCCGGGCTGAATGCCAACCTGAAAACGTACAGCGTGACGCTTTCTGTCCCCCGTGAGGAGGCCACGGTACTGGAGTCGTTTCTGGAAGAGCACGGGGGCTGGAAATCCTTTCTGTGGACGCCGCCTTATGAGTGGCGGCAGATAAAGGTGACCTGCGCAAAATGGTCGTCGCGGGTCAGTATGCTGCGTGTTGAGTTCAGCGCAGAGTTTGAACAGGTGGTGAACTGA
Trigger Factor	ATGCAAGTTTCAGTTGAAACCACTCAAGGCCTTGGCCGCCGTGTAACGATTACTATCGCTGCTGACAGCATCGAGACCGCTGTTAAAAGCGAGCTGGTCAACGTTGCGAAAAAAGTACGTATTGACGGCTTCCGCAAGGGCAAAGTGCCAATGAATATCGTTGCTCAGCGTTATGGCGCGTCTGTACGCCAGGACGTTCTGGGTGACCTGATGAGCCGTAACTTCATTGACGCCATCATTAAAGAAAAAATCAATCCGGCTGGCGCACCGACTTATGTTCCGGGCGAATACAAGCTGGGTGAAGACTTCACTTACTCTGTAGAGTTTGAAGTTTATCCGGAAGTTGAACTGCAAGGTCTGGAAGCGATCGAAGTTGAAAAACCGATCGTTGAAGTGACC…
PGK promoter	GGGTAGGGGAGGCGCTTTTCCCAAGGCAGTCTGGAGCATGCGCTTTAGCAGCCCCGCTGGGCACTTGGCGCTACACAAGTGGCCTCTGGCCTCGCACACATTCCACATCCACCGGTAGGCGCCAACCGGCTCCGTTCTTTGGTGGCCCCTTCGCGCCACCTTCTACTCCTCCCCTAGTCAGGAAGTTCCCCCCCGCCCCGCAGCTCGCGTCGTGCAGGACGTGACAAATGGAAGTAGCACGTCTCACTAGTCTCGTGCAGATGGACAGCACCGCTGAGCAATGGAAGCGGGTAGGCCTTTGGGGCAGCGGCCAATAGCAGCTTTGCTCCTTCGCTTTCTGGGCTCAGAGGCTGGGAAGGGGTGGGTCCGGGGGCGGGCTCAGGGGCGGGCTCAGGGGCG…
Timer	CGCTCCTCCAAGAACGTCATCAAGGAGTTCATGCGCTTCAAGGTGCGCATGGAGGGCACCGTGAACGGCCACGAGTTCGAGATCGAGGGCGAGGGCGAGGGCCGCCCCTACGAGGGCCACAACACCGTGAAGCTGAAGGTGACCAAGGGCGGCCCCCTGCCCTTCGCCTGGGACATCCTGTCCCCCCAGTTCCAGTACGGCTCCAAGGTGTACGTGAAGCACCCCGCCGACATCCCCGACTACAAGAAGCTGTCCTTCCCCGAGGGCTTCAAGTGGGAGCGCGTGATGAACTTCGAGGACGGCGGCGTGGCGACCGTGACCCAGGACTCCTCCCTGCAGGACGGCTGCTTCATCTACAAGGTGAAGTTCATCGGCGTGAACTTCCCCTCCGACGGCCCC…
baculovirus recombination region (lef2/ORF603)	TGCATCTTTTAATCAAATCCCAAGATGTGTATAAACCACCAAACTGCCAAAAAATGAAAACTGTCGACAAGCTCTGTCCGTTTGCTGGCAACTGCAAGGGTCTCAATCCTATTTGTAATTATTGAATAATAAAACAATTATAAATGTCAAATTTGTTTTTTATTAACGATACAAACCAAACGCAACAAGAACATTTGTAGTATTATCTATAATTGAAAACGCGTAGTTATAATCGCTGAGGTAATATTTAAAATCATTTTCAAATGATTCACAGTTAATTTGCGACAATATAATTTTATTTTCACATAAACTAGACGCCTTGTCGTCTTCTTCTTCGTATTCCTTCTCTTTTTCATTTTTCTCTTCATAAAAATTAACATAGTTATTATCGTATCCATA…
α-factor secretion signal	GAGGCTGAAGCT
variation	TGA
iRFP702	ATGGCGCGTAAGGTCGATCTCACCTCCTGCGATCGCGAGCCGATCCACATCCCCGGCAGCATTCAGCCGTGCGGCTGCCTGCTAGCCTGCGACGCGCAGGCGGTGCGGATCACGCGCATTACGGAAAATGCCGGCGCGTTCTTTGGACGCGAAACTCCGCGGGTCGGTGAGCTACTCGCCGATTACTTCGGCGAGACCGAAGCCCATGCGCTGCGCAACGCACTGGCGCAGTCCTCCGATCCAAAGCGACCGGCGCTGATCTTCGGTTGGCGCGACGGCCTGACCGGCCGCACCTTCGACATCTCGCTGCATCGCCATGACGGTACATCGATCATCGAGTTCGAGCCTGCGGCGGCCGAACAGGCCGACAATCCGCTGCGGCTGACGCGGCAGATCATC…
CEN/ARS	ATCACGTGCTATAAAAATAATTATAATTTAAATTTTTTAATATAAATATATAAATTAAAAATAGAAAGTAAAAAAAGAAATTAAAGAAAAAATAGTTTTTGTTTTCCGAAGATGTAAAAGACTCTAGGGGGATCGCCAACAAATACTACCTTTTATCTTGCTCTTCCTGCTCTCAGGTATTAATGCCGAATTGTTTCATCTTGTCTGTGTAGAAGACCACACACGAAAATCCTGTGATTTTACATTTTACTTATCGTTAATCGAATGTATATCTATTTAATCTGCTTTTCTTGTCTAATAAATATATATGTAAAGTACGCTTTTTGTTGAAATTTTTTAAACCTTTGTTTATTTTTTTTTCTTCATTCCGTAACTCTTCTACCTTCTTTATTTACTTTC…
KRAB	AGAACACTGGTTACGTTCAAGGACGTGTTTGTGGACTTTACACGTGAGGAGTGGAAATTGCTGGATACTGCGCAACAAATTGTGTATCGAAATGTCATGCTTGAGAATTACAAGAACCTCGTCAGTCTCGGATACCAGTTGACGAAACCGGATGTGATCCTTAGGCTCGAAAAGGGGGAAGAACCTTGGCTGGTA
PSmOrange	ATGGTGAGCAAGGGCGAGGAGAATAATATGGCCATCATCAAGGAGTTCATGCGCTTCAAGGTGCGCATGGAGGGCACCGTGAACGGCCACGAGTTCGAGATCGAGGGCGAGGGCGAGGGCCGCCCCTACGAGGGCTTTCAGACCGCTAAGCTGAAGGTGACCAAGGGCGGCCCCCTGCCCTTCGCCTGGGACATCCTGTCCCCTCTCTTCACCTACGGCTCCAAGGCCTACGTGAAGCACCCCGCCGACATCCCCGACTACTTCAAGCTGTCCTTCCCCGAGGGCTTCAAGTGGGAGCGCGTGATGAACTACGAGGACGGCGGCGTGGTGACCGTGACCCAGGACTCCTCACTGCAGGACGGCGAGTTCATCTACAAGGTGAAGATGCGCGGCACCAAC…
polyhedrin 3' UTR	AACACGATACATTGTTATTAGTACATTTATTAAGCGCTAGATTCTGTGCGTTGTTGATTTACAGACAATTGTTGTACGTATTTTAATAATTCATTAAATTTATAATCTTTAGGGTGGTATGTTAGAGCGAAAATCAAATGATTTTCAGCGTCTTTATATCTGAATTTAAATATTAAATCCTCAATAGATTTGTAAAATAGGTTTCGATTAGTTTCAAACAAGGGTTGTTTTTCCGAACCGATGGCTGGACTATCTAATGGATTTTCGCTCAACGCCACAAAACTTGCCAAATCTTGTAGCAGCAATCTAGCTTTGTCGATATTCGTTTGTGTTTTGTTTTGTAATAAAGGTTCGACGTCGTTCAAAATATTAT
Dronpa-Green1	ATGGTGAGTGTGATTAAACCAGACATGAAGATCAAGCTGCGTATGGAAGGCGCTGTAAATGGACACCCGTTCGCGATTGAAGGAGTTGGCCTTGGGAAGCCTTTCGAGGGAAAACAGAGTATGGACCTTAAAGTCAAAGAAGGCGGACCTCTGCCTTTCGCCTATGACATCTTGACAACTGTGTTCTGTTACGGCAACAGGGTATTCGCCAAATACCCAGAAAATATAGTAGACTATTTCAAGCAGTCGTTTCCTGAGGGCTACTCTTGGGAACGAAGCATGAATTACGAAGACGGGGGCATTTGTAACGCGACAAACGACATAACCCTGGATGGTGACTGTTATATCTATGAAATTCGATTTGATGGTGTGAACTTTCCTGCCAATGGTCCAGTTATG…
pSG5 Rep	ATGTGGAAGCCGGGCGAGGCGACGTGGGGCAACACGTGCCGCTGCAACAACGTCCACACCTGCCCGTGGTGCATGAGCCGCATCCTGGCCGTACGGGGCTCGAACGTGCAGCTCGCCGCCGACGGTCTCGCGGACGCCGGGTACGGGCTGCACCTTGGCACGAACACGTTGCGCCACTTCGAGCGCATGGCGTTCGGCACCGTCCGCAAGGGAATGCGGCACGGCCTGGTCGCGGTCTTGCACGACGGCTGGAAGGGCGCGTACGGCTCGTCCGGCCGCCGCTGGCGCACGATGCGCGACGACTTCGGGATCATCGGCTACGAGCGGGCCTTCGAGGACACCTTCGGCTGGGGCTCCGGCTGGCACCTGCACTGGCACACGCTCTGGGTCACCCGCGAG…
miniSOG	ATGGAGAAGAGCTTCGTGATCACCGACCCCCGCCTGCCCGACAACCCCATCATCTTCGCCAGCGACGGCTTCCTGGAGCTGACCGAGTACAGCAGAGAGGAGATCCTGGGCCGCAACGGCCGCTTCCTGCAGGGCCCCGAGACCGACCAGGCCACCGTGCAGAAGATCCGCGACGCCATCCGCGACCAGCGCGAGATCACCGTGCAGCTGATCAACTACACCAAGAGCGGCAAGAAGTTCTGGAACCTGCTGCACCTGCAGCCCATGCGCGACCAGAAGGGCGAGCTGCAGTACTTCATCGGCGTGCAGCTGGACGGCTAA
AKH signal sequence	ATGTACAAGCTCACAGTCTTCCTGATGTTCATCGCTTTCGTCATCATCGCTGAGGCCCAG
IgM signal sequence	ATGAAATTCAGCTGGGTCATGTTCTTCCTGATGGCAGTGGTTACAGGGGTCAATTCAGAG
mini-oriP	CAGGAAAAGGACAAGCAGCGAAAATTCACGCCCCCTTGGGAGGTGGCGGCATATGCAAAGGATAGCACTCCCACTCTACTACTGGGTATCATATGCTGACTGTATATGCATGAGGATAGCATATGCTACCCGGATACAGATTAGGATAGCATATACTACCCAGATATAGATTAGGATAGCATATGCTACCCAGATATAGATTAGGATAGCCTATGCTACCCAGATATAAATTAGGATAGCATATACTACCCAGATATAGATTAGGATAGCATATGCTACCCAGATATAGATTAGGATAGCCTATGCTACCCAGATATAGATTAGGATAGCATATGCTACCCAGATATAGATTAGGATAGCATATGCTATCCAGATATTTGGGTAGTATATGCTACCCAG…
mAmetrine	AGCAAGGGCGAGGAGCTGTTCACCGGGGTGGTGCCCATCCTGGTCGAGCTGGACGGCGACGTAAACGGCCACAAGTTCAGCGTGCGCGGCGAGGGCGAGGGCGATGCCACCAACGGCAAGCTGACCCTGAAGTTCATCTGCACCTCCGGCAAGCTGCCCGTGCCCTGGCCCACCCTCGTGACCACCCTGTCTTACGGCGTGCAGTGCTTCGCCCGCTACCCCGACCACATGAAGCAGCACGACTTCTTCAAGTCCGCCATGCCCGAAGGCTACGTCCAGGAGCGCACCATCTCCTTCAAGGACGACGGCAGCTACAGGACCCGCGCCGAGGTGAAGTTCGAGGGCGACACCCTGGTGAACCGCATCGAGCTGAAGGGCATCGACTTCAAGGAGGACGGC…
eSpCas9(1.1)	CCTCTGATCGAGACAAACGGCGAAACCGGGGAGATCGTGTGGGATAAGGGCCGGGATTTTGCCACCGTGCGGAAAGTGCTGAGCATGCCCCAAGTGAATATCGTGAAAAAGACCGAGGTGCAGACAGGCGGCTTCAGCAAAGAGTCTATCCTGCCCAAGAGGAACAGCGATAAGCTGATCGCCAGAAAGAAGGACTGGGACCCTAAGAAGTACGGCGGCTTCGACAGCCCCACCGTGGCCTATTCTGTGCTGGTGGTGGCCAAAGTGGAAAAGGGCAAGTCCAAGAAACTGAAGAGTGTGAAAGAGCTGCTGGGGATCACCATCATGGAAAGAAGCAGCTTCGAGAAGAATCCCATCGACTTTCTGGAAGCCAAGGGCTACAAAGAAGTGAAAAAGGAC…
In-Fusion homology to UPM	CTAATACGACTCACT
GRP signal sequence	ATGGCTACTACTAAGCATTTGGCTCTTGCCATCCTTGTCCTCCTTAGCATTGGTATGACCACCAGTGCAAGAACCCTCCTA
Sa gRNA scaffold	GTTTTAGTACTCTGGAAACAGAATCTACTAAAACAAGGCAAAATGCCGTGTTTATCTCGTCAACTTGTTGGCGAGA
U	ATGAAACATACTGAACTCCGTGCAGCCGTACTGGATGCACTGGAGAAGCATGACACCGGGGCGACGTTTTTTGATGGTCGCCCCGCTGTTTTTGATGAGGCGGATTTTCCGGCAGTTGCCGTTTATCTCACCGGCGCTGAATACACGGGCGAAGAGCTGGACAGCGATACCTGGCAGGCGGAGCTGCATATCGAAGTTTTCCTGCCTGCTCAGGTGCCGGATTCAGAGCTGGATGCGTGGATGGAGTCCCGGATTTATCCGGTGATGAGCGATATCCCGGCACTGTCAGATTTGATCACCAGTATGGTGGCCAGCGGCTATGACTACCGGCGCGACGATGATGCGGGCTTGTGGAGTTCAGCCGATCTGACTTATGTCATTACCTATGAAATGTGA
ileX	GGCCCCTTAGCTCAGTGGTTAGAGCAGGCGACTCATAATCGCTTGGTCGCTGGTTCAAGTCCAGCAGGGGCCACCA
Green Renilla Luciferase	ATGGCCAGCAAGGTGTACGACCCCGAGCAGCGGAAGCGGATGATCACCGGCCCTCAGTGGTGGGCTCGGTGCAAGCAGATGAACGTGCTGGACAGCTTCATCAACTACTACGACAGCGAGAAGCACGCCGAGAACGCCGTGATCTTCCTGCACGGCAACGCCACCAGCAGCTACCTGTGGCGGCACGTGGTGCCCCACATCGAGCCTGTGGCCAGATGCATCATCCCCGACCTGATCGGCATGGGCAAGAGCGGCAAGTCCGGCAACGGCAGCTACCGGCTGCTGGACCACTACAAGTACCTGACCGCTTGGTTTGAGCTGCTGAACCTGCCCAAGAAGATCATCTTCGTCGGCCACGACTGGGGCAGCGCCCTGGCCTTTCACTACGCCTACGAGCAC…
crRNA leader	TATTTCTTAATAACTAAAAATATGGTATAATACTCTTAATAAATGCAGTAATACAGGGGCTTTTCAAGACTGAAGTCTAGCTGAGACAAATAGTGCGATTACGAAATTTTTTAGACAAAAATAGTCTACGAG
In-Fusion homology to be added to GSP	AAGCTTGGCGTAATC
ZsGreen1	ATGGCCCAGTCCAAGCACGGCCTGACCAAGGAGATGACCATGAAGTACCGCATGGAGGGCTGCGTGGACGGCCACAAGTTCGTGATCACCGGCGAGGGCATCGGCTACCCCTTCAAGGGCAAGCAGGCCATCAACCTGTGCGTGGTGGAGGGCGGCCCCTTGCCCTTCGCCGAGGACATCTTGTCCGCCGCCTTCATGTACGGCAACCGCGTGTTCACCGAGTACCCCCAGGACATCGTCGACTACTTCAAGAACTCCTGCCCCGCCGGCTACACCTGGGACCGCTCCTTCCTGTTCGAGGACGGCGCCGTGTGCATCTGCAACGCCGACATCACCGTGAGCGTGGAGGAGAACTGCATGTACCACGAGTCCAAGTTCTACGGCGTGAACTTCCCCGCC…
mature peptide	GGTTATCACGGCGGTGGCAGCGGATTTGGAGGGCAGTTGCGGTCGTGGAACCCACCGAGTGAAAGTGTGGATGCAGCCCTGTTGCCCAACTTTACCCGTGGCAATGCCCGCGCAGACGATCTGGTACGCAATAACGGCTATGCCGCCAACGCCATCCAGCTGCATCAGGATCATATCGTCGGGTCTTTTTTCCGGCTCAGTCATCGCCCAAGCTGGCGCTATCTGGGCATCGGGGAGGAAGAAGCCCGTGCCTTTTCCCGCGAGGTTGAAGCGGCATGGAAAGAGTTTGCCGAGGATGACTGCTGCTGCATTGACGTTGAGCGAAAACGCACGTTTACCATGATGATTCGGGAAGGTGTGGCCATGCACGCCTTTAACGGTGAACTGTTCGTTCAGGCC…
mTagBFP2	ATGGTGTCTAAGGGCGAAGAGCTGATTAAGGAGAACATGCACATGAAGCTGTACATGGAGGGCACCGTGGACAACCATCACTTCAAGTGCACATCCGAGGGCGAAGGCAAGCCCTACGAGGGCACCCAGACCATGAGAATCAAGGTGGTCGAGGGCGGCCCTCTCCCCTTCGCCTTCGACATCCTGGCTACTAGCTTCCTCTACGGCAGCAAGACCTTCATCAACCACACCCAGGGCATCCCCGACTTCTTCAAGCAGTCCTTCCCTGAGGGCTTCACATGGGAGAGAGTCACCACATACGAAGACGGGGGCGTGCTGACCGCTACCCAGGACACCAGCCTCCAGGACGGCTGCCTCATCTACAACGTCAAGATCAGAGGGGTGAACTTCACATCCAAC…
RNAP ω	ATGGCACGCGTAACTGTTCAGGACGCTGTAGAGAAAATTGGTAACCGTTTTGACCTGGTACTGGTCGCCGCGCGTCGCGCTCGTCAGATGCAGGTAGGCGGAAAGGATCCGCTGGTACCGGAAGAAAACGATAAAACCACTGTAATCGCGCTGCGCGAAATCGAAGAAGGTCTGATCAACAACCAGATCCTCGACGTTCGCGAACGCCAGGAACAGCAAGAGCAGGAAGCCGCTGAATTACAAGCCGTTACCGCTATTGCTGAAGGTCGTCGT
3' MCS	GCGGCCGCGACTCTAGAATTCCAACTGAGCGCCGGTCGCTACCATTACCAACTTGTCTGGTGTCAAAAATAATAGGCCTACTAGTCGGCCGTACGGGCCC
CaMV poly(A) signal	GATCTGGATTTTAGTACTGGATTTTGGTTTTAGGAATTAGAAATTTTATTGATAGAAGTATTTTACAAATACAAATACATACTAAGGGTTTCTTATATGCTCAACACGTGAGCGAAACCCTATAAGAACCCTAATTCCCTTATCTGGGAACTACTCACACATTATTATGGAGAAA
chimeric intron	GTAAGTATCAAGGTTACAAGACAGGTTTAAGGAGACCAATAGAAACTGGGCTTGTCGAGACAGAGAAGACTCTTGCGTTTCTGATAGGCACCTATTGGTCTTACTGACATCCACTTTGCCTTTCTCTCCACAG
MT promoter	AATTCGTTGCAGGACAGGATGTGGTGCCCGATGTGACTAGCTCTTTGCTGCAGGCCGTCCTATCCTCTGGTTCCGATAAGAGACCCAGAACTCCGGCCCCCCACCGCCCACCGCCACCCCCATACATATGTGGTACGCAAGTAAGAGTGCCTGCGCATGCCCCATGTGCCCCACCAAGAGTTTTGCATCCCATACAAGTCCCCAAAGTGGAGAACCGAACCAATTCTTCGCGGGCAGAACAAAAGCTTCTGCACACGTCTCCACTCGAATTTGGAGCCGGCCGGCGTGTGCAAAAGAGGTGAATCGAACGAAAGACCCGTGTGTAAAGCCGCGTTTCCAAAATGTATAAAACCGAGAGCATCTGGCCAATGTGCATCAGTTGTGGTCAGCAGCAAAATC…
Nin 60	GTGGCGAGACAGCGACGAAGTATCACCGACATAATCTGCGAAAACTGCAAATACCTTCCAACGAAACGCACCAGAAATAAACCCAAGCCAATCCCAAAAGAATCTGACGTAAAAACCTTCAACTACACGGCTCACCTGTGGGATATCCGGTGGCTAAGACGTCGTGCGAGGAAAACAAGGTGA
Tn7R	TGTGGGCGGACAATAAAGTCTTAAACTGAACAAAATAGATCTAAACTATGACAATAAAGTCTTAAACTAGACAGAATAGTTGTAAACTGAAATCAGTCCAGTTATGCTGTGAAAAAGCATACTGGACTTTTGTTATGGCTAAAGCAAACTCTTCATTTTCTGAAGTGCAAATTGCCCGTCGTATTAAAGAGGGGCGTGGCCAAGGGCATGGTAAAGACTATATTC
Citrine	AGCAAGGGCGAGGAGCTGTTCACCGGGGTGGTGCCCATCCTGGTCGAGCTGGACGGCGACGTAAACGGCCACAAGTTCAGCGTGTCCGGCGAGGGCGAGGGCGATGCCACCTACGGCAAGCTGACCCTGAAGTTCATCTGCACCACCGGCAAGCTGCCCGTGCCCTGGCCCACCCTCGTGACCACCTTCGGCTACGGCCTGATGTGCTTCGCCCGCTACCCCGACCACATGAAGCAGCACGACTTCTTCAAGTCCGCCATGCCCGAAGGCTACGTCCAGGAGCGCACCATCTTCTTCAAGGACGACGGCAACTACAAGACCCGCGCCGAGGTGAAGTTCGAGGGCGACACCCTGGTGAACCGCATCGAGCTGAAGGGCATCGACTTCAAGGAGGACGGC…
his operon terminator	TCCGGCAAAAAAGGGCAAGGTGTCACCACCCTGCCCTTTTTCTTTAAAACCGAAAAGA
rho utilization site A	CGCTCTTACACATTCCAG
lac promoter	TATGTTG
PuroR	ATGACCGAGTACAAGCCCACGGTGCGCCTCGCCACCCGCGACGACGTCCCCCGGGCCGTACGCACCCTCGCCGCCGCGTTCGCCGACTACCCCGCCACGCGCCACACCGTCGACCCGGACCGCCACATCGAGCGGGTCACCGAGCTGCAAGAACTCTTCCTCACGCGCGTCGGGCTCGACATCGGCAAGGTGTGGGTCGCGGACGACGGCGCCGCGGTGGCGGTCTGGACCACGCCGGAGAGCGTCGAAGCGGGGGCGGTGTTCGCCGAGATCGGCCCGCGCATGGCCGAGTTGAGCGGTTCCCGGCTGGCCGCGCAGCAACAGATGGAAGGCCTCCTGGCGCCGCACCGGCCCAAGGAGCCCGCGTGGTTCCTGGCCACCGTCGGCGTCTCGCCCGAC…
URA3 promoter	TTCAATTCATCATTTTTTTTTTATTCTTTTTTTTGATTTCGGTTTCTTTGAAATTTTTTTGATTCGGTAATCTCCGAACAGAAGGAAGAACGAAGGAAGGAGCACAGACTTAGATTGGTATATATACGCATATGTAGTGTTGAAGAAACATGAAATTGCCCAGTATTCTTAACCCAACTGCACAGAACAAAAACCTGCAGGAAACGAAGATAAATC
p300 core	ATTTTCAAACCAGAAGAACTACGACAGGCACTGATGCCAACTTTGGAGGCACTTTACCGTCAGGATCCAGAATCCCTTCCCTTTCGTCAACCTGTGGACCCTCAGCTTTTAGGAATCCCTGATTACTTTGATATTGTGAAGAGCCCCATGGATCTTTCTACCATTAAGAGGAAGTTAGACACTGGACAGTATCAGGAGCCCTGGCAGTATGTCGATGATATTTGGCTTATGTTCAATAATGCCTGGTTATATAACCGGAAAACATCACGGGTATACAAATACTGCTCCAAGCTCTCTGAGGTCTTTGAACAAGAAATTGACCCAGTGATGCAAAGCCTTGGATACTGTTGTGGCAGAAAGTTGGAGTTCTCTCCACAGACACTGTGTTGCTACGGCAAA…
GR-LBD	ATTCAGCAGGCCACTACAGGAGTCTCACAAGAAACCTCTGAAAATCCTGGTAACAAAACAATAGTTCCTGCAACGTTACCACAACTCACCCCTACCCTGGTGTCACTGTTGGAGGTTATTGAACCTGAAGTGTTATATGCAGGATATGATAGCTCTGTTCCAGACTCAACTTGGAGGATCATGACTACGCTCAACATGTTAGGAGGGCGGCAAGTGATTGCAGCAGTGAAATGGGCAAAGGCAATACCAGGTTTCAGGAACTTACACCTGGATGACCAAATGACCCTACTGCAGTACTCCTGGATGTTTCTTATGGCATTTGCTCTGGGGTGGAGATCATATAGACAATCAAGTGCAAACCTGCTGTGTTTTGCTCCTGATCTGATTATTAATGAGCAG…
lac UV5 promoter	TTTACA
adh1 promoter	GCCCTACAACAACTAAGAAAATGGCTATCATGCGGAAGCTGGTGAGAAGAACAGCATCGGGACAAGGGAAGGAAGAACAAAGACAAAGAAAACAAAAGAAAGCAATTGAAAACAAAACAAAACAATTTTCATTCCTTCTCTTATCATTCCTTTTCTTTTCTTTTCTCTCATTCAACGCACTCCATCGTATCCGTATTCCTCTTATTTTTTCTCTTTCTCTATATCCATTTCTTTCTCTCTAGGTGTGTCCTCTCTCTCTCTTCAATTTCTCTACTCCGCATTCCAACGCATCCTTCCCCCAACCTCCCATTTCCTCCTTACGGCCCGATAGCGATCGTCTTTCCCTCGCTATCACTCGCTACCGGCCCCTCCTCTGCACCGTAACCTCCTACGTATTTA…
mVenus	AGCAAGGGCGAGGAGCTGTTCACCGGGGTGGTGCCCATCCTGGTCGAGCTGGACGGCGACGTAAACGGCCACAAGTTCAGCGTGTCCGGCGAGGGCGAGGGCGATGCCACCTACGGCAAGCTGACCCTGAAGCTGATCTGCACCACCGGCAAGCTGCCCGTGCCCTGGCCCACCCTCGTGACCACCCTGGGCTACGGCCTGCAGTGCTTCGCCCGCTACCCCGACCACATGAAGCAGCACGACTTCTTCAAGTCCGCCATGCCCGAAGGCTACGTCCAGGAGCGCACCATCTTCTTCAAGGACGACGGCAACTACAAGACCCGCGCCGAGGTGAAGTTCGAGGGCGACACCCTGGTGAACCGCATCGAGCTGAAGGGCATCGACTTCAAGGAGGACGGC…
phage Φ80 attP	TTTTGTTTTTGGGTACACAAAAGTGTACACAAAGTTGCCCACTCAAAGCTACACGCAATGTAACACTAGTTCGCAGAGTGTTATGGTTTACATCCTTGAAAGCCTGCTGGATAAGGGTTTAGCGTAACAGAACGTTTTTACGCGGAATTGTTCGTAATATGCCAAATGACAATTTAAGAAAGTGTTCTAATTTATTAGAAATTTGCACTTAAATCAAAAAGTTACGGACAATTCAACCACCAATCAATAAATTAAAGGGCACATTAAAGTACACAATATTTGTGCCCTTCTCTGTTTCTTTCCCGTTATCAGCTAGCT
In-Fusion Cloning site	GTAACTATAACGGTC
RRE	AGGAGCTTTGTTCCTTGGGTTCTTGGGAGCAGCAGGAAGCACTATGGGCGCAGCGTCAATGACGCTGACGGTACAGGCCAGACAATTATTGTCTGGTATAGTGCAGCAGCAGAACAATTTGCTGAGGGCTATTGAGGCGCAACAGCATCTGTTGCAACTCACAGTCTGGGGCATCAAGCAGCTCCAGGCAAGAATCCTGGCTGTGGAAAGATACCTAAAGGATCAACAGCTCCT
Nin 146	ATGAAAAAACTAACCTTTGAAATTCGATCTCCAGCACATCAGCAAAACGCTATTCACGCAGTACAGCAAATCCTTCCAGACCCAACCAAACCAATCGTAGTAACCATTCAGGAACGCAACCGCAGCTTAGACCAAAACAGGAAGCTATGGGCCTGCTTAGGTGACGTCTCTCGTCAGGTTGAATGGCATGGTCGCTGGCTGGATGCAGAAAGCTGGAAGTGTGTGTTTACCGCAGCATTAAAGCAGCAGGATGTTGTTCCTAACCTTGCCGGGAATGGCTTTGTGGTAATAGGCCAGTCAACCAGCAGGATGCGTGTAGGCGAATTTGCGGAGCTATTAGAGCTTATACAGGCATTCGGTACAGAGCGTGGCGTTAAGTGGTCAGACGAAGCGAGACTG…
TEE	ATGAATCACAAAGTG
NOS promoter	GAACCGCAACGTTGAAGGAGCCACTCAGCCGCGGGTTTCTGGAGTTTAATGAGCTAAGCACATACGTCAGAAACCATTATTGCGCGTTCAAAAGTCGCCTAAGGTCACTATCAGCTAGCAAATATTTCTTGTCAAAAATGCTCCACTGACGTACCATAAATTCCCCTCGGTATCCAATTAGAGTCTCATATTCACTCTCAATCCAAATAATCTGCA
lom	ATGCGTAATGTGTGTATTGCCGTTGCTGTCTTTGCCGCACTTGCGGTGACAGTCACTCCGGCCCGTGCGGAAGGTGGACATGGTACGTTTACGGTGGGCTATTTTCAAGTGAAACCGGGTACATTGCCGTCGTTGTCGGGCGGGGATACCGGTGTGAGTCATCTGAAAGGGATTAACGTGAAGTACCGTTATGAGCTGACGGACAGTGTGGGGGTGATGGCTTCCCTGGGGTTCGCCGCGTCGAAAAAGAGCAGCACAGTGATGACCGGGGAGGATACGTTTCACTATGAGAGCCTGCGTGGACGTTATGTGAGCGTGATGGCCGGACCGGTTTTACAAATCAGTAAGCAGGTCAGTGCGTACGCCATGGCCGGAGTGGCTCACAGTCGGTGGTCCGGC…
PKA site	CGTCGTGCATCTGTT
nu3	ATGGACGCAACCCGCCAGATGTTTGCGCAGAAGGTGTCGGCATATACCGGCCTGTCCGTGCAGGTTGTGCTGGATACCGAGGCTGCAGTGTACAGCGGTCAGGAGGCCATTGATGCCGGACTGGCTGATGAACTTGTTAACAGCACCGATGCGATCACCGTCATGCGTGATGCACTGGATGCACGTAAATCCCGTCTCTCAGGAGGGCGAATGACCAAAGAGACTCAATCAACAACTGTTTCAGCCACTGCTTCGCAGGCTGACGTTACTGACGTGGTGCCAGCGACGGAGGGCGAGAACGCCAGCGCGGCGCAGCCGGACGTGAACGCGCAGATCACCGCAGCGGTTGCGGCAGAAAACAGCCGCATTATGGGGATCCTCAACTGTGAGGAGGCTCAC…
clonal barcode	NNNNNNNNNNNNNNNNNN
TurboFP602	ATGGTGGGTGAGGATAGCGAGCTGATCACCGAGAACATGCACATGAAACTGTACATGGAGGGCACCGTGAACAACCACCACTTCAAGTGCACATCCGAGGGCGAAGGCAAGCCCTACGAGGGCACCCAGACCATGAAGATCAAGGTGGTCGAGGGCGGCCCTCTCCCCTTCGCCTTCGACATCCTGGCTACCAGCTTCATGTACGGCAGCAAAGCCTTCATCAACCACACCCAGGGCATCCCCGACTTCTTTAAGCAGTCCTTCCCTGAGGGCTTCACATGGGAGAGAATCACCACATACGAAGACGGGGGCGTGCTGACCGCTACCCAGGACACCAGCCTCCAGAACGGCTGCCTCATCTACAACGTCAAGATCAACGGGGTGAACTTCCCATCCAAC…
Eco47I/T7	ATCTTGCTGAAAAACTCGAGCCATCCGGAAGATCTGGCGGCCGCTCTCCCTATAGTGAGTCGTATTACGCCGGATGGATATGGTGTTCAGGCACAAGTGTTAAAGCAGTTGATTTTATTCACTATGATGAAAAAAACAATGAATGGAACCTGCTCCAAGTTAAAAATAGAGATAATACCGAAAACTCATCGAGTAGTAAGATTAGAGATAATACAACAATAAAAAAATGGTTTAGAACTTACTCACAGCGTGATGCTACTAATTGGGACAATTTTCCAGATGAAGTATCATCTAAGAATTTAAATGAAGAAGACTTCAGAGCTTTTGTTAAAAATTATTTGGCAAAAATAATATAA
rhaB promoter	CACCACAATTCAGCAAATTGTGAACATCATCACGTTCATCTTTCCCTGGTTGCCAATGGCCCATTTTCCTGTCAGTAACGAGAAGGTCGCGAATTCAGGCGCTTTTTAGACTGGTCGTA
HcRed1	ATGGTGAGCGGCCTGCTGAAGGAGAGTATGCGCATCAAGATGTACATGGAGGGCACCGTGAACGGCCACTACTTCAAGTGCGAGGGCGAGGGCGACGGCAACCCCTTCGCCGGCACCCAGAGCATGAGAATCCACGTGACCGAGGGCGCCCCCCTGCCCTTCGCCTTCGACATCCTGGCCCCCTGCTGCGAGTACGGCAGCAGGACCTTCGTGCACCACACCGCCGAGATCCCCGACTTCTTCAAGCAGAGCTTCCCCGAGGGCTTCACCTGGGAGAGAACCACCACCTACGAGGACGGCGGCATCCTGACCGCCCACCAGGACACCAGCCTGGAGGGCAACTGCCTGATCTACAAGGTGAAGGTGCACGGCACCAACTTCCCCGCCGACGGCCCCGTG…
furin cleavage site	AGAAACCGTCAGAAGAGA
Amp	ATGAGTATTCAACATTTCCGTGTCGCCCTTATTCCCTTTTTTGCGGCATTTTGCCTTCCTGTTTTTGCTCACCCAGAAACGCTGGTGAAAGTAAAAGATGCTGAAGATCAGTTGGGTGCACGAGTGGGTTACATCGAACTGGATCTCAACAGCGGTAAGATCCTTGAGAGTTTTCGCCCCGAAGAACGTTTTCCAATGATGAGCACTTTTAAAGTTCTGCTATGTGGCGCGGTATTATCCCGTATTGACGCCGGGCAAGAGCAACTCGGTCGCCGCATACACTATTCTCAGAATGACTTGGTTGAGTACTCACCAGTCACAGAAAAGCATCTTACGGATGGCATGACAGTAAGAGAATTATGCAGTGCTGCCATAACCATGAGTGATAACACTGCGGCC…
LEU2 promoter	AACTGTGGGAATACTCAGGTATCGTAAGATGCAAGAGTTCGAATCTCTTAGCAACCATTATTTTTTTCCTCAACATAACGAGAACACACAGGGGCGCTATCGCACAGAATCAAATTCGATGACTGGAAATTTTTTGTTAATTTCAGAGGTCGCCTGACGCATATACCTTTTTCAACTGAAAAATTGGGAGAAAAAGGAAAGGTGAGAGCGCCGGAACCGGCTTTTCATATAGAATAGAGAAGCGTTCATGACTAAATGCTTGCATCACAATACTTGAAGTTGACAATATTATTTAAGGACCTATTGTTTTTTCCAATAGGTGGTTAGCAATCGTCTTACTTTCTAACTTTTCTTACCTTTTACATTTCAGCAATATATATATATATATTTCAAGGATAT…
incC,korABFG operon	TTGACGTGCGAGAAATGTTTAGCTAAACTTCTCTCATGTGCTGGCGGCTGTCACCGCTATGTTCAACCAAGGCGCGGAGCAAATTATGGGTGTTATCCATGAAGAAACGGCTTACCGAAAGCCAGTTCCAGGAGGCGATCCAGGGGCTGGAAGTGGGGCAGCAGACCATCGAGATAGCGCGGGGCGTCTTAGTCGATGGGAAGCCACAGGCGACGTTCGCAACGTCGCTGGGACTGACCAGGGGCGCAGTGTCGCAAGCGGTGCATCGCGTGTGGGCCGCGTTCGAGGACAAGAACTTGCCCGAGGGGTACGCGCGGGTAACGGCGGTTCTGCCGGAACATCAGGCGTACATCGTCCGGAAGTGGGAAGCGGACGCCAAGAAAAAACAGGAAACCAAAC…
hmMiCy1	ATGGTGTCCTACTCCAAGCAGGGCATCGCCCAGGAGATGCGCACCAAGTACCGCATGGAGGGCAGCGTGAACGGCCACGAGTTCACCATCGAGGGCGTGGGCACCGGCAACCCCTACGAGGGCAAGCAGACCTCCGAGCTGGTGATCATCAAGCCCAAGGGCAAGCCCCTGCCCTTCTCCTTCGACATCCTGTCCACCGTGTTCCAGTACGGCAACAGGTGCTTCACCAAGTACCCCGCCGACATGCCCGACTACTTCAAGCAGGCCTTCCCCGACGGCATGTCCTACGAGAGGTCCTTCCTGTTCGAGGACGGCGGCGTGGCCACCGCCAGCTGGAGCATCCGCCTGGAGGGCAACTGCTTCATCCACAACTCCATCTACCACGGCACCAACTTCCCC…
gRNA scaffold (3' portion)	AAGTTAAAATAAGGCTAGTCCGTTATCAACTTGAAAAAGTGGCACCGAGTCGGTGC
M13 gene IV	ATGAAATTGTTAAATGTAATTAATTTTGTTTTCTTGATGTTTGTTTCATCATCTTCTTTTGCTCAGGTAATTGAAATGAATAATTCGCCTCTGCGCGATTTTGTAACTTGGTATTCAAAGCAATCAGGCGAATCCGTTATTGTTTCTCCCGATGTAAAAGGTACTGTTACTGTATATTCATCTGACGTTAAACCTGAAAATCTACGCAATTTCTTTATTTCTGTTTTACGTGCAAATAATTTTGATATGGTAGGTTCTAACCCTTCCATTATTCAGAAGTATAATCCAAACAATCAGGATTATATTGATGAATTGCCATCATCTGATAATCAGGAATATGATGATAATTCCGCTCCTTCTGGTGGTTTCTTTGTTCCGCAAAATGATAATGTTACTCAA…
HSV TK promoter	AAATGAGTCTTCGGACCTCGCGGGGGCCGCTTAAGCGGTGGTTAGGGTTTGTCTGACGCGGGGGGAGGGGGAAGGAACGAAACACTCTCATTCGGAGGCGGCTCGGGGTTTGGTCTTGGTGGCCACGGGCACGCAGAAGAGCGCCGCGATCCTCTTAAGCACCCCCCCGCCCTCCGTGGAGGCGGGGGTTTGGTCGGCGGGTGGTAACTGGCGGGCCGCTGACTCGGGCGGGTCGCGCGCCCCAGAGTGTGACCTTTTCGGTCTGCTCGCAGACCCCCGGGCGGCGCCGCCGCGGCGGCGACGGGCTCGCTGGGTCCTAGGCTCCATGGGGACCGTATACGTGGACAGGCTCTGGAGCATCCGCACGACTGCGGTGATATTACCGGAGACCTTCTGCGG…
CBG68luc	ATGGTGAAACGCGAAAAGAACGTGATCTACGGCCCAGAACCACTGCATCCACTGGAAGACCTCACCGCTGGTGAGATGCTCTTCCGAGCACTGCGTAAACATAGTCACCTCCCTCAAGCACTCGTGGACGTCGTGGGAGACGAGAGCCTCTCCTACAAAGAATTTTTCGAAGCTACTGTGCTGTTGGCCCAAAGCCTCCATAATTGTGGGTACAAAATGAACGATGTGGTGAGCATTTGTGCTGAGAATAACACTCGCTTCTTTATTCCTGTAATCGCTGCTTGGTACATCGGCATGATTGTCGCCCCTGTGAATGAATCTTACATCCCAGATGAGCTGTGTAAGGTTATGGGTATTAGCAAACCTCAAATCGTCTTTACTACCAAAAACATCTTGAAT…
virB3	ATGGCTGATCGTTTGGAAGAATCGACCCTTTACCTCGCAGCCACACGGCCCGCATTGTTTCTTGGGGTGCCACTGACATTGGCAGGGTTATTCATGATGTTCGCCGGCTTTGTCATCGTTATCGTTCAGAACCCGCTCTACGAAGTCGTTCTCGTGCCGTTATGGTTTGCAGCCCGGCTCATCGTGGAGCGAGACTACAATGCGGCGAGCGTCGTCCTGCTATTTTTGCGGACCGCGGGAAGAAGCATTGATAGTGCAGTTTGGGGGGGCGCTACTGTTAGCCCAAATCCAATTAGGGTTCCCCCACGAGGGAGAGGAATGGTGTGA
AmCyan1	ATGGCCCTGTCCAACAAGTTCATCGGCGACGACATGAAGATGACCTACCACATGGACGGCTGCGTGAACGGCCACTACTTCACCGTGAAGGGCGAGGGCAGCGGCAAGCCCTACGAGGGCACCCAGACCTCCACCTTCAAGGTGACCATGGCCAACGGCGGCCCCCTGGCCTTCTCCTTCGACATCCTGTCCACCGTGTTCATGTACGGCAACCGCTGCTTCACCGCCTACCCCACCAGCATGCCCGACTACTTCAAGCAGGCCTTCCCCGACGGCATGTCCTACGAGAGAACCTTCACCTACGAGGACGGCGGCGTGGCCACCGCCAGCTGGGAGATCAGCCTGAAGGGCAACTGCTTCGAGCACAAGTCCACCTTCCACGGCGTGAACTTCCCCGCC…
PpADE2 HC promoter	CTTCCAAACTCTC
M13 gene IX	ATGAGTGTTTTAGTGTATTCTTTTGCCTCTTTCGTTTTAGGTTGGTGCCTTCGTAGTGGCATTACGTATTTTACCCGTTTAATGGAAACTTCCTCATGA
Kohinoor	ATGAGTGTGATTAAACCAGACATGAAGATCAAGCTGCGTATGGAAGGCGCTGTAAATGGACACCCGTTCGCGATTGAAGGAGTTGGCCTTGGGAAGCCTTTCGAGGGAAAACAGAGTATGGACCTTAAAGTCAAAGAAGGCGGACCTCTGCCTTTCGCCTATGACATCTTGACAATGGCCTTCTGTTACGGCAACAGGGTATTCGCCAAATACCCAGAAAATATAGTAGATTATTTCAAGCAGTCGTTTCCTGAGGGCTACTCTTGGGAACGAAGCATGATTTACGAAGACGGGGGCATTTGTATCGCGACAAACGACATAACCCTGGATGGTGACTGTTATATCTATGAAATTCGATTTGATGGTGTGAACTTTCCTGCCAATGGTCCAGTTATGCAG…
Fast-FT	ATGGTGAGCAAGGGCGAGGAGGATAACATGGCCATCATCAAAGAGTTCATGCGTTTCAAAGTGCACGTGGAGGGTTCCGTGAACGGCCACGAGTTCGAGATCGAGGGCGAGGGCAAGGGCCGCCCCTACGAGGGCACCCAGACCGCCAAGCTGAAGGTGACCAAGGGTGGCCCCCTGCCCTTCGCCTGGGACATCCTGTCCCCTCAGTTCATGTACGGCTCCAGGGCCTACGTGAAGCATCCCGCCGACATCCCCGACTACTGGAAGCTGTCCTTCCCCGAGGGCTTCAAGTGGGAGCGCGTGATGAACTTCGAGGACGGCGGCGTGGTGACCGTGACCCAGGACTCCTCCCTGCAGGACGGCGAGTTCATCTACAAGGTGAAGCTGCGCGGAACTAAC…
hmKeima8.5	AGCGTGATCGCCGAGCACATGACCTACAAGGTGTACATGAGCGGCACCGTGAACGGCCACTACTTCGAGGTGGAGGGCGACGGCGAGGGCAAGCCCTACGAGGGCGAGCAGACCGTGAAGCTGACCGTGACCAAGGGTGGCCCCCTGCCCTTCGCCTGGCACATCCTGAGCCCCCAGCTCCAGTACGGCAGCATCCCCTTCACCAAGTACCCCGCCGACATCCCCGACTACTTCAAGCAGAGCTTCCCCGAGGGCTACACCTGGGTGCGCAGCATGAACTTCGAGGACGGCGCCGTGTGCACCGTGAGCAACGACAGCAGCATCCGCGGCAACTGCTTCATCTACAACGTGAAGATCAGCGGCGAGAACTTCCCCCCCAACGGCCCCGTGATGCAGAAG…
SV40 enhancer	GCGGAGAATGGGCGGAACTGGGCGGAGTTAGGGGCGGGATGGGCGGAGTTAGGGGCGGGACTATGGTTGCTGACTAATTGAGATGCATGCTTTGCATACTTCTGCCTGCTGGGGAGCCTGGGGACTTTCCACACCTGGTTGCTGACTAATTGAGATGCATGCTTTGCATACTTCTGCCTGCTGGGGAGCCTGGGGACTTTCCACACCCTAACTGACACACATTCCACAGC
HIV-1 RRE	AGGAGCTTTGTTCCTTGGGTTCTTGGGAGCAGCAGGAAGCACTATGGGCGCAGCGTCAATGACGCTGACGGTACAGGCCAGACAATTATTGTCTGGTATAGTGCAGCAGCAGAACAATTTGCTGAGGGCTATTGAGGCGCAACAGCATCTGTTGCAACTCACAGTCTGGGGCATCAAGCAGCTCCAGGCAAGAATCCTGGCTGTGGAAAGATACCTAAAGGATCAACAGCTCCT
TurboYFP	ATGAGCAGCGGCGCCCTGCTGTTCCACGGCAAGATCCCCTACGTGGTGGAGATGGAGGGCAATGTGGATGGCCACACCTTCAGCATCCGCGGCAAGGGCTACGGCGATGCCAGCGTGGGCAAGGTGGATGCCCAGTTCATCTGCACCACCGGCGATGTGCCCGTGCCCTGGAGCACCCTGGTGACCACCCTGACCTACGGCGCCCAGTGCTTCGCCAAGTACGGCCCCGAGCTGAAGGATTTCTACAAGAGCTGCATGCCCGATGGCTACGTGCAGGAGCGCACCATCACCTTCGAGGGCGATGGCAATTTCAAGACCCGCGCCGAGGTGACCTTCGAGAATGGCAGCGTGTACAATCGCGTGAAGCTGAATGGCCAGGGCTTCAAGAAGGATGGCCAC…
mCarmine	ATGGTGTCTAAGGGCGAAGAGCTGATTAAGGAGAACATGCACATGAAGCTGTACATGGAGGGCACCGTGAACAACCACCACTTCAAGTGCACATCCGAGGGCGAAGGCAAGCCCTACGAGGGCACCCAGACCCAGAGAATCAAGGTGGTCGAGGGCGGCCCTCTCCCCTTCGCCTTCGACATCCTGGCTACCAGCTTCATGTACGGCAGCAAGACCTTCATCAACCACACCCAGGGCATCCCCGATTTCTTTAAGCAGTCCTTCCCTGAGGGCTTCACATGGGAGAGAGTCACCACATACGAAGACGGGGGCGTGCTGAAGGTGAAACAGGACACCAGCCTCCAGGACGGCTGCCTCATCTACAACGTCAAGATCAGAGGGGTGAACTTCCCATCCAAC…
attB	CTCGAAGCCGCGGTGCGGGTGCCAGGGCGTGCCCTTGGGCTCCCCGGGCGCGTACTCCACCTCACCCATC
bacterial terminator	ATTTCAGATAAAAAAAATCCTTAGCTTTCGCTAAGGATGATTTC
Fi	ATGACGAAAGATGAACTGATTGCCCGTCTCCGCTCGCTGGGTGAACAACTGAACCGTGATGTCAGCCTGACGGGGACGAAAGAAGAACTGGCGCTCCGTGTGGCAGAGCTGAAAGAGGAGCTTGATGACACGGATGAAACTGCCGGTCAGGACACCCCTCTCAGCCGGGAAAATGTGCTGACCGGACATGAAAATGAGGTGGGATCAGCGCAGCCGGATACCGTGATTCTGGATACGTCTGAACTGGTCACGGTCGTGGCACTGGTGAAGCTGCATACTGATGCACTTCACGCCACGCGGGATGAACCTGTGGCATTTGTGCTGCCGGGAACGGCGTTTCGTGTCTCTGCCGGTGTGGCAGCCGAAATGACAGAGCGCGGCCTGGCCAGAATGCAATAA
dCas9	CGGGGCAAGAGCGACAACGTGCCCTCCGAAGAGGTCGTGAAGAAGATGAAGAACTACTGGCGGCAGCTGCTGAACGCCAAGCTGATTACCCAGAGAAAGTTCGACAATCTGACCAAGGCCGAGAGAGGCGGCCTGAGCGAACTGGATAAGGCCGGCTTCATCAAGAGACAGCTGGTGGAAACCCGGCAGATCACAAAGCACGTGGCACAGATCCTGGACTCCCGGATGAACACTAAGTACGACGAGAATGACAAGCTGATCCGGGAAGTGAAAGTGATCACCCTGAAGTCCAAGCTGGTGTCCGATTTCCGGAAGGATTTCCAGTTTTACAAAGTGCGCGAGATCAACAACTACCACCACGCCCACGACGCCTACCTGAACGCCGTCGTGGGAACCGCC…
Z	ATGGCCATAAAAGGTCTTGAGCAGGCCGTTGAAAACCTCAGCCGTATCAGCAAAACGGCGGTGCCTGGTGCCGCCGCAATGGCCATTAACCGCGTTGCTTCATCCGCGATATCGCAGTCGGCGTCACAGGTTGCCCGTGAGACAAAGGTACGCCGGAAACTGGTAAAGGAAAGGGCCAGGCTGAAAAGGGCCACGGTCAAAAATCCGCAGGCCAGAATCAAAGTTAACCGGGGGGATTTGCCCGTAATCAAGCTGGGTAATGCGCGGGTTGTCCTTTCGCGCCGCAGGCGTCGTAAAAAGGGGCAGCGTTCATCCCTGAAAGGTGGCGGCAGCGTGCTTGTGGTGGGTAACCGTCGTATTCCCGGCGCGTTTATTCAGCAACTGAAAAATGGCCGGTGG…
Mxe GyrA intein	TGCATCACGGGAGATGCACTAGTTGCCCTACCCGAGGGCGAGTCGGTACGCATCGCCGACATCGTGCCGGGTGCGCGGCCCAACAGTGACAACGCCATCGACCTGAAAGTCCTTGACCGGCATGGCAATCCCGTGCTCGCCGACCGGCTGTTCCACTCCGGCGAGCATCCGGTGTACACGGTGCGTACGGTCGAAGGTCTGCGTGTGACGGGCACCGCGAACCACCCGTTGTTGTGTTTGGTCGACGTCGCCGGGGTGCCGACCCTGCTGTGGAAGCTGATCGACGAAATCAAGCCGGGCGATTACGCGGTGATTCAACGCAGCGCATTCAGCGTCGACTGTGCAGGTTTTGCCCGCGGGAAACCCGAATTTGCGCCCACAACCTACACAGTCGGCGTC…
supF	TCACTTTCAAAAGTCCGAAA
M13 gene VII	ATGGAGCAGGTCGCGGATTTCGACACAATTTATCAGGCGATGATACAAATCTCCGTTGTACTTTGTTTCGCGCTTGGTATAATCGCTGGGGGTCAAAGATGA
chicken β-actin promoter	TCGAGGTGAGCCCCACGTTCTGCTTCACTCTCCCCATCTCCCCCCCCTCCCCACCCCCAATTTTGTATTTATTTATTTTTTAATTATTTTGTGCAGCGATGGGGGCGGGGGGGGGGGGGGGGCGCGCGCCAGGCGGGGCGGGGCGGGGCGAGGGGCGGGGCGGGGCGAGGCGGAGAGGTGCGGCGGCAGCCAATCAGAGCGGCGCGCTCCGAAAGTTTCCTTTTATGGCGAGGCGGCGGCGGCGGCGGCCCTATAAAAAGCGAAGCGCGCGGCGGGCG
mEos3.2	ATGAGTGCGATTAAGCCAGACATGAAGATCAAACTCCGTATGGAAGGCAACGTAAACGGGCACCACTTTGTGATCGACGGAGATGGTACAGGCAAGCCTTTTGAGGGAAAACAGAGTATGGATCTTGAAGTCAAAGAGGGCGGACCTCTGCCTTTTGCCTTTGATATCCTGACCACTGCATTCCATTACGGCAACAGGGTATTCGCCAAATATCCAGACAACATACAAGACTATTTTAAGCAGTCGTTTCCTAAGGGGTATTCGTGGGAACGAAGCTTGACTTTCGAAGACGGGGGCATTTGCAACGCCAGAAACGACATAACAATGGAAGGGGACACTTTCTATAATAAAGTTCGATTTTATGGTACCAACTTTCCCGCCAATGGTCCAGTTATGCAG…
AurR	ATGGCAAACCCTTTTTCGAGATGGTTTCTATCAGAGAGACCTCCAAACTGCCATGTAGCCGATTTAGAAACAAGTTTAGATCCCCATCAAACGTTGTTGAAGGTGCAAAAATACAAACCCGCTTTAAGCGACTGGGTGCATTACATCTTCTTGGGATCCATCATGCTGTTTGTGTTCATTACTAATCCCGCACCTTGGATCTTCAAGATCCTTTTTTATTGTTTCTTGGGCACTTTATTCATCATTCCAGCTACGTCACAGTTTTTCTTCAATGCCTTGCCCATCCTAACATGGGTGGCGCTGTATTTCACTTCATCGTACTTTCCAGATGACCGCAGGCCTCCTATTACTGTCAAAGTGTTACCAGCGGTGGAAACAATTTTATACGGCGACAATTTA…
HisG epitope	CATCATCATCATCATCATGGT
kfrA operon	TTGCGCTGATAAGGTAGGTAAGAGTATTATTATTCTTACCAATTACCGGAGCCAACATGGAACTGAACAAAGAGACGCGCGACCGCATTTTTGCGGCTGCGGACGAGCTGTTCGAGCAAGGCGACCGGGAGAACTTCCCGACCGTGGATGCAGTGCGTAAGGCCGCCCGCGTCAACATGAACGACGCCAGCGCCGGCATGCGCGAATGGCGACGCCAGCGCACGGCGCAGGCCGCCCCGCTGGCAGTCCAGGTGCCGGACGCGGTGCAGCAGGCCGGCAACCAGGCCGTGGCCGCCCTCTGGCAAGCCGCCCAGGCCCTTGCCAATGAATCGTTGCAGGCAGCGCAAGCCGGCTGGGATCGTGAGCGCAACGAGTTGGAAGCCGTGCGCGGGGAGCTGG…
Cas9 VRER	TCTACCAAGGAGGTGCTAGACGCGACACTGATTCACCAATCCATCACGGGATTATATGAAACTCGGATAGATTTGTCACAGCTTGGGGGTGAC
ZsYellow1	ATGGCCCACAGCAAGCACGGCCTGAAGGAGGAGATGACCATGAAGTACCACATGGAGGGCTGCGTGAACGGCCACAAGTTCGTGATCACCGGCGAGGGCATCGGCTACCCCTTCAAGGGCAAGCAGACCATCAACCTGTGCGTGATCGAGGGCGGCCCCCTGCCCTTCAGCGAGGACATCCTGAGCGCCGGCTTCAAGTACGGCGACCGGATCTTCACCGAGTACCCCCAGGACATCGTGGACTACTTCAAGAACAGCTGCCCCGCCGGCTACACCTGGGGCCGGAGCTTCCTGTTCGAGGACGGCGCCGTGTGCATCTGTAACGTGGACATCACCGTGAGCGTGAAGGAGAACTGCATCTACCACAAGAGCATCTTCAACGGCGTGAACTTCCCCGCC…
T7 tag	ATGGCTAGCATGACTGGTGGACAGCAAATGGGT
cp173Venus	ATGGACGGCGGCGTGCAGCTCGCCGACCACTACCAGCAGAACACCCCCATCGGCGACGGCCCCGTGCTGCTGCCCGACAACCACTACCTGAGCTACCAGTCCGCCCTGAGCAAAGACCCCAACGAGAAGCGCGATCACATGGTCCTGCTGGAGTTCGTGACCGCCGCCGGGATCACTCTCGGCATGGACGAGCTGTACAAGGGTGGCAGCGGTGGCATGGTGAGCAAGGGCGAGGAGCTGTTCACCGGGGTGGTGCCCATCCTGGTCGAGCTGGACGGCGACGTAAACGGCCACAAGTTCAGCGTGTCCGGCGAGGGCGAGGGCGATGCCACCTACGGCAAGCTGACCCTGAAGCTGATCTGCACCACCGGCAAGCTGCCCGTGCCCTGGCCCACCCTC…
MS2-N55K	GCTTCAAACTTTACTCAGTTCGTGCTCGTGGACAATGGTGGGACAGGGGATGTGACAGTGGCTCCTTCTAATTTCGCTAATGGGGTGGCAGAGTGGATCAGCTCCAACTCACGGAGCCAGGCCTACAAGGTGACATGCAGCGTCAGGCAGTCTAGTGCCCAGAAGAGAAAGTATACCATCAAGGTGGAGGTCCCCAAAGTGGCTACCCAGACAGTGGGCGGAGTCGAACTGCCTGTCGCCGCTTGGAGGTCCTACCTGAACATGGAGCTCACTATCCCAATTTTCGCTACCAATTCTGACTGTGAACTCATCGTGAAGGCAATGCAGGGGCTCCTCAAAGACGGTAATCCTATCCCTTCCGCCATCGCCGCTAACTCAGGTATCTAC
exo	ATGACACCGGACATTATCCTGCAGCGTACCGGGATCGATGTGAGAGCTGTCGAACAGGGGGATGATGCGTGGCACAAATTACGGCTCGGCGTCATCACCGCTTCAGAAGTTCACAACGTGATAGCAAAACCCCGCTCCGGAAAGAAGTGGCCTGACATGAAAATGTCCTACTTCCACACCCTGCTTGCTGAGGTTTGCACCGGTGTGGCTCCGGAAGTTAACGCTAAAGCACTGGCCTGGGGAAAACAGTACGAGAACGACGCCAGAACCCTGTTTGAATTCACTTCCGGCGTGAATGTTACTGAATCCCCGATCATCTATCGCGACGAAAGTATGCGTACCGCCTGCTCTCCCGATGGTTTATGCAGTGACGGCAACGGCCTTGAACTGAAATGCCCG…
CYC1 terminator	TCATGTAATTAGTTATGTCACGCTTACATTCACGCCCTCCCCCCACATCCGCTCTAACCGAAAAGGAAGGAGTTAGACAACCTGAAGTCTAGGTCCCTATTTATTTTTTTATAGTTATGTTAGTATTAAGAACGTTATTTATATTTCAAATTTTTCTTTTTTTTCTGTACAGACGCGTGTACGCATGTAACATTATACTGAAAACCTTGCTTGAGAAGGTTTTGGGACGCTCGAAGGCTTTAATTTGC
GFP T2	GGAGCGCACCATCTTCTTCA
GFP	AGCAAAGGAGAAGAACTCTTCACTGGAGTTGTCCCAATTCTTGTTGAATTAGATGGTGATGTTAACGGCCACAAGTTCTCTGTCAGTGGAGAGGGTGAAGGTGATGCAACATACGGAAAACTTACCCTGAAGTTCATCTGCACTACTGGCAAACTGCCTGTTCCATGGCCAACACTAGTCACTACTCTGTGCTATGGTGTTCAATGCTTTTCAAGATACCCGGATCATATGAAACGGCATGACTTTTTCAAGAGTGCCATGCCCGAAGGTTATGTACAGGAAAGGACCATCTTCTTCAAAGATGACGGCAACTACAAGACACGTGCTGAAGTCAAGTTTGAAGGTGATACCCTTGTTAATAGAATCGAGTTAAAAGGTATTGACTTCAAGGAAGATGGC…
gene 10 translational enhancer	TTAACTTTA
TATA box	TATATAA
mEYFP	AGCAAGGGCGAGGAGCTGTTCACCGGGGTGGTGCCCATCCTGGTCGAGCTGGACGGCGACGTAAACGGCCACAAGTTCAGCGTGTCCGGCGAGGGCGAGGGCGATGCCACCTACGGCAAGCTGACCCTGAAGTTCATCTGCACCACCGGCAAGCTGCCCGTGCCCTGGCCCACCCTCGTGACCACCTTCGGCTACGGCCTGCAGTGCTTCGCCCGCTACCCCGACCACATGAAGCAGCACGACTTCTTCAAGTCCGCCATGCCCGAAGGCTACGTCCAGGAGCGCACCATCTTCTTCAAGGACGACGGCAACTACAAGACCCGCGCCGAGGTGAAGTTCGAGGGCGACACCCTGGTGAACCGCATCGAGCTGAAGGGCATCGACTTCAAGGAGGACGGC…
PA-GFP	AGCAAGGGCGAGGAGCTGTTCACCGGGGTGGTGCCCATCCTGGTCGAGCTGGACGGCGACGTAAACGGCCACAAGTTCAGCGTGTCCGGCGAGGGCGAGGGCGATGCCACCTACGGCAAGCTGACCCTGAAGTTCATCTGCACCACCGGCAAGCTGCCCGTGCCCTGGCCCACCCTCGTGACCACCTTCAGCTACGGCGTGCAGTGCTTCAGCCGCTACCCCGACCACATGAAGCAGCACGACTTCTTCAAGTCCGCCATGCCCGAAGGCTACGTCCAGGAGCGCACCATCTTCTTCAAGGACGACGGCAACTACAAGACCCGCGCCGAGGTGAAGTTCGAGGGCGACACCCTGGTGAACCGCATCGAGCTGAAGGGCATCGACTTCAAGGAGGACGGC…
β-globin poly(A) signal	TGAGAGACACAAAAAATTCCAACACACTATTGCAATGAAAATAAATTTCCTTTATT
IL-2 signal sequence	ATGTACAGGATGCAACTCCTGTCTTGCATTGCACTAAGTCTTGCACTTGTCACGAATTCG
int	ATGGGAAGAAGGCGAAGTCATGAGCGCCGGGATTTACCCCCTAACCTTTATATAAGAAACAATGGATATTACTGCTACAGGGACCCAAGGACGGGTAAAGAGTTTGGATTAGGCAGAGACAGGCGAATCGCAATCACTGAAGCTATACAGGCCAACATTGAGTTATTTTCAGGACACAAACACAAGCCTCTGACAGCGAGAATCAACAGTGATAATTCCGTTACGTTACATTCATGGCTTGATCGCTACGAAAAAATCCTGGCCAGCAGAGGAATCAAGCAGAAGACACTCATAAATTACATGAGCAAAATTAAAGCAATAAGGAGGGGTCTGCCTGATGCTCCACTTGAAGACATCACCACAAAAGAAATTGCGGCAATGCTCAATGGATACATAGAC…
3' DR	AGAGCTATGCTGTTTTGAATGGTCCCAAAAC
gpdA promoter	GAATTCCCTTGTATCTCTACACACAGGCTCAAATCAATAAGAAGAACGGTTCGTCTTTTTCGTTTATATCTTGCATCGTCCCAAAGCTATTGGCGGGATATTCTGTTTGCAGTTGGCTGACTTGAAGTAATCTCTGCAGATCTTTCGACACTGAAATACGTCGAGCCTGCTCCGCTTGGAAGCGGCGAGGAGCCTCGTCCTGTCACAACTACCAACATGGAGTACGATAAGGGCCAGTTCCGCCAGCTCATTAAGAGCCAGTTCATGGGCGTTGGCATGATGGCCGTCATGCATCTGTACTTCAAGTACACCAACGCTCTTCTGATCCAGTCGATCATCCGCTGAAGGCGCTTTCGAATCTGGTTAAGATCCACGTCTTCGGGAAGCCAGCGACTGGTG…
iRFP670	ATGGCGCGTAAGGTCGATCTCACCTCCTGCGATCGCGAGCCGATCCACATCCCCGGCAGCATTCAGCCGTGCGGCTGCCTGCTAGCCTGCGACGCGCAGGCGGTGCGGATCACGCGCATTACGGAAAATGCCGGCGCGTTCTTTGGACGCGAAACTCCGCGGGTCGGTGAGCTACTCGCCGATTACTTCGGCGAGACCGAAGCCCATGCGCTGCGCAACGCACTGGCGCAGTCCTCCGATCCAAAGCGACCGGCGCTGATCTTCGGTTGGCGCGACGGCCTGACCGGCCGCACCTTCGACATCTCACTGCATCGCCATGACGGTACATCGATCATCGAGTTCGAGCCTGCGGCGGCCGAACAGGCCGACAATCCGCTGCGGCTGACGCGGCAGATCATC…
GAL4 UAS	CGGAGTACTGTCCTCCGAGCGGAGTACTGTCCTCCGACTCGAGCGGAGTACTGTCCTCCGATCGGAGTACTGTCCTCCGCGAATTCCGGAGTACTGTCCTCCG
LTR (truncated)	GGGTCTCTCTGGTTAGACCAGATCTGAGCCTGGGAGCTCTCTGGCTAACTAGGGAACCCACTGCTTAAGCCTCAATAAAGCTTGCCTTGAGTGCTTCAAGTAGTGTGTGCCCGTCTGTTGTGTGACTCTGGTAACTAGAGATCCCTCAGACCCTTTTAGTCAGTGTGGAAAATCTCTAGCA
AOX1 terminator	TCAAGAGGATGTCAGAATGCCATTTGCCTGAGAGATGCAGGCTTCATTTTTGATACTTTTTTATTTGTAACCTATATAGTATAGGATTTTTTTTGTCATTTTGTTTCTTCTCGTACGAGCTTGCTCCTGATCAGCCTATCTCGCAGCTGATGAATATCTTGTGGTAGGGGTTTGGGAAAATCATTCGAGTTTGATGTTTTTCTTGGTATTTCCCACTCCTCTTCAGAGTACAGAAGATTAAGTGAGA
EYFP	AGCAAGGGCGAGGAGCTGTTCACCGGGGTGGTGCCCATCCTGGTCGAGCTGGACGGCGACGTAAACGGCCACAAGTTCAGCGTGTCCGGCGAGGGCGAGGGCGATGCCACCTACGGCAAGCTGACCCTGAAGTTCATCTGCACCACCGGCAAGCTGCCCGTGCCCTGGCCCACCCTCGTGACCACCTTCGGCTACGGCCTGCAGTGCTTCGCCCGCTACCCCGACCACATGAAGCAGCACGACTTCTTCAAGTCCGCCATGCCCGAAGGCTACGTCCAGGAGCGCACCATCTTCTTCAAGGACGACGGCAACTACAAGACCCGCGCCGAGGTGAAGTTCGAGGGCGACACCCTGGTGAACCGCATCGAGCTGAAGGGCATCGACTTCAAGGAGGACGGC…
shRNAmir insertion site	TCGAGGTAACCGGATCCTGATCAGAATTCAAGGGGCTACTTTAGGAGCAATTATCTTGTTTACTAAAACTGAATACCTTGCTATCTCTTTGATACATTTTTACAAAGCTGAATTAAAATGGTATAAATTAAATCACTTTTTTCAATTGGAAGACTAATGCGGCCGGCCATTACTCCGTCTCGTGTCTTGTTGCATATGTCTGCTGGTTTGTTTGATGTTGTTTGCGGGCGGGCCCTATAGTGAGTCGTATTACCTAGGA
E2-Crimson	ATGGATAGCACTGAGAACGTCATCAAGCCCTTCATGCGCTTCAAGGTGCACATGGAGGGCTCCGTGAACGGCCACGAGTTCGAGATCGAGGGCGTGGGCGAGGGCAAGCCCTACGAGGGCACCCAGACCGCCAAGCTGCAAGTGACCAAGGGCGGCCCCCTGCCCTTCGCCTGGGACATCCTGTCCCCCCAGTTCTTCTACGGCTCCAAGGCGTACATCAAGCACCCCGCCGACATCCCCGACTACCTCAAGCAGTCCTTCCCCGAGGGCTTCAAGTGGGAGCGCGTGATGAACTTCGAGGACGGCGGCGTGGTGACCGTGACCCAGGACTCCTCCCTGCAGGACGGCACCCTCATCTACCACGTGAAGTTCATCGGCGTGAACTTCCCCTCCGACGGC…
Cas9	GACAAGAAGTACAGCATCGGCCTGGACATCGGCACCAACTCTGTGGGCTGGGCCGTGATCACCGACGAGTACAAGGTGCCCAGCAAGAAATTCAAGGTGCTGGGCAACACCGACCGGCACAGCATCAAGAAGAACCTGATCGGAGCCCTGCTGTTCGACAGCGGCGAAACAGCCGAGGCCACCCGGCTGAAGAGAACCGCCAGAAGAAGATACACCAGACGGAAGAACCGGATCTGCTATCTGCAAGAGATCTTCAGCAACGAGATGGCCAAGGTGGACGACAGCTTCTTCCACAGACTGGAAGAGTCCTTCCTGGTGGAAGAGGATAAGAAGCACGAGCGGCACCCCATCTTCGGCAACATCGTGGACGAGGTGGCCTACCACGAGAAGTACCCCACC…
3' β-globin insulator	CATTCCTTTAATGGTCTTTTCTGGACACCACTAGGGGTCAGAAGTAGTTCATCAAACTTTCTTCCCTCCCTA
ice	GTCGTTGACGACGAC
SaCas9	AAGCGGAACTACATCCTGGGCCTGGACATCGGCATCACCAGCGTGGGCTACGGCATCATCGACTACGAGACACGGGACGTGATCGATGCCGGCGTGCGGCTGTTCAAAGAGGCCAACGTGGAAAACAACGAGGGCAGGCGGAGCAAGAGAGGCGCCAGAAGGCTGAAGCGGCGGAGGCGGCATAGAATCCAGAGAGTGAAGAAGCTGCTGTTCGACTACAACCTGCTGACCGACCACAGCGAGCTGAGCGGCATCAACCCCTACGAGGCCAGAGTGAAGGGCCTGAGCCAGAAGCTGAGCGAGGAAGAGTTCTCTGCCGCCCTGCTGCACCTGGCCAAGAGAAGAGGCGTGCACAACGTGAACGAGGTGGAAGAGGACACCGGCAACGAGCTGTCCACC…
Genenase™ I site	CCGGGTGCGGCACACTAC
dU6 promoter	GTTCGACTTGCAGCCTGAAATACGGCACGAGTAGGAAAAGCCGAGTCAAATGCCGAATGCAGAGTCTCATTACAGCACAATCAACTCAAGAAAAACTCGACACTTTTTTACCATTTGCACTTAAATCCTTTTTTATTCGTTATGTATACTTTTTTTGGTCCCTAACCAAAACAAAACCAAACTCTCTTAGTCGTGCCTCTATATTTAAAACTATCAATTTATTATAGTCAATAAATCGAACTGTGTTTTCAACAAACGAACAATAGGACACTTTGATTCTAAAGGAAATTTTGAAAATCTTAAGCAGAGGGTTCTTAAGACCATTTGCCAATTCTTATAATTCTCAACTGCTCTTTCCTGATGTTGATCATTTATATAGGTATGTTTTCCTCAATACTTC
TRE3G promoter	GAGTTTACTCCCTATCAGTGATAGAGAACGTATGAAGAGTTTACTCCCTATCAGTGATAGAGAACGTATGCAGACTTTACTCCCTATCAGTGATAGAGAACGTATAAGGAGTTTACTCCCTATCAGTGATAGAGAACGTATGACCAGTTTACTCCCTATCAGTGATAGAGAACGTATCTACAGTTTACTCCCTATCAGTGATAGAGAACGTATATCCAGTTTACTCCCTATCAGTGATAGAGAACGTATAAGCTTTAGGCGTGTACGGTGGGCGCCTATAAAAGCAGAGCTCGTTTAGTGAACCGTCAGATCGCCTGGAGCAATTCCACAACACTTTTGTCTTATACCAACTTTCCGTACCACTTCCTACCCTCGTAAA
R6K γ ori	GATCTGAAGATCAGCAGTTCAACCTGTTGATAGTACGTACTAAGCTCTCATGTTTCACGTACTAAGCTCTCATGTTTAACGTACTAAGCTCTCATGTTTAACGAACTAAACCCTCATGGCTAACGTACTAAGCTCTCATGGCTAACGTACTAAGCTCTCATGTTTCACGTACTAAGCTCTCATGTTTGAACAATAAAATTAATATAAATCAGCAACTTAAATAGCCTCTAAGGTTTTAAGTTTTATAAGAAAAAAAAGAATATATAAGGCTTTTAAAGCTTTTAAGGTTTAACGGTTGTGGACAACAAGCCAGGGATGTAACGCACTGAGAAGCCCTTAGAGCCTCTCAAAGCAATTTTGAGTGACACAGGAACACTTAACGGCTGACA
white linker sequence	CCGAATCGCGCGGAACTAACGACAGTCGCTCCAAGGTCGTCGAACAAAAGGTGAATGTGTTGCGGAGAGCGGGTGGGAGACAGCGAAAGAGCAACTACGAAACGTGGTGTGGTGGAGGTGAATTATGAAGAGGGCGCGCGATTTGAAAAGTATGTATATAAAAAATATATCCCGGTGTTTTATGTAGCGATAAACGAGTTTTTGATGTAAGGTATGCAGGTGTGTAAGTCTTTTGGTTAGAAGACAAATCCAAAGTCTACTTGTGGGGATGTTCGAAGGGGAAATACTTGTATTCTATAGGTCATATCTTGTTTTTATTGGCACAAATATAATTACATTAGCTTTTTGAGGGGGCAATAAACAGTAAACACGATGGTAATAATGGTAAAAAAAAAAACA…
EF-1α exon	CCGTCGTGAAAACTACCCCTAAAAGCCAAA
NmCas9	GCTGCCTTCAAACCTAATTCAATCAACTACATCCTCGGCCTCGATATCGGCATCGCATCCGTCGGCTGGGCGATGGTAGAAATTGACGAAGAAGAAAACCCCATCCGCCTGATTGATTTGGGCGTGCGCGTATTTGAGCGTGCCGAAGTACCGAAAACAGGCGACTCCCTTGCCATGGCAAGGCGTTTGGCGCGCAGTGTTCGCCGCCTGACCCGCCGTCGCGCCCACCGCCTGCTTCGGACCCGCCGCCTATTGAAACGCGAAGGCGTATTACAAGCCGCCAATTTTGACGAAAACGGCTTGATTAAATCCTTACCGAATACACCATGGCAACTTCGCGCAGCCGCATTAGACCGCAAACTGACGCCTTTAGAGTGGTCGGCAGTCTTGTTGCATTTA…
hph	ATGAAAAAGCCTGAACTCACCGCGACGTCTGTCGAGAAGTTTCTGATCGAAAAGTTCGACAGCGTCTCCGACCTGATGCAGCTCTCGGAGGGCGAAGAATCTCGTGCTTTCAGCTTCGATGTAGGAGGGCGTGGATATGTCCTGCGGGTAAATAGCTGCGCCGATGGTTTCTACAAAGATCGTTATGTTTATCGGCACTTTGCATCGGCCGCGCTCCCGATTCCGGAAGTGCTTGACATTGGGGAATTCAGCGAGAGCCTGACCTATTGCATCTCCCGCCGTGCACAGGGTGTCACGTTGCAAGACCTGCCTGAAACCGAACTGCCCGCTGTTCTGCAGCCGGTCGCGGAGGCCATGGATGCGATCGCTGCGGCCGATCTTAGCCAGACGAGCGGGTTC…
PGK1 terminator	ATTGAATTGAATTGAAATCGATAGATCAATTTTTTTCTTTTCTCTTTCCCCATCCTTTACGCTAAAATAATAGTTTATTTTATTTTTTGAATATTTTTTATTTATATACGTATATATAGACTATTATTTATCTTTTAATGATTATTAAGATTTTTATTAAAAAAAAATTCGCTCCTCTTTTAATGCCTTTATGCAGTTTTTTTTTCCCATTCGATATTTCTATGTTCGGGTTCAGCGTATTTTAAGTTTAATAACTCGAAAATTCTGCGTT
T3Te terminator	CGAAGAAAGGCCCACCCGTGAAGGTGAGCC
orf-314	ATGACTAACGCGCTTGCGGGTAAACAACCGAAGAATGCGACACTGACGGCGCTGGCAGGGCTTTCCACGGCGAAAAATAAATTACCGTATTTTGCGGAAAATGATGCCGCCAGCCTGACTGAACTGACTCAGGTTGGCAGGGATATTCTGGCAAAAAATTCCGTTGCAGATGTTCTTGAATACCTTGGGGCCGGTGAGAATTCGGCCTTTCCGGCAGGTGCGCCGATCCCGTGGCCATCAGATATCGTTCCGTCTGGCTACGTCCTGATGCAGGGGCAGGCGTTTGACAAATCAGCCTACCCAAAACTTGCTGTCGCGTATCCATCGGGTGTGCTTCCTGATATGCGAGGCTGGACAATCAAGGGGAAACCCGCCAGCGGTCGTGCTGTATTGTCTCAG…
truncated URA3 promoter	AACCCAACTGCACAGAACAAAAACCTGCAGGAAACGAAGATAAATC
mECFP	AGCAAGGGCGAGGAGCTGTTCACCGGGGTGGTGCCCATCCTGGTCGAGCTGGACGGCGACGTAAACGGCCACAAGTTCAGCGTGTCCGGCGAGGGCGAGGGCGATGCCACCTACGGCAAGCTGACCCTGAAGTTCATCTGCACCACCGGCAAGCTGCCCGTGCCCTGGCCCACCCTCGTGACCACCCTGACCTGGGGCGTGCAGTGCTTCAGCCGCTACCCCGACCACATGAAGCAGCACGACTTCTTCAAGTCCGCCATGCCCGAAGGCTACGTCCAGGAGCGCACCATCTTCTTCAAGGACGACGGCAACTACAAGACCCGCGCCGAGGTGAAGTTCGAGGGCGACACCCTGGTGAACCGCATCGAGCTGAAGGGCATCGACTTCAAGGAGGACGGC…
AcV5 tag	TCTTGGAAAGATGCGAGCGGCTGGTCT
NFAT RE	GGAGGAAAAACTGTTTCATACAGAAGGCGTGGAGGAAAAACTGTTTCATACAGAAGGCGTGGAGGAAAAACTGTTTCATACAGAAGGCGT
E	ATGGTACGCTGGACTTTGTGGGATACCCTCGCTTTCCTGCTCCTGTTGAGTTTATTGCTGCCGTCATTGCTTATTATGTTCATCCCGTCAACATTCAAACGGCCTGTCTCATCATGGAAGGCGCTGAATTTACGGAAAACATTATTAATGGCGTCGAGCGTCCGGTTAAAGCCGCTGAATTGTTCGCGTTTACCTTGCGTGTACGCGCAGGAAACACTGACGTTCTTACTGACGCAGAAGAAAACGTGCGTCAAAAATTACGTGCGGAAGGAGTGA
AMA1	TACTGTTTTGTGATAGCACGAAGTTTTTCCACGGTATCTTGTAAAAATATATATTTGTGGCGGGCTTACCTACATCAAATTAATAAGAGACTAATTATAAACTAAACACACAAGCAAGCTACTTTAGGGTAAAAGTTTATAAATGCTTTTGACGTATAAACGTTGCTTGTATTTATTATTACAATTAAAGGTGGATAGAAAACCTAGAGACTAGTTAGAAACTAATCTCAGGTTTGCGTTAAACTAAATCAGAGCCCGAGAGGTTAACAGAACCTAGAAGGGGACTAGATATCCGGGTAGGGAAACAAAAAAAAAAAACAAGACAGCCACATATTAGGGAGACTAGTTAGAAGCTAGTTCCAGGACTAGGAAAATAAAAGACAATGATACCACAGTCTA…
M13 gene III	GTGAAAAAATTATTATTCGCAATTCCTTTAGTTGTTCCTTTCTATTCTCACTCCGCTGAAACTGTTGAAAGTTGTTTAGCAAAATCCCATACAGAAAATTCATTTACTAACGTCTGGAAAGACGACAAAACTTTAGATCGTTACGCTAACTATGAGGGCTGTCTGTGGAATGCTACAGGCGTTGTAGTTTGTACTGGTGACGAAACTCAGTGTTACGGTACATGGGTTCCTATTGGGCTTGCTATCCCTGAAAATGAGGGTGGTGGCTCTGAGGGTGGCGGTTCTGAGGGTGGCGGTTCTGAGGGTGGCGGTACTAAACCTCCTGAGTACGGTGATACACCTATTCCGGGCTATACTTATATCAACCCTCTCGACGGCACTTATCCGCCTGGTACTGAG…
Drosophila Adh	ATGTCGTTTACTTTGACCAACAAGAACGTGATTTTCGTTGCCGGTCTGGGAGGCATTGGTCTGGACACCAGCAAGGAGCTGCTCAAGCGCGAT
FKBP	GGCGTGCAGGTGGAGACCATCAGCCCCGGCGACGGCAGAACCTTCCCCAAGAGAGGCCAGACCTGCGTGGTGCACTACACCGGCATGCTGGAGGACGGCAAGAAGTTCGACAGCAGCAGAGACAGAAACAAGCCCTTCAAGTTCATGCTGGGCAAGCAGGAGGTGATCAGAGGCTGGGAGGAGGGCGTGGCCCAGATGAGCGTGGGCCAGAGAGCCAAGCTGACCATCAGCCCCGACTACGCCTACGGCGCCACCGGCCACCCCGGCATCATCCCTCCTCACGCCACCCTGGTGTTCGACGTGGAGCTGCTGAAGCTGGAG
rsEGFP	ATGGTGAGCAAGGGCGAGGAGCTGTTCACCGGGGTGGTGCCCATCCTGGTCGAGCTGGACGGCGACGTAAACGGCCACAAGTTCAGCGTGTCCGGCGAGGGCGAGGGCGATGCCACCTACGGCAAGCTGACCCTGAAGTTCATCTGCACCACCGGCAAGCTGCCCGTGCCCTGGCCCACCCTCGTGACCACCCTGACCTACGGCGTGCTGTGCTTCAGCCGCTACCCCGACCACATGAAGCAGCACGACTTCTTCAAGTCCGCCATGCCCGAAGGCTACGTCCAGGAGCGCACCATCTTCTTCAAGGACGACGGCAACTACAAGACCCGCGCCGAGGTGAAGTTCGAGGGCGACACCCTGGTGAACCGCATCGAGCTGAAGGGCATCGACTTCAAGGAG…
LEU2	ATGTCTGCCCCTAAGAAGATCGTCGTTTTGCCAGGTGACCACGTTGGTCAAGAAATCACAGCCGAAGCCATTAAGGTTCTTAAAGCTATTTCTGATGTTCGTTCCAATGTCAAGTTCGATTTCGAAAATCATTTAATTGGTGGTGCTGCTATCGATGCTACAGGTGTTCCACTTCCAGATGAGGCGCTGGAAGCCTCCAAGAAGGCTGATGCCGTTTTGTTAGGTGCTGTGGGTGGTCCTAAATGGGGTACCGGTAGTGTTAGACCTGAACAAGGTTTACTAAAAATCCGTAAAGAACTTCAATTGTACGCCAACTTAAGACCATGTAACTTTGCATCCGACTCTCTTTTAGACTTATCTCCAATCAAGCCACAATTTGCTAAAGGTACTGACTTCGTT…
FKBP (DmrA)	GGAGTGCAGGTGGAAACCATCTCCCCAGGAGACGGGCGCACCTTCCCCAAGCGCGGCCAGACCTGCGTGGTGCACTACACCGGGATGCTTGAAGATGGAAAGAAATTTGATTCCTCCCGGGACAGAAACAAGCCCTTTAAGTTTATGCTAGGCAAGCAGGAGGTGATCCGAGGCTGGGAAGAAGGGGTTGCCCAGATGAGTGTGGGTCAGAGAGCCAAACTGACTATATCTCCAGATTATGCCTATGGTGCCACTGGGCACCCAGGCATCATCCCACCACATGCCACTCTCGTCTTCGATGTGGAGCTTCTAAAACTGGAA
lac operator (symmetric)	AATTGTGAGCGCTCACAATT
rrnG antiterminator	GCGCCGCTGAGAAAAAGCGAAGCGGCACTGCTCTTTAACAATTTATCAGACAATCTGTGTGGGCACTCGA
DsbA	ATGAAAAAGATTTGGCTGGCGCTGGCTGGTTTAGTTTTAGCGTTTAGCGCATCGGCGGCGCAGTATGAAGATGGTAAACAGTACACTACCCTGGAAAAACCGGTAGCTGGCGCGCCGCAAGTGCTGGAGTTTTTCTCTTTCTTCTGCCCGCACTGCTATCAGTTTGAAGAAGTTCTGCATATTTCTGATAATGTGAAGAAAAAACTGCCGGAAGGCGTGAAGATGACTAAATACCACGTCAACTTCATGGGTGGTGACCTGGGCAAAGATCTGACTCAGGCATGGGCTGTGGCGATGGCGCTGGGCGTGGAAGACAAAGTCACTGTTCCGCTGTTTGAAGGCGTACAGAAAACCCAGACCATTCGTTCAGCATCTGATATCCGCGATGTATTTATCAAC…
Cas9-Up	ATGGACAAGAAGTACAGCATCGGCCTGGACATCGGTACCAACAGCGTGGGCTGGGCCGTGATCACCGACGAGTACAAGGTGCCCAGCAAGAAGTTCAAGGTGCTGGGCAACACCGACCGCCACAGCATCAAGAAGAACCTGATCGGCGCCCTGCTGTTCGACAGCGGCGAGACCGCCGAGGCCACCCGCCTGAAGCGCACCGCCCGCCGCCGCTACACCCGCCGCAAGAACCGCATCTGCTACCTGCAGGAGATCTTCAGCAACGAGATGGCCAAGGTGGACGACAGCTTCTTCCACCGCCTGGAGGAGAGCTTCCTGGTGGAGGAGGACAAGAAGCACGAGCGCCACCCCATCTTCGGCAACATCGTGGACGAGGTGGCCTACCACGAGAAGTACCCC…
DsbC	ATGAAGAAAGGTTTTATGTTGTTTACTTTGTTAGCGGCGTTTTCAGGCTTTGCTCAGGCTGATGACGCGGCAATTCAACAAACGTTAGCCAAAATGGGCATCAAAAGCAGCGATATTCAGCCCGCGCCTGTAGCTGGCATGAAGACAGTTCTGACTAACAGCGGCGTGTTGTACATCACCGATGATGGTAAACATATCATTCAGGGGCCAATGTATGACGTTAGTGGCACGGCTCCGGTCAATGTCACCAATAAGATGCTGTTAAAGCAGTTGAATGCGCTTGAAAAAGAGATGATCGTTTATAAAGCGCCGCAGGAAAAACACGTCATCACCGTGTTTACTGATATTACCTGTGGTTACTGCCACAAACTGCATGAGCAAATGGCAGACTACAACGCG…
Katushka2S	ATGGTGGGTGAGGATAGCGTGCTGATCACCGAGAACATGCACATGAAACTGTACATGGAGGGCACCGTGAACGACCACCACTTCAAGTGCACATCCGAGGGCGAAGGCAAGCCCTACGAGGGCACCCAGACCATGAAGATCAAGGTGGTCGAGGGCGGCCCTCTCCCCTTCGCCTTCGACATCCTGGCTACCAGCTTCATGTACGGCAGCAAAACCTTTATCAACCACACCCAGGGCATCCCCGACTTCTTTAAGCAGTCCTTCCCTGAGGGCTTCACATGGGAGAGGATCACCACATACGAAGACGGGGGCGTGCTGACCGCTACCCAGGACACCAGCCTCCAGAACGGCTGCCTCATCTACAACGTCAAGATCAACGGGGTGAACTTCCCATCCAAC…
M13 gene V	ATGATTAAAGTTGAAATTAAACCATCTCAAGCCCAATTTACTACTCGTTCTGGTGTTTCTCGTCAGGGCAAGCCTTATTCACTGAATGAGCAGCTTTGTTACGTTGATTTGGGTAATGAATATCCGGTTCTTGTCAAGATTACTCTTGATGAAGGTCAGCCAGCCTATGCGCCTGGTCTGTACACCGTTCATCTGTCCTCTTTCAAAGTTGGTCAGTTCGGTTCCCTTATGATTGACCGTCTGCGCCTCGTTCCGGCTAAGTAA
pRi replicator region	GATCCTACAAGGTAGAATCCGCCTGAGTCGCAAGGGTGACTTCGCCTATATTGGACGACGGCGCGCAGAGGGCGACCTCTTTTTGGGTTACGATTGTAGGATTATCACTAAAACAATACATGAACATATTCAAATGGCAATCTCTCTAAGGCATTGGAAATAAATACAAATAACAGTTGGGTGGAGTTTTTCGACCTGAGGGCGTTAACCTTCTGTTAACCTAAAAGCTCTTGCCCAAACAGCAGAATCGGCGCTAATTGCCAGCGGCGGAACTTTTCCAGTTTCGCGAAAAATATCGCCACTGGCAAGGAATGGGTTTGAGATGGCGAAGTCTGTCCTAAAAGCAGCGCCTGTAGTTGTAGGGTTGACGGCCTTGATGGAGCGTCATGCCGATGCCCT…
SV40 origin	ATCCCGCCCCTAACTCCGCCCAGTTCCGCCCATTCTCCGCCCCATGGCTGACTAATTTTTTTTATTTATGCAGAGGCCGAGGCCGCCTCGGCCTCTGAGCTATTCCAGAAGTAGTGAGGAGGCTTTTTTGGAGGCC
sacB promoter	CGTTCACTATTATTTAGTGAAATGAGATATTATGATATTTTCTGAATTGTGATTAAAAAGGCAACTTTATGCCCATGCAACAGAAACTATAAAAAATACAGAGAATGAAAAGAAACAGATAGATTTTTTAGTTCTTTAGGCCCGTAGTCTGCAAATCCTTTTATGATTTTCTATCAAACAAAAGAGGAAAATAGACCAGTTGCAATCCAAACGAGAGTCTAATAGAATGAGGTCGAAAAGTAAATCGCGCGGGTTTGTTACTGATAAAGCAGGCAAGACCTAAAATGTGTAAAGGGCAAAGTGTATACTTTGGCGTCACCCCTTACATATTTTAGGTCTTTTTTTATTGTGCGTAACTAACTTGCCATCTTCAAACAGGAGGGCTGGAAGAAGCAGACC…
kanMX	GACATGGAGGCCCAGAATACCCTCCTTGACAGTCTTGACGTGCGCAGCTCAGGGGCATGATGTGACTGTCGCCCGTACATTTAGCCCATACATCCCCATGTATAATCATTTGCATCCATACATTTTGATGGCCGCACGGCGCGAAGCAAAAATTACGGCTCCTCGCTGCAGACCTGCGAGCAGGGAAACGCTCCCCTCACAGACGCGTTGAATTGTCCCCACGCCGCGCCCCTGTAGAGAAATATAAAAGGTTAGGATTTGCCACTGAGGTTCTTCTTTCATATACTTCCTTTTAAAATCTTGCTAGGATACAGTTCTCACATCACATCCGAACATAAACAACCATGGGTAAGGAAAAGACTCACGTTTCGAGGCCGCGATTAAATTCCAACATGGATG…
ecliptic pHluorin	ATGAGTAAAGGAGAAGAACTTTTCACTGGAGTTGTCCCAATTCTTGTTGAATTAGATGGTGATGTTAATGGGCACAAATTTTCTGTCAGTGGAGAGGGTGAAGGTGATGCAACATACGGAAAACTTACCCTTAAATTTATTTGCACTACTGGAAAACTACCTGTTCCATGGCCAACACTTGTCACTACTTTCTCTTATGGTGTTCAATGCTTTTCAAGATACCCAGATCATATGAAACGGCATGACTTTTTCAAGAGTGCCATGCCCGAAGGTTATGTACAGGAAAGAACTATATTTTTCAAAGATGACGGGAACTACAAGACACGTGCTGAAGTCAAGTTTGAAGGTGATACCCTTGTTAATAGAATCGAGTTAAAAGGTATTGATTTTAAAGAAGAT…
TATA-like promoter region	GCCGCCCCGACTGCATCTGCGTGTTCGAATTCGCCAATGACAAGACGCTGGGCGGGGTTTGTGTCATCATAGAACTAAAGACATGCAAATATATTTCTTCCGGGGACACCGCCAGCAAACGCGAGCAACGGGCCACGGGGATGAAGCAG
gam	ATGGATATTAATACTGAAACTGAGATCAAGCAAAAGCATTCACTAACCCCCTTTCCTGTTTTCCTAATCAGCCCGGCATTTCGCGGGCGATATTTTCACAGCTATTTCAGGAGTTCAGCCATGAACGCTTATTACATTCAGGATCGTCTTGAGGCTCAGAGCTGGGCGCGTCACTACCAGCAGCTCGCCCGTGAAGAGAAAGAGGCAGAACTGGCAGACGACATGGAAAAAGGCCTGCCCCAGCACCTGTTTGAATCGCTATGCATCGATCATTTGCAACGCCACGGGGCCAGCAAAAAATCCATTACCCGTGCGTTTGATGACGATGTTGAGTTTCAGGAGCGCATGGCAGAACACATCCGGTACATGGTTGAAACCATTGCTCACCACCAGGTTGAT…
M13 gene X	ATGAATATTTATGACGATTCCGCAGTATTGGACGCTATCCAGTCTAAACATTTTACTATTACCCCCTCTGGCAAAACTTCTTTTGCAAAAGCCTCTCGCTATTTTGGTTTTTATCGTCGTCTGGTAAACGAGGGTTATGATAGTGTTGCTCTTACTATGCCTCGTAATTCCTTTTGGCGTTATGTATCTGCATTAGTTGAATGTGGTATTCCTAAATCTCAACTGATGAATCTTTCTACCTGTAATAATGTTGTTCCGTTAGTTCGTTTTATTAACGTAGATTTTTCTTCCCAACGTCCTGACTGGTATAATGAGCCAGTTCTTAAAATCGCATAA
mTurquoise2	AGCAAGGGCGAGGAGCTGTTCACCGGGGTGGTGCCCATCCTGGTCGAGCTGGACGGCGACGTAAACGGCCACAAGTTCAGCGTGTCCGGCGAGGGCGAGGGCGATGCCACCTACGGCAAGCTGACCCTGAAGTTCATCTGCACCACCGGCAAGCTGCCCGTGCCCTGGCCCACCCTCGTGACCACCCTGTCCTGGGGCGTGCAGTGCTTCGCCCGCTACCCCGACCACATGAAGCAGCACGACTTCTTCAAGTCCGCCATGCCCGAAGGCTACGTCCAGGAGCGCACCATCTTCTTCAAGGACGACGGCAACTACAAGACCCGCGCCGAGGTGAAGTTCGAGGGCGACACCCTGGTGAACCGCATCGAGCTGAAGGGCATCGACTTCAAGGAGGACGGC…
IE0 promoter	GGCAGGCGCTGGCAAAGATTTGGCACGACCCTTGCCCCCGGTCCTTGGCGCGTCAAAAATGTTATTCTCTCGAAAAAAACGGTTCATTGTAACTGTTAGTTAGCACTCAGAAATCAACACGATACTGTGCACGTTCAGCCATCGAGAGGCTTTATATATGGAAACCTTATCTATAGAGATAAGATTGTATATGCGTAGGAGAGCCTGGTCACGTAGGCACTTTGCGCACGGCACTAGGGCTGTGGAGGGGACAGGCTATATAAAGCCCGTTTGCCCAACTCGTAAATCAGTATCAATTGTGCTCCGGCGCACACGCTCGCTTGCGCGCCGGATAGTATAAGTAATTGATAACGGG
mKO	ATGGTGAGTGTGATTAAACCAGAGATGAAGATGAGGTACTACATGGACGGCTCCGTCAATGGGCATGAGTTCACAATTGAAGGTGAAGGCACAGGCAGACCTTACGAGGGACATCAAGAGATGACACTACGCGTCACAATGGCCAAGGGCGGGCCAATGCCTTTCGCGTTTGACTTAGTGTCACACGTGTTCTGTTACGGCCACAGACCTTTTACTAAATATCCAGAAGAGATACCAGACTATTTCAAACAAGCATTTCCTGAAGGCCTGTCATGGGAAAGGTCGTTGGAGTTCGAAGATGGTGGGTCCGCTTCAGTCAGTGCGCATATAAGCCTTAGAGGAAACACCTTCTACCACAAATCCAAATTTACTGGGGTTAACTTTCCTGCCGATGGTCCT…
5' lacZ fragment	CCGTCGTTTTACAACGTCGTGACTGGGAAAACCCTGGCGTTACCCAACTTAATCGCCTTGCAGCACATCCCCCTTTCGCCAGCTGGCGTAATAGCGAAGAGGCCCGCACCGATCGCCCTTCCCAACAGTTGCGCAGCCTGAATGGCGAATGGCGCTTTGCCTGGTTTCCGGCACCAGAAGCGGTGCCGGAAAGCTGGCTGGAGTGCGATCTTCCTGAGGCCGATACTGTCGTCGTCCCCTCAAACTGGCAGATGCACGGTTACGATGCGCCCATCTACACCAACGTGACCTATCCCATTACGGTCAATCCGCCGTTTGTTCCCACGGAGAATCCGACGGGTTGTTACTCGCTCACATTTAATGTTGATGAAAGCTGGCTACAGGAAGGCCAGACGCGAA…
CDS III	CATGTCGGCCGCCTCGGCCTCTAGA
ProtA	GTAGACAACAAATTCAACAAAGAACAACAAAACGCGTTCTATGAGATCTTACATTTACCTAACTTAAACGAAGAACAACGAAACGCCTTCATCCAAAGTTTAAAAGATGACCCAAGCCAAAGCGCTAACCTTTTAGCAGAAGCTAAAAAGCTAAATGGTGCTCAGGCGCCGAAA
MetLuc	AAGAGCACCGAGTTCGACCCCAACATCGACATCGTGGGCCTGGAAGGCAAGTTCGGCATCACCAACCTGGAAACCGACCTGTTCACCATCTGGGAGACCATGGAAGTGATGATCAAGGCCGACATCGCCGACACCGACCGGGCCAGCAACTTCGTGGCCACCGAGACCGACGCCAACCGGGGCAAGATGCCCGGCAAGAAGCTGCCCCTGGCCGTCATCATGGAAATGGAAGCCAACGCCTTCAAGGCCGGCTGCACCCGGGGCTGCCTGATCTGCCTGAGCAAGATCAAGTGCACCGCCAAGATGAAGGTGTACATCCCCGGCAGGTGCCACGACTACGGCGGCGACAAGAAAACCGGCCAGGCCGGCATCGTGGGCGCCATCGTGGACATCCCCGAG…
LTR (ΔU3)	TGGAAGGGCTAATTCACTCCCAACGAAGACAAGATCTGCTTTTTGCTTGTACTGGGTCTCTCTGGTTAGACCAGATCTGAGCCTGGGAGCTCTCTGGCTAACTAGGGAACCCACTGCTTAAGCCTCAATAAAGCTTGCCTTGAGTGCTTCAAGTAGTGTGTGCCCGTCTGTTGTGTGACTCTGGTAACTAGAGATCCCTCAGACCCTTTTAGTCAGTGTGGAAAATCTCTAGCA
aur1-R	ATGTCTGCTCTTTCGACCTTAAAAAAGCGCCTTGCTGCGTGTAACCGAGCATCCCAATACAAGTTGGAAACAAGCTTAAACCCTATGCCTACATTTCGTTTGCTACGCAATACGAAATGGTCATGGACACATTTGCAATATGTGTTTCTAGCAGGTAATTTGATTTTTGCTTGTATTGTCATTGAATCTCCTGGATTCTGGGGGAAATTTGGCATTGCCTGTCTTTTGGCCATTGCGTTGACCGTTCCTTTAACACGCCAAATTTTTTTTCCTGCCATTGTTATCATCACCTGGGCAATTTTATTTTACTCTTGTAGGTTTATTCCAGAACGCTGGCGTCCACCCATATGGGTTCGTGTTTTACCCACACTTGAAAATATTCTTTATGGCTCTAATCTT…
M13 gene I	ATGGCTGTTTATTTTGTAACTGGCAAATTAGGCTCTGGAAAGACGCTCGTTAGCGTTGGTAAGATTCAGGATAAAATTGTAGCTGGGTGCAAAATAGCAACTAATCTTGATTTAAGGCTTCAAAACCTCCCGCAAGTCGGGAGGTTCGCTAAAACGCCTCGCGTTCTTAGAATACCGGATAAGCCTTCTATATCTGATTTGCTTGCTATTGGGCGCGGTAATGATTCCTACGATGAAAATAAAAACGGCTTGCTTGTTCTCGATGAGTGCGGTACTTGGTTTAATACCCGTTCTTGGAATGATAAGGAAAGACAGCCGATTATTGATTGGTTTCTACATGCTCGTAAATTAGGATGGGATATTATTTTTCTTGTTCAGGACTTATCTATTGTTGATAAA…
